# Supplementary material for: Transcriptome-wide association study identifies putative elicitors/suppressor of Puccinia graminis f. sp. tritici that modulate barley rpg4-mediated stem rust resistance
Source: BMC Genomics. 2019 Dec 16;20:985. doi: 10.1186/s12864-019-6369-7 (PMC6915985; doi:10.1186/s12864-019-6369-7)
Supplement: Supplementary file 1 — Additional file 1: Contains supplementary tables Table S1-S13. Microsoft Excel Workbook containing 13 tables. Table S1. Group of Pgt isolates based on their virulence on barley lines containing stem rust resistance gene rpg4/5 and/or Rpg1. Table S2. Infection type of group1 Pgt isolates on barley differential lines. Table S3. Infection type of group2 Pgt isolates on barley differential lines. Table S4. Infection type of group3 Pgt isolates on barley differential lines. Table S5. Read and mapping statistics of RAD-GBS data of Pgt Samples. Table S6. RNAseq read mapping statistics for the Pgt inoculated Harrington samples. Table S7. RNAseq read mapping statistics for the non-inoculated Harrington samples. Table S8. Differentially expressed gene in between virulent rpg4/5 and avirulent rpg4/5 inoculated sampled and its comparison with the non-inoculated controls. Table S9. Gene enrichment analysis of differentially expressed gene in virulent vs avirulent rpg4/5 inoculated Harrington in R bioconductor package TopGO, Table S10. List of gene that are differentially regulated in Rpg1 virulent isolates compared to Rpg1 avirulent isolates. Table S11. List of gene that are differentially regulated in rpg4/5 virulent isolates compared to rpg4/5 avirulent isolates. Table S12. Identification of Pgt Candidate Secreted Effector Protein (CSEP) and their classification based on level of expression. Table S13. Variants associated with Pgt virulence on rpg4/5. [file 12864_2019_6369_MOESM1_ESM.xlsx]

## Sheet: Table S1
Table S1: Group of Pgt isolates based on their virulence on barley lines containing stem rust resistance gene rpg4/5 and/or Rpg1
Isolates		Group	Phenotype on
	Race		rpg4/5	Rpg1
R29JA	HKHJC	Group1	Virulent	Avirulent
A-14	HPHJ	Group1	Virulent	Avirulent
R29JB	HKHJC	Group1	Virulent	Avirulent
370C	QFMQ	Group1	Virulent	Avirulent
A-21	TCMJC	Group1	Virulent	Avirulent
64E(1)-1	QTHJ	Group1	Virulent	Avirulent
A-15	HPLG	Group1	Virulent	Avirulent
R29M	HKHJ	Group1	Virulent	Avirulent
A-48	QFCQ	Group1	Virulent	Avirulent
P84-16	N/A	Group2	Avirulent	Virulent
79-1	N/A	Group2	Avirulent	Virulent
QCC-2	QCCJB	Group2	Avirulent	Virulent
79_20	N/A	Group2	Avirulent	Virulent
72-41-SP-2	TMLK	Group2	Avirulent	Virulent
79.2	N/A	Group2	Avirulent	Virulent
R11c	RCBJC	Group2	Avirulent	Virulent
72_00	RTQQC	Group2	Avirulent	Virulent
A-12	THTS	Group3	Avirulent	Avirulent
81AC28	N/A	Group3	Avirulent	Avirulent
81AC46	TPPKC	Group3	Avirulent	Avirulent
81AC34	N/A	Group3	Avirulent	Avirulent
WM-1	RCBDC	Group3	Avirulent	Avirulent
A-5	MCCF	Group3	Avirulent	Avirulent
AC-12	N/A	Group3	Avirulent	Avirulent

## Sheet: Table S2
Table S2: Infection type of group1 Pgt isolates on barley differential lines
	Q21861		HQ1		Harrington		Steptoe		Chevron		Morex
Isolates	Exp1	Exp2	Exp1	Exp2	Exp1	Exp2	Exp1	Exp2	Exp1	Exp2	Exp1	Exp2
R29JB	0;1(0;/0;1)	0;1(0;1/0;1)	3-2(3-2/3)	3-2(3-2/3-3)	2,3-(2/3-2)	3-3(3-2/3,3-)	NA	3-2(2,3-/3-)	NA	0;1(0;/2,1)	NA	1,2(1;2/2,1)
A-14	0;1(0;/1;)	0;(0;/0;1)	3-3+(3,2/3,3+)	3(3-2/3+)	3-2(3-2/3-)	3-3(3-2/3,3+)	NA	3-2(2,3-/3-3)	NA	0;1(0;/1;)	0;1(0;/1;)	0;1(0;/1;)
A-15	2,3(2,3-/3,2)	3,2(2,1/3+)	2,3(2,3-/3-2)	3-2(3-2/3-3)	3,3-(2,3-/3)	3-(3-2/3+)	3-2(3-2/3-3)	3-3(2/2)	3-2(3-2/3,3-)	2,1(1;2/2,3-)	2,3-(2,3-/3-2)	3(3-2/3,3+)
370-C	0;1(0;/0;1)	0;(0;/1;)	3-2(2,3-/3-3)	3-2(2,3-/3-2)	3-(2,3-/3,3-)	3-2(3-2/3,3-)	NA	NA	NA	NA	1,2;(1;2/2,1)	1;2(1;/2,1)
64E(1)-1	0;1(0;1/1;)	0;(0;/0;1)	3-2(2,1;/3,3+)	3-2(2,3-/3-2)	2,3-(2,1/2,3-)	2,1(2,1;/3-2)	NA	3-2(2,3-/3,3-)	NA	1;(0;/1,2;)	1;2(1;/2,1;)	0;1(0;/0;1)
A-48	1;(0;1/1,2;)	0;1(0;/1;)	3,3-(2,3-1/3+3)	3-3(3-2/3,3+)	3,3-(3-3/3,3-)	3,3-(3-2/3,3+)	NA	3-2(3-2/3,3+)	NA	0;1(0;/1;2)	2,1(2;/2,3-)	2;(1;/2,1)
R29M	1;(0;1/1;2)	0;(0;/0;1)	3-3(3,3-2/3,3-)	3-3(3-2/3,3-)	3(3-3/3,3+)	2,3-(2,3-1/3,3-)	3-2(3-2/3)	3-2(2,3-/3,3-)	0;1(0;1/1,2;)	0;(0;/2,3-)	NA	0;1(0;/0;1)
R29JA	0;1(0;1/0;1)	0;1(0;/0;1)	3-2(2;3-/3-)	3-2(2,3-/3-3)	3-2(2,3-/3-3)	2,1(2,1/2,3-)	3-2(3-2/3,3-)	3-2(3-2/3-3)	0;1(0;/0;1)	0;1(0;/0;1)	NA	0;1(0;/1,2)
A-21	0;1(0;/3)	0;1(0;/0;1)	2,3-(1;/3)	3(3-/3,3+)	3-2(2,3-/3)	3,3-(3-3/3+3)	2,3-(2,3-/3-2)	3-2(3-2/3,3+)	0;(0;/3-2)	0;1(0;/3-2)	NA	0;1(0;1/1;)
The rating of the infection types (ITs) was done using modified Stakamn scale of 0-4 (Stakman et al., 1962) for rust scoring. The Its score are shown in order of median score followed by range of score in the paranthesis (Adapted from Sun and Steffenson, 2005).

## Sheet: Table S3
Table S3: Infection type of group2 Pgt isolates on barley differential lines
	Q21861		HQ1		Harrington		Steptoe		Chevron		Morex
Isolates	Exp1	Exp2	Exp1	Exp2	Exp1	Exp2	Exp1	Exp2	Exp1	Exp2	Exp1	Exp2
QCC-2	0;(0;/0;1)	0;1(0;1/1;)	0;1(0;/1,2)	;1(0;1/1;)	3-2(3-2/3-2)	3-(3-/3)	3-3(3-2/3-3)	3-(3-2/3)	NA	3-2(2,3-/3-2)	3-(2,3-/3-)	3-2(3-2/3-3)
R11c	1;(0;/2,1;)	0;(0;/0;1)	0;1(0;1/;1,2)	0;1(0;/0;1)	2,3-(2,3-/3-)	2,3-(2,3-/2,3-)	NA	2,3-(2/3-2)	NA	2,1(2,1/2)	2,3-(2,1;/3,3-)	2,1;(1;/2,3-)
72.00	1;(0;1/1;)	0;(0;/1,2)	1;(0;1/1;)	0;(0;/;1,2)	2,1(2,1;/2)	2,1(2,1/3,3-)	NA	3(3-2/3)	NA	1,2(1,2;/2,1)	3-(2,3/3,2)	1,2(1,2;/2,1)
72-41-SP-2	0;1(0;/0;1)	0;1(0;/2,1;)	1;(0;1/1;2)	0;1(0;/1;)	2,3-1(2;3/3,2)	3,3-(3-2/3)	NA	3-2(2,1/3,3-)	NA	3-2(2,1/3,3+)	3,2(2,3/3,2)	3-2(2/3-2)
79.2	1;(0;1/1,2)	0;(0;/0;1)	1;(0;1/1,2)	1;(0;/2;1)	3-3(2,3-/3,3-)	3-2(3-2/3,3-)	NA	NA	NA	NA	3-2(2/3,3-)	3,3-(3-/3,3+)
P84-16	0;1(0;/2,1;)	0;1(0;/0;1)	2,1(1,2/3-2,1)	0;1(0;1/1;)	3(3-2/3)	3-(3-2/3-3)	3,3+(3-2/3,3+)	3-(3-2/3-3)	3-2(3-2/3,3+)	2,3-(2/3-2)	NA	3-2(2,3-/3-3)
79.1	0;(0;/1;)	0;(0;/0;1)	2;1(0;/2,1;)	1,2;(0;1/2,1)	3-2(3-2/3,3+)	3(3/3+)	3-2(3-2/3,3-)	2,3-(2,1/3-3)	3-2(2,1/3-2)	3,3-(3-2/3+)	3-2(3-2/3,3+)	3,3-(2,3-/3)
79.20	0;1(0;/1;)	0;(0;/0;1)	0;1(0;/0;1)	0;(0;/0;1)	2,3-(2,1/3-3)	3-3(3-2/3+3)	NA	3-3(3-2/3)	2,3(2,1/3-2)	1,2;(1,2;/2,1)	3-2(2/3-3)	2,3-(2,1/3-3)
The rating of the infection types (ITs) was done using modified Stakamn scale of 0-4 (Stakman et al., 1962) for rust scoring. The Its score are shown in order of median score followed by range of score in the paranthesis (Adapted from Sun and Steffenson, 2005).

## Sheet: Table S4
Table S4: Infection type of group3 Pgt isolates on barley differential lines
	Q21861		HQ1		Harrington		Steptoe		Chevron		Morex
Isolates	Exp1	Exp2	Exp1	Exp2	Exp1	Exp2	Exp1	Exp2	Exp1	Exp2	Exp1	Exp2
81AC-46	0;(0;/0;1)	0;(0;/0;1)	1;(1;/1;)	0;1(0;/0;1)	3-2,1(2,1;/3-2)	2(2/3,3-)	NA	1,2(1/2)	NA	1;(0;1/2,1)	;1,2(0;1/1;)	2(1;/2,3-)
WM-1	1;(0;1/1;2)	0;(0;/0;)	1;2(0;1/1,2;)	0;(0;/0;)	1;(1;/1;2)	2,1(2,1;/2,3-)	NA	1,2(1;/2,1)	NA	1,2(1;/2)	1;(1;/1;2)	1,2(1;/2)
A-5	0;1(0;/2,1;)	0;1(0;1/0;1)	1,2;(;1,2/1,2;)	1,2;(0;1/1,2)	2(1,2/2,3-)	2,1(2,1/2,3-)	NA	2,3-(2,3-/2,3-)	NA	0;(0;/1;)	1;2(1;/2,1;)	NA
81AC-34	0;1(0,1;/0;1)	0;1(0;1/2)	2,3-(2,1/3,3-)	1;(0;1/3,2)	3,3-(2,3-/3+3)	3-2(2,3-/3,3-)	NA	2,3(2,3-/3-2)	NA	1;2(1;/1,2)	1,2(1,2/2,1)	2,1(2,1;/2)
AC-12	0;(0;/1;)	0;(0;/0;)	0;1(0;1/0;1)	1;(0;/1;)	2,1(1;/2,1)	2(1,2/3-2)	1,2(1;/2,1)	2(1,2/2,3-)	1;2(1;/1)	1,2(1/2)	NA	2;3(1,2/2)
A-12	0;(0;/0;1)	1;(0;1/1;)	1,2(0;1/2)	1;(0;1/1;)	3-2(2/3)	3(3-2/3)	3-2(2,3/3)	3(3-2/3,3+)	0;(0;/0;)	1;(0;1/1;)	NA	2(2/2,3-)
81AC-28	0;1(0;/1;)	0;1(0;/1;)	;1,2(0;1/3-2)	0;1(0;1/1,2;)	3-3(1;/3,3-)	3-3(3-2/3,3-)	3(2,3-/3+)	3(2,3-/3+)	1,2(1;/2,1;)	1,2(1;/2,1;)	2,1(2,1;/2,3-)	2,1(1,2/2,3-1)
36-55A	0;(0;/0;1)	NA	;1(0;1/2;1)	NA	3-2(3-2/3-3)	NA	NA	NA	NA	NA	2(0;1/2,3)	NA
R29L	0;(0;/0;1)	NA	1,2;(1,2;/2,1)	NA	3-2(2/3,3-)	NA	NA	NA	NA	NA	1;(0;1/1,2)	NA
72.22	0;1(0;1/0;1)	NA	2,1(1;2/2,1,3)	NA	3,2(3,2/3)	NA	NA	NA	NA	NA	1,2;(;1/2,1)	NA
TNMK SP-1	0;1(0;/1;2)	NA	1,2(0;1/2,1;)	NA	2,3-(2,1/2,3-)	NA	NA	NA	NA	NA	2,1;(2,1/2,3-)	NA
81AC-31	0;1(0;/0;1)	NA	1;(;1/1;2)	NA	2,3-(2,1/2,3-)	NA	2,3-(2,1/3-2)	NA	1;(1;/1;2)	NA	NA	NA
P89-7	0;1(0;/0;1)	NA	1;2(1;2/2)	NA	3,3-(3-2/3,3+)	NA	NA	NA	NA	NA	2,1(1,2;/2,3-)	NA
79.89	;1,2(0;1/1,2;)	NA	1;2(;1/1,2;)	NA	3-2(2,3-/3-)	NA	3-3(3-/3,3-)	NA	2(2/2,3-)	NA	NA	NA
79-46_3/2	0;(0;/2;1)	NA	2,1;(2,1;/2,3-1)	NA	2,3-(2,1/2,3-)	NA	3-2(2,3-/3)	NA	0;(0;/1;)	NA	NA	NA
R29H	0;(0;/1;2)	NA	1,2(1,2;/2,1,3-)	NA	3-2(2,3-/3)	NA	2(2/3-2)	NA	0;1(0;/0;1)	NA	NA	NA
TNM	0;1(0;/2,1;)	NA	0;1,2(0;1/2)	NA	2,3-(2,3-/3-)	NA	2,3-(2,1/2,3-)	NA	2,1(1,2/2,1,3-)	NA	NA	NA
79.84	1;(1;/1;)	NA	1;2(1;/2,3-1)	NA	3,3+(2,3-/3+3)	NA	2,3-(2/3-2)	NA	NA	NA	NA	NA
R111	0;1(0;/1/2)	NA	1,2;(0;/2,1;3)	NA	2;3(2/2,3-)	NA	NA	NA	NA	NA	2,3-(2/3-2)	NA
P89-1	0;1(0;1/;1,2)	NA	1;2(;1/2,1)	NA	3;2(2;3/3,2)	NA	2,1(2,1/2,3-)	NA	NA	NA	NA	NA
The rating of the infection types (ITs) was done using modified Stakamn scale of 0-4 (Stakman et al., 1962) for rust scoring. The Its score are shown in order of median score followed by range of score in the paranthesis (Adapted from Sun and Steffenson, 2005).

## Sheet: Table S5
Table S5. Read and mapping statistics of RAD-GBS data of Pgt Samples
Isolates	Number of reads	Avg.length	Number of reads after trim	Avg.length after trim	% mapped
R29JA	225360	163.3	225360	161.3	87.28
R29M	246283	164.5	246283	162.5	86.73
R29L	269036	160.7	269036	158.7	81.71
R29JB	212770	162.9	212770	160.9	72.57
A-5	235353	164.9	235353	162.9	87.19
370-C	318239	166.1	318239	164.1	67.16
640E(1)	414867	166.9	414867	164.9	67.57
R11c	653856	166.3	653856	164.3	61.77
MCCF	710944	166.6	710944	164.6	76.22
A-15	547851	162.6	547851	160.6	86.27
36-55A	262185	165.7	262185	163.7	79.78
R29H*	105177	162.4	105177	160.4	76.4
R111*	45693	167	45693	165	58.71
QCC-2*	87821	169.4	87821	167.4	59.5
A-14*	36386	166.7	36386	164.7	30.39
AC-12*	77671	165.7	77671	163.7	76.81
A-48	644808	165.8	644808	163.8	64.22
WM-1	601385	165.6	601385	163.6	84.87
72.22	1048132	161.2	1048132	159.2	76.55
72.00	589183	165.4	589183	163.4	83.09
A-12	909063	164.5	909063	162.5	86.5
A-21	494788	166.2	494788	164.2	86.2
72-41-SP-2	569513	165.7	569513	163.7	82.41
81AC-31	1231338	163.4	1231338	161.4	85.78
TNM	309945	166.9	309945	164.9	55.48
P89-7	251872	166.1	251872	164.1	86.63
79.2	754627	167.4	754627	165.4	67.94
P84-16	515582	163.9	515582	161.9	62.3
TNMK SP-1	579489	166.3	579489	164.3	81.55
79.84	153735	166.1	153735	164.1	84.83
79-46_3/2	753717	163.5	753717	161.5	87.06
P89-1	639511	165	639511	163	80.23
81AC-28	239826	163.3	239826	161.3	78.21
81AC-46	304951	157.1	304951	155.1	86.77
81AC-34	705676	163.3	705676	161.3	84.99
79.89	1149540	158.9	1149540	156.9	81.6
79.20	925050	164.3	925050	162.3	76.88
* - Isolates discared from AM analysis due to poor read quality and read mapping to reference genome of Pgt race SCCL

## Sheet: TableS6
Table S6. RNAseq read mapping statistics for the Pgt inoculated Harrington samples
Sample	Total reads	Reads mapped to Pgt race SCCL genome (%)a			Reads mapped to PASA updated SCCL annotation (%)b			Percentage reads mapped to barley (%)
		Total Mapping	Unique mapping	Multiple mappingc	Total Mapping	Unique mapping	Multiple mappingc	Total Mapping	Unique mapping	Multiple mappingc
72.00	33926507	4.01	3.94	0.07	4.21	4.08	0.12	82.4	70.05	12.35
QCC-2	50379404	47.89	46.64	1.25	49.33	47.59	1.75	22.26	18.96	3.3
72-41-SP-2	39461242	37.3	36.32	0.98	38.41	37.09	1.38	38.46	32.38	6.08
79.1	34865876	37.08	36.11	0.97	38.25	36.91	1.34	43.65	36.75	6.9
P84-16	54792085	50.48	49.16	1.32	52.13	50.27	1.86	28.3	24	4.3
R11c	33056488	33.35	32.53	0.82	34.43	33.23	1.2	46.32	39.14	7.18
79.2	42171550	37.97	36.92	1.05	39.08	37.66	1.42	36.38	31.1	5.28
79.20	56420024	39.23	38.18	1.05	40.67	39.18	1.49	34.35	28.96	5.39
R29J	46077493	29.59	28.82	0.77	30.5	29.41	1.08	43.52	36.74	6.78
370C	43175619	35.66	34.7	0.96	36.72	35.39	1.33	35.78	30.39	5.39
A-21	77764164	43.02	41.76	1.26	44.4	42.69	1.71	27.45	23.39	4.06
HKHJ	38939003	44.84	43.67	1.17	46.12	44.51	1.62	29.19	24.61	4.58
A-15	37431077	34.69	33.76	0.93	35.77	34.48	1.29	35.82	30.39	5.43
A-14	80641470	41.67	40.65	1.02	42.95	41.48	1.47	27.25	23	4.25
R29M	37412371	50.47	49.19	1.28	52.05	50.22	1.83	19	16.08	2.92
64E(1)-1	34213515	38.41	37.4	1.01	39.52	38.14	1.38	32.14	27.21	4.93
A-48	54020962	38.13	37.11	1.02	39.35	37.91	1.44	32.66	27.72	4.94
A-12	40825001	12.48	12.11	0.37	13	12.47	0.52	65.81	55.68	10.13
81AC28	81518797	31.57	30.74	0.83	32.59	31.42	1.16	38.12	30.51	7.61
81AC46	39106468	32.79	31.92	0.87	33.94	32.69	1.26	42.82	36.42	6.4
WM-1	39492058	20.92	20.36	0.56	21.65	20.84	0.81	59.32	50.45	8.87
A-5	44481150	26.02	25.32	0.7	26.92	25.92	1	52.55	44.58	7.97
81AC34	41699689	48.85	47.57	1.28	50.57	48.72	1.85	26.16	22.03	4.13
AC-12	38521363	14.48	14.13	0.35	14.98	14.47	0.51	74.57	63.38	11.19
Average	4.66831e+07	34.6208	33.7088	0.912083	35.7308	34.4487	1.28417	40.595	34.33	6.265
Standard Deviation	1.43872e+07	12.0028	11.686	0.319333	12.3571	11.9196	0.442964	16.1216	13.725	2.43327
a- Reads were mapped to the pubilcly available annotation of Pgt race SCCL (Duplessis et al., 2011)
b- Reads were mapped to the updated SCCL annotation using PASA software that utlized the transcriptomic data generated in this study
c- Any reads that mapped to more than 10 position were discareded. This percentage accounts for reads that mapped to less than 10 different positons

## Sheet: TableS7
Table S7. RNAseq read mapping statistics for the non-inoculated Harrington samples
Sample	Total Reads	Percentage reads mapped to barley (%)			Unmapped reads (%)b
		Total Mapping	Unique mapping	Multiple mappinga
Harr_non-inoculated_Rep1	41313362	83.12	65.24	17.87	34.7573
Harr_non-inoculated_Rep2	44973475	82.06	64.9	17.16	35.0997
Harr_non-inoculated_Rep3	47195423	80.65	63.98	16.66	36.0153
Average	4.64398e+07	81.9433	64.7067	17.23	35.2908
Standard Deviation	2.97019e+06	1.23913	0.651869	0.60803	0.65039

## Sheet: Table S8
Table S8. Differentially expressed gene in between virulent rpg4/5 and avirulent rpg4/5 inoculated sampled and its comparison with the non-inoculated controls
					Vir rpg4/5 vs Avr rpg4/5		Vir rpg4/5 inocualted vs Non-inocualted Control		Avr rpg4/5 inocualted vs Non-inoculated
Arabid for Topgo	Feature ID	Barley Annotation	Arabidopsis Homolgy	Arabidopsis Annotation	Fold changea	FDR p-value correctionb	Fold changec	FDR p-value correctionb	Fold changed	FDR p-value correctionb
AT5G66400.1	HORVU5Hr1G092120	Dehydrin7	AT5G66400.1	Dehydrin family protein	-73.2512	0.000186496	2.45059	1	183.061	0.0542061
AT4G28390.2	HORVU7Hr1G042790	ADP	AT4G28390.2	ADP/ATP carrier 3	-37.0633	3.28462e-07	4.56064	1	176.968	0.000443953
AT4G27670.1	HORVU4Hr1G063350	heatshockprotein21	AT4G27670.1	heat shock protein 21	-24.8551	3.59891e-07	3.87831	0.881688	94.9682	0.000556788
AT5G66400.1	HORVU5Hr1G092160	Dehydrin7	AT5G66400.1	Dehydrin family protein	-20.0114	0.00486851	2.87682	1	59.4895	0.0828511
AT1G53540.1	HORVU3Hr1G007500	16.9kDaclassIheatshockprotein1	AT1G53540.1	HSP20-like chaperones superfamily protein	-14.4587	3.62924e-09	20.4262	0.049587	307.436	4.94718e-07
AT4G10250.1	HORVU2Hr1G077710	22kDaclassIVheatshockprotein	AT4G10250.1	HSP20-like chaperones superfamily protein	-11.9435	0.00464867	2.31104	1	27.9338	0.0951067
AT2G16720.1	HORVU7Hr1G034630	mybdomainprotein5	AT2G16720.1	myb domain protein 7	-11.3978	0.00151148	1.72735	1	19.6834	0.337
AT4G16160.2	HORVU5Hr1G010330	Outerenvelopeporeprotein16-2	AT4G16160.2	Mitochondrial import inner membrane translocase subunit Tim17/Tim22/Tim23 family protein	-10.5536	0.00141879	7.62923	1	85.1343	0.00759053
AT1G53540.1	HORVU4Hr1G060760	17.9kDaclassIheatshockprotein	AT1G53540.1	HSP20-like chaperones superfamily protein	-10.4152	0.000241756	10.8211	0.766917	118.525	0.0016199
AT1G78700.1	HORVU4Hr1G000150	MethylobacteriumaquaticumDNA	AT1G78700.1	BES1/BZR1 homolog 4	-9.44863	0.031788	-1.89064	1	4.75586	1
AT1G53540.1	HORVU3Hr1G006530	16.9kDaclassIheatshockprotein1	AT1G53540.1	HSP20-like chaperones superfamily protein	-8.82724	1.63217e-06	6.46487	1	59.6808	0.00117654
AT1G52380.4	HORVU4Hr1G069260	DNAreplicationlicensingfactormcm4	AT1G52380.4	NUP50 (Nucleoporin 50 kDa) protein	-8.68164	1.11019e-05	5.50213	1	48.6947	0.00178231
AT1G09780.1	HORVU4Hr1G051010	Phosphoglyceratemutase	AT1G09780.1	Phosphoglycerate mutase%2C 2%2C3-bisphosphoglycerate-independent	-8.42749	3.32358e-07	14.3296	0.240574	127.015	3.44666e-05
AT2G27510.1	HORVU3Hr1G084210	ferredoxin3	AT2G27510.1	ferredoxin 3	-7.7994	3.32358e-07	44.5044	0.00340029	366.508	5.74317e-08
ATCG01110.1	HORVU0Hr1G037040	Orf108a	ATCG01110.1	NAD(P)H dehydrogenase subunit H	-6.73429	7.25528e-07	-2.9769	4.95985e-07	2.23161	0.798356
AT5G02500.1	HORVU4Hr1G059260	Heatshock70kDaprotein3	AT5G02500.1	heat shock cognate protein 70-1	-6.00721	0.00116006	14.1142	0.0361914	85.4945	8.01828e-05
AT4G10270.1	HORVU2Hr1G116730	Wound-responsivefamilyprotein	AT4G10270.1	Wound-responsive family protein	-5.48329	0.00692259	1.36546	1	7.39485	0.193205
AT5G39830.1	HORVU5Hr1G076970	Senescence-associatedprotein	AT5G39830.1	Trypsin family protein with PDZ domain-containing protein	-5.39568	0.0392781	-5.39185	8.55858e-24	-1.00469	1
ATCG00020.1	HORVU2Hr1G121820	PhotosystemIIproteinD1	ATCG00020.1	photosystem II reaction center protein A	-5.32891	3.59891e-07	-12.458	9.90588e-48	-2.359	0.0788954
AT5G24850.1	HORVU5Hr1G012990	ProteinTAR1	AT5G24850.1	cryptochrome 3	-5.23374	0.0166322	-12.3005	2.79703e-55	-2.35331	0.827084
AT2G32120.2	HORVU4Hr1G067430	Heatshock70kDaprotein8	AT2G32120.2	heat-shock protein 70T-2	-5.22404	0.0151096	4.38396	1	23.5045	0.193828
AT2G27660.1	HORVU4Hr1G042710	MATEeffluxfamilyprotein	AT2G27660.1	Cysteine/Histidine-rich C1 domain family protein	-4.75098	0.017909	2.07901	1	9.83798	0.178208
AT3G63190.1	HORVU2Hr1G038570	Ribosome-recyclingfactor	AT3G63190.1	ribosome recycling factor%2C chloroplast precursor	-4.74971	0.000657557	-20.3693	7.91288e-15	-4.37254	9.82671e-05
AT4G22180.1	HORVU5Hr1G064800	Cellwall-associatedhydrolase	AT4G22180.1	F-box protein (DUF295)	-4.7308	0.0164273	-14.4459	4.50959e-54	-3.05879	0.25916
ATCG00490.1	HORVU6Hr1G049260	Ribulosebisphosphatecarboxylaselargechain	ATCG00490.1	ribulose-bisphosphate carboxylase	-4.62467	0.00011057	-26.7663	3.94019e-65	-5.91902	2.20305e-07
AT5G39210.1	HORVU3Hr1G073860	chlororespiratoryreduction7	AT5G39210.1	chlororespiratory reduction 7	-4.47347	0.0042127	-130.375	6.25394e-96	-29.9842	3.60885e-76
AT4G16160.1	HORVU4Hr1G054110	MitochondrialimportinnermembranetranslocasesubunitTim17/Tim22/Tim23familyprotein	AT4G16160.1	Mitochondrial import inner membrane translocase subunit Tim17/Tim22/Tim23 family protein	-4.37885	0.0497833	8.09149	1	37.3264	0.0665423
AT3G20440.2	HORVU7Hr1G082830	1,4-alpha-glucan branching enzyme GlgB	AT3G20440.2	Alpha amylase family protein	-4.35979	4.49137e-05	6.57469	1	29.2897	0.00189917
AT4G24220.2	HORVU0Hr1G007340	Progesterone5betareductase	AT4G24220.2	NAD(P)-binding Rossmann-fold superfamily protein	-4.225	0.0131153	21.4474	0.115965	95.0652	0.000483285
AT5G03170.1	HORVU3Hr1G018810	FASCICLIN-likearabinogalactan-protein11	AT5G03170.1	FASCICLIN-like arabinogalactan-protein 11	-4.16052	0.0474068	-1.49977	1	2.70534	1
AT4G10250.1	HORVU4Hr1G015170	17.6kDaclassIIheatshockprotein	AT4G10250.1	HSP20-like chaperones superfamily protein	-4.15144	0.044168	10.8618	0.766917	47.4584	0.0123126
ATCG00490.1	HORVU0Hr1G024560	Ribulosebisphosphatecarboxylaselargechain	ATCG00490.1	ribulose-bisphosphate carboxylase	-4.02278	0.00282099	-12.6231	1.94961e-74	-3.15526	0.0569045
AT5G12250.1	HORVU3Hr1G078940	tubulinbetachain2	AT5G12250.1	beta-6 tubulin	-4.01632	0.000159926	-1.90613	0.0406187	2.07844	0.769081
AT5G16710.1	HORVU7Hr1G038770	dehydroascorbatereductase1	AT5G16710.1	dehydroascorbate reductase 1	-3.97812	3.28462e-07	-4.66552	5.14786e-07	-1.19528	1
AT3G48500.1	HORVU3Hr1G088970	Nucleicacid-binding	AT3G48500.1	Nucleic acid-binding%2C OB-fold-like protein	-3.96896	1.91726e-07	-1.03302	1	3.79231	0.00645211
AT1G22270.1	HORVU5Hr1G016020	RRNAintron-encodedhomingendonuclease	AT1G22270.1	Trm112p-like protein	-3.95709	0.0214077	-3.29495	0.0439147	1.18963	1
AT1G53540.1	HORVU3Hr1G007380	16.9kDaclassIheatshockprotein2	AT1G53540.1	HSP20-like chaperones superfamily protein	-3.94876	0.000639268	21.1149	0.119729	87.2283	6.08603e-05
AT3G07340.2	HORVU2Hr1G067250	TranscriptionfactorbHLH62	AT3G07340.2	basic helix-loop-helix (bHLH) DNA-binding superfamily protein	-3.92732	0.0384124	1.17492	1	4.53977	0.704338
AT5G66460.1	HORVU3Hr1G060060	Mannanendo-1	AT5G66460.1	Glycosyl hydrolase superfamily protein	-3.90428	0.0298709	5.09829	1	20.3954	0.0869074
AT2G30695.3	HORVU3Hr1G089910	Triggerfactor	AT2G30695.3	bacterial trigger factor	-3.6733	0.00152094	-12.286	2.78164e-13	-3.42181	3.46715e-05
AT4G25810.1	HORVU7Hr1G098280	xyloglucanendotransglucosylase/hydrolase25	AT4G25810.1	xyloglucan endotransglycosylase 6	-3.6533	0.00314698	-2.65211	0.00944881	1.36227	1
AT3G47650.1	HORVU7Hr1G081510	DnaJ/Hsp40cysteine-richdomainsuperfamilyprotein	AT3G47650.1	DnaJ/Hsp40 cysteine-rich domain superfamily protein	-3.62923	2.03534e-06	-22.6907	7.43122e-36	-6.32519	0
AT3G20440.1	HORVU7Hr1G082850	1	AT3G20440.1	Alpha amylase family protein	-3.53091	0.0263728	5.15879	1	18.7671	0.0887913
AT1G75170.2	HORVU4Hr1G009190	Sec14p-likephosphatidylinositoltransferfamilyprotein	AT1G75170.2	Sec14p-like phosphatidylinositol transfer family protein	-3.5298	0.00151125	4.65244	0.876037	16.4066	0.0026065
AT5G61760.2	HORVU7Hr1G098410	Inositolpolyphosphatemultikinase	AT5G61760.2	inositol polyphosphate kinase 2 beta	-3.40483	0.000449749	-2.45748	0.139832	1.36886	1
AT2G47180.1	HORVU4Hr1G052450	Hexosyltransferase	AT2G47180.1	galactinol synthase 1	-3.38768	0.0403933	27.3756	3.00086e-18	91.1301	1.60371e-05
AT5G16715.1	HORVU2Hr1G056440	Valine--tRNAligase	AT5G16715.1	protein EMBRYO DEFECTIVE 2247	-3.31453	0.000147817	-1.45861	1	2.23685	0.484727
AT1G33540.1	HORVU4Hr1G010160	serinecarboxypeptidase-like19	AT1G33540.1	serine carboxypeptidase-like 18	-3.29957	0.00124613	1.67049	1	5.44315	0.0374908
AT3G46530.1	HORVU2Hr1G065060	DiseaseresistanceproteinRPP13	AT3G46530.1	NB-ARC domain-containing disease resistance protein	-3.22429	0.000456282	2.69445	1	8.61664	0.00485542
AT3G14110.2	HORVU5Hr1G053480	ProteinFLUORESCENTINBLUELIGHT	AT3G14110.2	Tetratricopeptide repeat (TPR)-like superfamily protein	-3.19222	3.62637e-06	-4.91918	1.94141e-12	-1.56112	0.524931
AT4G33270.1	HORVU2Hr1G102190	WD-40repeatfamilyprotein	AT4G33270.1	Transducin family protein / WD-40 repeat family protein	-3.1875	0.000127976	1.50991	1	4.75113	0.0107954
AT5G56310.1	HORVU3Hr1G074250	Pentatricopeptiderepeat-containingprotein	AT5G56310.1	Pentatricopeptide repeat (PPR) superfamily protein	-3.16898	0.000219999	-11.4815	2.54734e-24	-3.69724	3.97012e-07
AT3G25140.1	HORVU7Hr1G038200	Hexosyltransferase	AT3G25140.1	Nucleotide-diphospho-sugar transferases superfamily protein	-3.16209	0.0412587	2.21885	1	6.97754	0.267762
AT3G19230.1	HORVU5Hr1G068360	Leucine-richrepeatproteinkinasefamilyprotein	AT3G19230.1	Leucine-rich repeat (LRR) family protein	-3.12752	0.0393404	2.87063	1	8.97642	0.156035
AT4G39730.1	HORVU2Hr1G079840	Lipase/lipooxygenase	AT4G39730.1	Lipase/lipooxygenase%2C PLAT/LH2 family protein	-3.12244	0.000147817	-1.11216	1	2.76503	0.070964
AT5G24030.1	HORVU1Hr1G030060	S-typeanionchannelSLAH3	AT5G24030.1	SLAC1 homologue 3	-3.10229	0.0285433	3.19942	0.895774	9.958	0.01628
AT1G22400.1	HORVU2Hr1G004720	UDP-Glycosyltransferasesuperfamilyprotein	AT1G22400.1	UDP-Glycosyltransferase superfamily protein	-3.09666	0.0110389	5.35667	0.409513	16.5393	0.000212756
AT3G50060.1	HORVU7Hr1G116760	mybdomainproteinr1	AT3G50060.1	myb domain protein 77	3.02372	0.0444803	25.5606	0.101764	8.94007	0.878875
AT1G25440.1	HORVU4Hr1G007420	ZincfingerproteinCONSTANS-LIKE16	AT1G25440.1	B-box type zinc finger protein with CCT domain-containing protein	3.0409	0.00188635	-6.06164	3.37758e-22	-18.6852	5.14178e-16
AT1G67090.1	HORVU5Hr1G038630	ribulosebisphosphatecarboxylasesmallchain1A	AT1G67090.1	ribulose bisphosphate carboxylase small chain 1A	3.04373	0.00202854	-5.71064	1.31736e-16	-17.5803	1.09967e-18
AT3G57680.1	HORVU7Hr1G046050	Carboxyl-terminal-processingprotease	AT3G57680.1	Peptidase S41 family protein	3.07284	0.0308758	1.59219	1	-1.94778	0.955839
AT4G35785.2	HORVU4Hr1G060940	RNA-bindingprotein1	AT4G35785.2	RNA-binding (RRM/RBD/RNP motifs) family protein	3.10945	0.0332425	11.9566	1.00707e-08	3.83837	0.636094
AT4G37970.1	HORVU1Hr1G007800	Alcoholdehydrogenase	AT4G37970.1	cinnamyl alcohol dehydrogenase 6	3.17336	0.002416	1.70415	1	-1.87622	1
AT3G26170.1	HORVU3Hr1G115420	CytochromeP450superfamilyprotein	AT3G26170.1	cytochrome P450%2C family 71%2C subfamily B%2C polypeptide 19	3.24511	0.0308253	27.6902	0.0206674	9.08763	1
AT1G55670.1	HORVU5Hr1G071920	PhotosystemIreactioncentersubunitV	AT1G55670.1	photosystem I subunit G	3.2495	0.0118737	-8.88316	0	-29.1325	2.38163e-16
AT5G47240.1	HORVU2Hr1G098110	nudixhydrolasehomolog8	AT5G47240.1	nudix hydrolase homolog 8	3.2843	0.00532195	3.81369	0.00749503	1.14635	1
AT2G17880.1	HORVU7Hr1G116960	ChaperoneproteinDnaJ	AT2G17880.1	Chaperone DnaJ-domain superfamily protein	3.28691	0.0151608	1.38797	1	-2.39427	0.959165
AT4G38960.6	HORVU5Hr1G081190	B-boxzincfingerfamilyprotein	AT4G38960.6	B-box type zinc finger family protein	3.31149	0.00755002	1.69505	1	-1.96864	1
AT1G30380.1	HORVU2Hr1G060480	PhotosystemIreactioncentersubunitpsaK	AT1G30380.1	photosystem I subunit K	3.31471	0.0263728	-10.0023	0	-33.4899	2.0379e-14
AT4G27460.1	HORVU6Hr1G060370	CBSdomain-containingproteinCBSX5	AT4G27460.1	Cystathionine beta-synthase (CBS) family protein	3.31835	0.00777008	68.7975	4.09916e-06	21.9821	0.272918
AT5G42190.1	HORVU5Hr1G084140	SKP1-like4	AT5G42190.1	E3 ubiquitin ligase SCF complex subunit SKP1/ASK1 family protein	3.34009	0.000183401	37.4481	1.7247e-21	11.1092	0.00144531
AT2G30570.1	HORVU3Hr1G075870	PhotosystemIIreactioncenterWprotein	AT2G30570.1	photosystem II reaction center W	3.34988	0.00755002	-5.59405	2.3647e-14	-18.9169	1.5916e-12
AT5G57625.1	HORVU7Hr1G040740	Cysteine-richvenomprotein	AT5G57625.1	CAP (Cysteine-rich secretory proteins%2C Antigen 5%2C and Pathogenesis-related 1 protein) superfamily protein	3.35364	0.00282039	12.236	0.00364247	3.5891	0.0544345
AT4G10340.1	HORVU4Hr1G015260	Chlorophylla-bbindingprotein2	AT4G10340.1	light harvesting complex of photosystem II 5	3.38432	0.0325161	-5.38087	3.94388e-06	-18.336	3.02549e-10
AT4G03510.4	HORVU5Hr1G011730	E3ubiquitin-proteinligaseRMA1H1	AT4G03510.4	RING membrane-anchor 1	3.40511	0.036039	-3.89394	0.104883	-13.6162	1.56082e-12
AT3G26210.1	HORVU0Hr1G010880	CytochromeP450superfamilyprotein	AT3G26210.1	cytochrome P450%2C family 71%2C subfamily B%2C polypeptide 23	3.42367	0.00209911	62.4447	0.00197336	19.4027	0.31766
AT5G54160.1	HORVU1Hr1G089700	O-methyltransferase1	AT5G54160.1	O-methyltransferase 1	3.46099	0.0019609	265.207	2.93527e-07	81.5261	0.00085256
AT1G26800.1	HORVU0Hr1G002870	RING/U-boxsuperfamilyprotein	AT1G26800.1	RING/U-box superfamily protein	3.54292	0.0224946	11.1167	0.0565635	3.19952	1
AT5G57150.5	HORVU3Hr1G005500	TranscriptionfactorbHLH35	AT5G57150.5	basic helix-loop-helix (bHLH) DNA-binding superfamily protein	3.58966	0.00081973	-2.52302	0.000257537	-9.16474	2.38475e-08
AT1G66100.1	HORVU6Hr1G039840	thionin2.1	AT1G66100.1	Plant thionin	3.61697	0.0237555	3.50445	0.573383	-1.04091	1
AT1G61520.3	HORVU6Hr1G033160	chlorophyllA/Bbindingprotein3	AT1G61520.3	PSI type III chlorophyll a/b-binding protein	3.69343	0.0354496	-3.79554	7.8065e-05	-14.1141	9.00607e-07
AT1G08380.1	HORVU2Hr1G073370	photosystemIsubunitO	AT1G08380.1	photosystem I subunit O	3.78683	0.0248518	-6.48544	2.3647e-14	-24.8222	6.89645e-10
AT5G54270.1	HORVU2Hr1G040780	Chlorophylla-bbindingprotein13	AT5G54270.1	light-harvesting chlorophyll B-binding protein 3	3.81388	0.0205534	-5.26658	8.38026e-13	-20.2882	8.9999e-09
AT3G61470.1	HORVU2Hr1G036960	Chlorophylla-bbindingprotein7	AT3G61470.1	photosystem I light harvesting complex protein	3.82811	0.000387053	-3.7604	1.4251e-08	-14.5302	1.47011e-12
AT5G24860.1	HORVU2Hr1G065450	floweringpromotingfactor1	AT5G24860.1	flowering promoting factor 1	3.83953	3.32153e-05	-2.75225	3.0252e-05	-10.6708	2.78964e-11
AT5G67300.1	HORVU7Hr1G116750	mybdomainproteinr1	AT5G67300.1	myb domain protein r1	3.85554	0.0267486	20.6511	0.170302	5.62882	1
AT4G35160.1	HORVU6Hr1G090510	O-methyltransferasefamilyprotein	AT4G35160.1	O-methyltransferase family protein	3.85965	3.58829e-05	-1.52803	1	-5.977	2.49599e-07
AT3G08940.1	HORVU2Hr1G041280	Chlorophylla-bbindingproteinCP29	AT3G08940.1	light harvesting complex photosystem II	3.90649	0.00474213	-6.48192	0	-25.5685	7.57975e-13
AT5G45890.1	HORVU5Hr1G095580	CathepsinB-likecysteineproteinase	AT5G45890.1	senescence-associated gene 12	3.91797	0.017909	43.5373	1.70102e-09	11.1292	0.368603
AT3G60140.2	HORVU3Hr1G096910	Beta-glucosidase3	AT3G60140.2	Glycosyl hydrolase superfamily protein	3.94953	0.000220081	-13.6272	7.44018e-26	-54.6656	1.734e-72
AT2G24430.2	HORVU2Hr1G082330	undescribedprotein	AT2G24430.2	NAC domain containing protein 38	3.95104	0.00213642	4.99483	0.214893	1.26623	1
AT3G21330.1	HORVU0Hr1G019640	basichelix-loop-helix(bHLH)DNA-bindingsuperfamilyprotein	AT3G21330.1	basic helix-loop-helix (bHLH) DNA-binding superfamily protein	4.10887	0.0227243	23.7819	0.0651856	6.19004	1
AT3G54890.1	HORVU7Hr1G046320	Chlorophylla-bbindingprotein1B-21	AT3G54890.1	chlorophyll a-b binding protein 6	4.21418	0.0197654	-4.61284	3.00801e-07	-19.5932	8.06191e-08
AT3G47470.1	HORVU5Hr1G066280	Chlorophylla-bbindingprotein1B-20	AT3G47470.1	light-harvesting chlorophyll-protein complex I subunit A4	4.24379	0.017909	-3.44879	2.02169e-05	-14.7563	2.07102e-06
AT4G01060.1	HORVU3Hr1G055260	mybdomainprotein66	AT4G01060.1	CAPRICE-like MYB3	4.27078	0.025496	-3.66309	0.0587841	-15.8626	1.08641e-11
AT1G01060.4	HORVU7Hr1G070870	circadianclockassociated1	AT1G01060.4	Homeodomain-like superfamily protein	4.30001	0.00282039	1.31683	1	-3.30072	0.074534
AT3G26330.1	HORVU3Hr1G033870	CytochromeP450superfamilyprotein	AT3G26330.1	cytochrome P450%2C family 71%2C subfamily B%2C polypeptide 37	4.37816	0.0139134	26.189	0.0565741	6.3817	1
AT1G29050.1	HORVU3Hr1G027970	TRICHOMEBIREFRINGENCE-LIKE38	AT1G29050.1	TRICHOME BIREFRINGENCE-LIKE 38	4.39129	0.0233963	1.03355	1	-4.33776	0.11064
AT3G59100.1	HORVU1Hr1G071500	undescribedprotein	AT3G59100.1	glucan synthase-like 11	4.52152	0.0171448	-1.7887	1	-8.14981	8.81562e-08
AT5G05340.1	HORVU6Hr1G009360	Peroxidasesuperfamilyprotein	AT5G05340.1	Peroxidase superfamily protein	4.57209	0.00345383	-1.50112	1	-6.96103	1.48474e-08
AT5G53870.1	HORVU6Hr1G026340	earlynodulin-likeprotein9	AT5G53870.1	early nodulin-like protein 1	4.58548	3.36045e-06	2.40121	0.261826	-1.93169	0.760999
AT5G51210.1	HORVU2Hr1G098160	Oleosin	AT5G51210.1	oleosin3	4.59774	0.00252385	77.5412	0.00400887	17.7941	0.159493
AT1G11260.1	HORVU2Hr1G041080	sugartransporter1	AT1G11260.1	sugar transporter 1	4.72462	0.0267739	-5.87083	0.00328335	-27.9739	1.02471e-16
AT5G23370.1	HORVU2Hr1G090730	GRAMdomain-containingprotein/ABA-responsiveprotein-related	AT5G23370.1	GRAM domain-containing protein / ABA-responsive protein-like protein	4.81239	0.00136798	1.89371	1	-2.58129	0.287553
AT1G12060.1	HORVU6Hr1G093520	Orphanstranscriptionfactor	AT1G12060.1	BCL-2-associated athanogene 5	5.0549	0.00281906	118.935	4.08502e-13	24.0674	0.380125
AT3G27690.2	HORVU5Hr1G082420	Chlorophylla-bbindingprotein	AT3G27690.2	photosystem II light harvesting complex protein 2.3	5.11951	0.023195	-7.66245	0	-39.5358	9.99685e-09
AT2G24790.1	HORVU7Hr1G027560	CONSTANS-like5	AT2G24790.1	CONSTANS-like 3	5.19733	3.94665e-05	10.1857	0.106813	1.98661	1
AT2G34420.1	HORVU5Hr1G124160	Chlorophylla-bbindingprotein2	AT2G34420.1	photosystem II light harvesting complex protein B1B2	5.28151	0.0249223	1.67993	1	-3.16095	0.480294
AT2G30300.1	HORVU1Hr1G070190	Nodulin-like/MajorFacilitatorSuperfamilyprotein	AT2G30300.1	Major facilitator superfamily protein	5.34124	1.47415e-06	1.74697	1	-3.10879	0.112109
AT5G02020.1	HORVU2Hr1G065000	Encodesaproteininvolvedinsalttolerance	AT5G02020.1	E3 ubiquitin-protein ligase RLIM-like protein	5.64398	0.000662587	7.94274	0.0589722	1.37321	1
AT1G79040.1	HORVU2Hr1G038940	PhotosystemII10kDapolypeptide	AT1G79040.1	photosystem II subunit R	5.67816	1.4266e-06	10.0759	0.00141753	1.74128	1
AT3G18280.2	HORVU7Hr1G096040	Non-specificlipid-transferprotein2	AT3G18280.2	Bifunctional inhibitor/lipid-transfer protein/seed storage 2S albumin superfamily protein	6.4591	0.0040387	5.67545	0.587528	-1.12647	1
AT5G24030.1	HORVU3Hr1G055740	S-typeanionchannelSLAH2	AT5G24030.1	SLAC1 homologue 3	7.64795	4.92094e-06	67.4705	0.0027995	9.38138	0.876097
AT5G13930.1	HORVU1Hr1G089540	Chalconesynthase2	AT5G13930.1	Chalcone and stilbene synthase family protein	9.28211	2.27569e-05	230.898	0.000304463	26.4292	0.114967
AT5G54160.1	HORVU1Hr1G089620	O-methyltransferase1	AT5G54160.1	O-methyltransferase 1	10.0136	0.00202207	62.5336	0.0772524	6.68805	1
aNegative values represents significantly lower expression of genes specific to rpg4/5-virulent Pgt inoculated samples compared to rpg4/5 avirulent Pgt inoculated samples
bFalse discovery rate (FDR) corrected P-value. FDR corrected P-value < 0.05 are considered as significantly differentially expressed for given comparison
cNegative values represents significantly lower expression of genes specific to rpg4/5-virulent Pgt inoculated samples compared to non-inoculated control samples
dPositive values represents significantly higher expression of genes specific to rpg4/5-avirulent Pgt inoculated samples compared to non-inoculated controls

## Sheet: Table S9
Table S9. Gene enrichment analysis of differentially expressed gene in virulent vs avirulent rpg4/5 inoculated Harrington in R bioconductor package TopGO
Ontologiesa	UP/Downb	GO.ID	Term	Annotated	Significant	Expected	Rank in classicFisher	classicFisher	elimFisher	topgoFisher	parentchildFisher
BP	Down	GO:0009408	response to heat	199	6	0.34	2	1.1e-06	1.1e-06	1.1e-06	0.00039
BP	Down	GO:0009772	photosynthetic electron transport in photosystem II	10	2	0.02	9	0.00013	0.00013	0.00013	0.0263
BP	Down	GO:0042542	response to hydrogen peroxide	62	3	0.11	11	0.00017	0.00017	0.00017	0.02192
BP	Down	GO:0009409	response to cold	395	6	0.68	7	5.6e-05	5.6e-05	0.00028	0.01319
BP	Down	GO:0009644	response to high light intensity	81	3	0.14	14	0.00037	0.00037	0.00037	0.13748
BP	UP	GO:0009768	photosynthetic electron transport in photosystem I	23	10	0.05	1	7.8e-22	7.8e-22	7.8e-22	0.00046
BP	UP	GO:0018298	protein-chromophore linkage	44	9	0.09	5	2.7e-16	2.7e-16	2.7e-16	1.6e-14
BP	UP	GO:0009645	response to low light intensity stimulus	20	5	0.04	10	5.1e-10	5.1e-10	5.1e-10	0.00012
BP	UP	GO:0009644	response to high light intensity	81	6	0.17	12	1.9e-08	1.9e-08	1.9e-08	0.01787
BP	UP	GO:0010114	response to red light	71	6	0.15	11	8.3e-09	8.3e-09	1.4e-07	0.00272
BP	UP	GO:0010218	response to far red light	61	5	0.13	13	1.8e-07	1.8e-07	1.8e-07	0.01149
BP	UP	GO:0009637	response to blue light	82	5	0.17	15	8.2e-07	8.2e-07	8.2e-07	0.01976
BP	UP	GO:0009769	photosynthesis, light harvesting in photosystem II	10	3	0.02	17	1e-06	1e-06	1e-06	0.40648
BP	UP	GO:0009409	response to cold	395	7	0.83	22	1.8e-05	1.8e-05	1.8e-05	0.00284
BP	UP	GO:0009723	response to ethylene	314	5	0.66	37	0.00051	0.00051	6.8e-05	0.05368
BP	UP	GO:0010228	vegetative to reproductive phase transition of meristem	192	4	0.4	38	0.00071	0.00071	0.00095	0.00423
CC	Down	GO:0009570	chloroplast stroma	740	10	1.22	5	3e-07	8.6e-06	8.6e-06	0.1693
CC	Down	GO:0009535	chloroplast thylakoid membrane	402	5	0.67	17	0.00052	0.00052	0.00052	0.4254
CC	UP	GO:0009522	photosystem I	41	12	0.08	1	7.3e-24	6.2e-20	6.2e-20	0.00087
CC	UP	GO:0010287	plastoglobule	80	9	0.16	13	4.7e-14	4.7e-14	4.7e-14	3e-08
CC	UP	GO:0030076	light-harvesting complex	25	8	0.05	3	1.4e-16	9.4e-13	9.4e-13	4.4e-16
CC	UP	GO:0009535	chloroplast thylakoid membrane	402	15	0.79	5	1.3e-15	6.7e-12	3.1e-12	5.8e-08
CC	UP	GO:0009523	photosystem II	67	8	0.13	14	8e-13	4.3e-11	1.8e-10	0.95647
CC	UP	GO:0009941	chloroplast envelope	682	11	1.34	19	7.8e-08	7.8e-08	1.2e-07	0.07499
CC	UP	GO:0016021	integral component of membrane	4855	24	9.54	26	5.5e-06	5.5e-06	5.5e-06	0.70254
CC	UP	GO:0009517	PSII associated light-harvesting complex II	6	2	0.01	31	5.7e-05	5.7e-05	5.7e-05	1
MF	UP	GO:0016168	chlorophyll binding	40	11	0.08	1	1.5e-21	1.5e-21	1.5e-21	4.5e-09
MF	UP	GO:0031409	pigment binding	22	9	0.04	2	1.2e-19	1.2e-19	1.2e-19	1.7e-17
MF	UP	GO:0005515	protein binding	3606	20	7.21	8	9.9e-06	9.9e-06	0.00015	0.0136
MF	UP	GO:0046872	metal ion binding	3464	21	6.93	5	1.2e-06	0.0004	0.0004	0.913
a - Gene enrichment was done for 3 different sub-ontology: BP=Bilogical Process, CF=Cellular Component, MF=Molecular Function
b- Up and Down representes the set of gene that are expressed at significantly higher and lower level, respectively in the samples inoculated with virulent rpg4/5 isolates

## Sheet: Table S10a
Table S10. List of gene that are differentially regulated in Rpg1 virulent isolates compared to Rpg1 avirulent isolates
Feature	SignalP?	CESP?	HmmScan Tophite			RPKM value of Rpg1 Virulent Isolates								RPKM value Rpg1 avirulent Isolates
				Fold Change	FDR	72_00	QCC-2	72-41-Sp-2	P84-16	R11c	79-1	79-2	79_20	R29JA	370C	R29JB	A-21	A-15	A-14	R29M	64E(1)-1	A-12	81AC28	A-48	81AC46	WM-1	A-5	81AC34	AC-12
PGTG_19797	Yes	Yes	N/A	12.67	8.66e-19	1821.72	40.24	1.34	1.64	0.54	2.44	2.84	3.37	10.58	0.26	14.29	0.06	4.11	3.53	11.61	3.16	351.16	5.06	0.1	10.59	15.72	0	1.74	3.88
PGTG_01416	Yes	Yes	N/A	10.97	6.14e-13	355.1	7.22	1.08	2.64	3.6	2.39	1.74	3.89	0.29	6.77	3.51	3.39	3.49	1.51	0.46	0.67	6.64	2.1	12.14	4.38	36.11	8.96	2.8	1.14
PGTG_00896	Yes	Yes	N/A	7.99	2.97e-08	161.5	8.42	2.16	3.04	13.49	3.37	1.13	4.65	1.46	5.87	2.68	6.14	4.03	0.54	0.49	0.62	14.89	1.14	3.5	1.69	14.27	1.02	0.79	3.89
PGTG_03694	Yes	Yes	N/A	7.48	6.64e-10	586.91	26.76	3.32	5.89	47.82	6.08	2.23	6.6	0.87	4.53	5.7	11.03	9.37	1.77	0.16	0.68	9.51	5.3	1.94	16.24	138.07	36.01	1.74	11.13
PGTG_16010	Yes	Yes	N/A	6.41	8.83e-07	398.02	13.19	2.14	1.43	6.69	4.59	2.25	1.5	13.41	8.08	9.93	11.62	6.66	14.37	4.82	9.61	28.17	10.24	4.02	17	7.38	6.51	9.77	23
PGTG_18313	Yes	Yes	N/A	5.5	1.78e-06	1445.01	33.14	21.37	27.57	46.35	22.91	18.63	49.97	16.92	56.62	17.89	21.48	4.47	94.31	24.02	18.05	42.14	47.13	104.52	89.69	140.36	96.79	25.39	40.11
PGTG_21305	Yes	Yes	N/A	5.41	9.44e-07	2476.02	43.49	44.8	99.3	43.83	59.59	48.89	166.96	43.12	43.66	27.05	65.45	73.72	95.86	72.16	42.31	155.11	79.03	86.79	161.93	229.46	116.24	71.23	162.85
PGTG_01202	Yes	Yes	N/A	5.1	1.22e-05	3638.06	58.21	49.81	56.94	48.46	106.06	40.16	76.54	103.96	69.37	33.29	83.65	84.53	267.47	87.36	72.38	317.86	73.88	123.54	132.57	372.12	174.9	106.48	150.13
PGTG_08320	Yes	Yes	N/A	4.93	9.4e-06	2644.47	55.46	50.18	48.13	182.15	93.03	66.7	68.3	44.06	51.89	45.11	26.81	55.79	259.04	81.24	75.42	132.56	110.98	124.43	185.62	224.2	170.13	81.72	110.7
PGTG_18894	Yes	Yes	Lambda phage tail tape-measure protein (Tape_meas_lam_C)	3.77	0.00287	903.22	32.37	32.97	9.42	35.23	79.55	32.1	8.08	77.18	31.92	19.13	30.47	96.47	44.21	28.27	34.8	42.87	48.37	17.87	92.47	84.56	40.34	32.31	88.79
PGTG_17130	Yes	Yes	N/A	3.76	0.00262	28315.5	1231.55	381.56	324.08	2802.55	962.42	328.85	430.57	1616.56	1356.49	1102.56	952.37	993.99	1809.16	678.47	1296.33	3092.23	1212.69	1178.29	3049.3	2564.69	1773.19	1476.23	1227.68
PGTG_09554	Yes	Yes	V-type ATPase 116kDa subunit family	3.4	6.21e-06	65.82	11.34	3.43	13.84	16.51	10.55	13.12	14.3	0.03	11.89	8.46	8.7	1.2	0	0.25	0.07	6.15	2.9	13.19	5.02	5.24	13.09	1.94	21.76
PGTG_17131	Yes	Yes	Pentapeptide repeats (9 copies)	3.34	0.01	22352.2	1137.75	559.62	465.75	2082.91	1180.8	470.7	672.63	1292.66	1098.71	728.73	1187.97	1986.15	1837.4	642.97	1185.67	2198.3	1497.39	1057.84	2737.26	1425.88	1448.48	1270.57	1696.72
PGTG_00898	Yes	Yes	Family of unknown function (DUF5333)	3.26	0.02	3199.93	93.69	132.37	74.42	115.23	292.31	116.16	66.42	440.98	148.09	57.28	131.31	396.02	168.88	92.59	182	468.07	150.67	68.37	230.2	302.65	130.28	175.14	253.87
PGTG_06874	Yes	Yes	N/A	3.23	0.01	520.96	13.21	24.59	48.18	1.35	49.22	37.44	74.54	9.02	16.1	9.83	29.58	30.75	64.73	22.13	15.61	58.05	52.06	29.03	70.42	50.85	63.23	22.89	71.33
PGTG_04502	Yes	Yes	N/A	3.19	0.00531	20.75	3.58	1.22	4.02	0.81	1.25	1.35	4.76	1.32	4.44	1.03	0.43	2.35	0.48	1.05	0.82	1.4	0.49	4.36	0	0.65	1.55	0.88	3.85
PGTG_22297	Yes	Yes	N/A	3.06	0.000974	0	0.27	10.1	14.12	1.9	15.75	14.87	18.52	0.24	0.32	0.46	0.24	15.93	0.19	0.34	0.49	2.2	3.14	0.63	0.63	0.58	0.42	10.83	11.55
PGTG_01678	Yes	Yes	N/A	3.02	0.02	7.93	10.33	0.62	1.72	5.97	1.27	0.34	0.74	0.54	0.36	6.2	0.22	0.28	0.54	0.39	0.56	0	0.28	0.27	0.43	1.1	4.88	0.89	1.96
PGTG_14762	Yes	Yes	Lambda phage tail tape-measure protein (Tape_meas_lam_C)	-3.4	1.77e-05	0	0.07	11.12	22.88	0.19	27.1	8.91	23.04	56.71	41.11	8.45	26.02	70.98	43.2	24.26	39.35	164.1	16.1	17.94	30.39	69.39	0	27.29	0
PGTG_10906	Yes	Yes	N/A	-3.55	0.03	8.59	2.4	1.73	1.96	13.69	2.49	1.49	1.37	9.22	5.52	1.76	2.94	2.35	10.11	4.23	6.99	12.21	2.31	5.93	4.22	159.98	13.75	5.15	14.87
PGTG_01756	Yes	Yes	N/A	-3.76	0.00947	0	2.59	0.37	1.71	3.19	0.31	0.08	0.79	2.19	3	1.79	1.17	0.63	0.89	2.87	1.76	2.11	0.21	3.35	0.11	1.14	53.07	0.99	0.73
PGTG_16263	Yes	Yes	N/A	-4.4	0.000691	0	4.54	1.17	1.72	0.37	0.86	1.01	1.27	15.15	6.26	6.28	0.42	2.26	1.6	11.47	9.5	16.72	1.61	6.28	0.39	0.12	7.32	17.18	2.89
PGTG_14992	Yes	Yes	Double-sex mab3 related transcription factor 1	-5.66	1.28e-06	0	0.42	2.9	3.25	0.82	2	4.43	2.53	0.66	0.73	0.78	78.09	3.99	0.1	0.36	0.26	101.87	2.53	0.33	1.14	0.27	0.78	2.92	2.61
PGTG_19632	Yes	Yes	N/A	-50.59	1.12e-20	0.83	0.66	0.23	0.25	0.31	0	0.21	0.15	36.71	42.05	11.02	31.69	1.32	62.92	27.22	38.42	41.95	7.8	42.16	0.09	1.24	18	6.03	1.02
PGTG_14248	Yes	Yes	Glycosyl transferases group 1	-202.65	8.86e-30	0	0.04	0	0	0.46	0.07	0	0	56.6	0	9.6	225.56	16.93	21.65	14.51	22.13	142.61	11.96	0	0	67.03	29.96	14.06	0
PGTG_13101	Yes	No	N/A	13.45	5.79e-22	3394.04	47.07	16.81	136.05	33.1	32.52	19.67	197.01	0.7	150.97	18.84	49.11	49.5	0.38	0.17	0.08	74.51	22.14	251.84	38.45	38.18	68.05	18.28	15.94
PGTG_21745	Yes	No	N/A	6.34	5.72e-07	337.47	5.81	4.8	9.07	6.29	9.09	3.77	13.71	5.27	10.13	2.83	3.82	5.22	20.15	7.54	4.42	5.85	10.34	19.94	14.89	25.21	15.61	5.58	8.07
PGTG_13507	Yes	No	N/A	6.03	8.77e-07	498.28	7.69	8.84	11.24	1.43	9.14	13.07	17.36	6.36	8.72	6.11	7.65	6.38	38.03	12.94	9.32	26.04	13.77	18.55	29.09	19.49	20.03	15.23	19.02
PGTG_13829	Yes	No	N/A	5.93	1.72e-07	1457.16	28.61	21.25	51.48	23.61	42.82	22.1	53.36	19.83	36.92	16.43	28.13	30.94	88.13	25.53	22.84	48.51	49.4	75.24	73.77	64.17	73.37	23.84	115.55
PGTG_03288	Yes	No	Glycosyl hydrolases family 43	5.83	3.31e-06	281.23	7.31	7.66	10.8	6.01	10.23	4.39	11.57	11.29	5.59	4.58	5.58	8.51	17.65	6.03	6.52	12.97	5.96	7.18	7.09	23.18	9.32	6.49	15.63
PGTG_17906	Yes	No	Calcitonin / CGRP / IAPP family	5.75	3.21e-07	5045.35	71.87	71.89	129.46	64.29	121.13	76.86	171.77	109.34	107.78	37.03	92.78	170.58	382.16	135.44	88.63	191.94	118.54	219.15	136.89	475.1	185.41	118.51	214.89
PGTG_03481	Yes	No	Glycosyl hydrolase family 76	5.6	2.42e-06	1064.45	22.2	9.52	16.51	14.4	28.73	5.9	28.11	17.38	19.51	10.11	21.26	29.4	111.34	16.83	20.08	72.05	16.3	43.3	28.68	85.77	57.02	19.92	19.2
PGTG_13816	Yes	No	N/A	5.32	4.31e-06	2139.99	36.02	11.42	55.83	52.62	27.87	22.68	78.09	53.31	65.55	23.23	62.24	37.74	171.99	70.7	49.77	141.16	53.04	115.54	85.23	146.31	83.51	44.27	59.81
PGTG_18499	Yes	No	Polysaccharide deacetylase	5.32	5.73e-06	443.41	23.71	13.26	12.77	0.48	28.74	9.08	14.17	0.22	19.84	3.71	10.11	56.67	0.26	0.04	0.32	22.81	41.11	16.71	79.66	0.27	14.29	4.19	3.29
PGTG_00053	Yes	No	Phage short tail fibre protein gp12, middle domain	5.21	4.31e-06	2434.17	49.69	36.93	76.69	37.79	67.1	39.49	105.46	35.35	61.8	23.59	50.4	89.86	242.02	72.24	49.1	78.6	79.44	126.87	99.58	210.72	113.11	55.34	114.78
PGTG_13102	Yes	No	N/A	5.18	2.25e-06	1534.76	23.33	47.44	57.24	26.61	84.6	52.64	87.95	11.64	29.31	10.29	71.08	108.06	8.26	2.01	1.7	131.05	64.3	59.41	106.78	121.27	94.14	33.55	162.98
PGTG_11182	Yes	No	Protein of unknown function (DUF515)	4.86	1.27e-05	2254.55	34.09	39.11	110.2	44.54	80.71	45.19	141.5	33.73	50.82	33.16	26.3	76.12	160.11	62.5	52.64	82.77	72.74	102	135.76	226.62	153.97	77.55	209.65
PGTG_02317	Yes	No	N/A	4.79	3.61e-05	479.68	6.34	13.59	23.73	9.98	21.29	17.37	33.03	17.48	10.09	3.55	12.65	29.34	23.89	12.02	6.34	26.64	25.08	14.66	34.83	36.32	21.48	15.77	47.38
PGTG_08892	Yes	No	N/A	4.44	7.79e-05	30.91	1.84	1.79	2.53	0.98	1.44	0.84	3.06	0.72	0.64	1.18	0.43	1.27	1.34	0.87	1.02	1.4	1.34	0.83	2.52	1.8	1.73	1.13	2.95
PGTG_03333	Yes	No	N/A	4.38	0.000157	8801.86	286.47	253.91	114.39	291.12	523.95	193.55	92.19	730.3	261.7	207.93	390.72	331.95	698.6	225.19	541.02	856.71	216.3	181.16	350.52	444.14	425.23	357.3	393.69
PGTG_06679	Yes	No	N/A	4.37	0.000135	2162.93	37.54	64.17	90.11	50.23	103.64	68.56	113.62	55.03	74.31	27.58	54.32	104.91	142.73	72.31	54.64	63.62	83.19	109.86	132.27	311.32	103.23	83.28	209.94
PGTG_07834	Yes	No	Copper/zinc superoxide dismutase (SODC)	4.33	0.00063	578.82	11.65	9.55	19.22	9.28	18.03	9.49	27.14	12.81	20.71	6.82	9.21	25.87	65.4	19.35	11.17	14.35	17.65	39.18	25.23	83.14	28.8	14.43	33.42
PGTG_07009	Yes	No	Glycosyl hydrolases family 18	4.17	0.000312	683.3	19.02	34.24	21.63	19.92	69.47	26.84	22.86	48.4	8.2	8.18	20.32	54.19	33.48	13.5	30.04	81.7	33.21	7.37	58.08	69.46	16.16	24.92	67.14
PGTG_16278	Yes	No	Glycosyl hydrolases family 16	4.06	0.00812	109.58	4.24	4.66	1.87	1.93	12.08	2.58	1.54	0.34	5.16	0.61	4.3	8.34	0.14	0.12	0.17	12.44	6.63	2.92	13.09	15.91	2.49	3.24	10.62
PGTG_12223	Yes	No	Keratin-associated matrix	4.03	0.000573	4681.59	90.38	100.47	232.93	86.41	214.94	127.68	359.13	64.31	132.13	57.55	138.65	280.13	527.12	160.33	104.42	318.68	203.87	280.22	373.19	545.96	263.24	125.88	391.32
PGTG_06256	Yes	No	Phosphatidylethanolamine-binding protein	3.97	0.000591	1055.38	28.7	79.77	21.28	32.17	125.67	38.43	20.26	114.93	30.04	13.66	27.96	71.14	48.68	25.59	49.84	90.83	46.85	16.61	117.54	64.1	47.91	66.7	113.79
PGTG_08359	Yes	No	N/A	3.92	0.01	394.86	11.24	1.3	5.98	6.19	5.4	1.04	6.51	79.74	24.16	7.07	16.85	35.49	26.61	12.41	28.64	35.17	2.85	10.49	1.17	0.37	0.89	12.49	3.6
PGTG_08059	Yes	No	N/A	3.9	0.00166	913.05	20.34	19.52	51.06	20.02	37.68	22.97	61.09	15.55	35.34	19.83	42.64	45.61	102.94	35.29	28.1	82.47	34.04	60.6	54.53	84.33	54.91	29.91	61.83
PGTG_14369	Yes	No	Glycosyl hydrolases family 2, sugar binding domain	3.83	0.00549	372.18	12.16	13.67	3.42	9.84	27.74	7.55	1.66	1.68	12.97	2.98	38.34	28.79	5.58	1.53	4.79	92.77	16.52	7.11	32.98	29.69	18.02	10.33	12.29
PGTG_21084	Yes	No	Cricket paralysis virus, VP4	3.61	0.00714	10195.3	413.29	264.49	123.51	303.05	534.59	235.96	101.84	1180.38	533.61	244.54	356.07	930.86	1083.03	266.6	438.18	681.39	380.08	282.39	649.63	685.63	395.04	423.15	706.88
PGTG_15746	Yes	No	4-HFC-P synthase	3.6	0.01	241.77	10.03	9.59	5.53	16.59	7.68	6.52	7.44	16.2	10.18	5.95	7.42	9.88	26.28	16.86	10.4	14	5.16	15.28	6.53	31.4	21.95	16.1	7.64
PGTG_02408	Yes	No	N/A	3.55	0.00548	3575.13	112.63	125.49	88.78	181.6	279.98	87.43	102	165.36	132.06	70.96	222.42	222.35	221.3	93.83	129.87	465.35	200.04	102.41	420.23	288.37	241.39	209.42	305.14
PGTG_04275	Yes	No	N/A	3.52	0.000243	45.58	1.13	1.53	2.02	1.26	2.1	1.12	3	1.47	1.77	0.97	1.26	2.33	6.78	2.04	1.02	1.69	1.89	3.63	2.07	5.45	2.12	1.48	2.02
PGTG_16162	Yes	No	Kyakuja-Dileera-Zisupton transposase	3.43	8.23e-05	2.46	2.45	10.5	25.57	0.06	13.72	12.76	22.4	0.1	0	1.37	0	8.38	0.05	0.07	0.1	5.24	6.12	0	10.06	10.44	0.02	2.5	7.17
PGTG_07072	Yes	No	N/A	3.4	0.03	326.49	8.83	14.39	6.74	8.52	23.98	10.66	5.46	39.42	12.03	5.25	12.79	26.07	20.78	8.35	20.44	32.27	16.36	4.92	26.34	31.76	13.81	19.22	26.67
PGTG_04886	Yes	No	GYR motif	3.33	0.02	9462.98	345.1	320.74	156.57	341.66	699.1	268.16	148.04	901.3	470.37	240.37	405.61	1171.79	652.15	264.02	437.38	974.31	509.26	243.84	812.31	909.17	311.14	513.65	795.11
PGTG_17185	Yes	No	Sodium/hydrogen exchanger family	3.27	0.00183	33.32	0.78	0.89	1.19	0.46	1.36	0.82	1.55	1.09	1.26	0.38	1.59	1.29	3.94	1.12	0.78	3.21	1.09	1.92	1.57	3.78	1.54	1.06	2.24
PGTG_18269	Yes	No	Cellulase (glycosyl hydrolase family 5)	3.24	7.18e-05	53.53	2.74	3.14	14.76	7.58	7.95	4.44	12.86	6.2	5.13	3.11	2.69	4.48	5.24	3.12	3.1	4.49	6.53	6.57	4.39	3.84	3.84	5.77	5.98
PGTG_09336	Yes	No	N/A	3.13	0.01	1205.03	23.12	50.18	127.31	23.11	100.12	71.03	184.25	29.17	28.18	18.34	30.03	143.9	245.94	73.63	62.65	129.27	134.12	70.78	202.97	93.68	69.95	75.28	55.42
PGTG_12877	Yes	No	Plasmodium histidine-rich protein (HRPII/III)	3.12	1.43e-05	108.77	5.8	20.83	4.06	4.77	24.13	9.2	6.44	14.98	2.01	3.28	0.73	0.98	2.3	2.93	9.48	8.81	4.54	2.9	27.77	14.88	21.48	5.5	22.04
PGTG_21709	Yes	No	N/A	3.03	0.000612	46.57	2.12	2.37	4.66	8.27	4.36	0.84	6.16	5.72	2.45	2.47	1.2	4.76	4.4	1.28	1.84	4.18	3.34	1.3	6.26	8.75	3.7	4.47	0.96
PGTG_04607	Yes	No	N/A	3.02	0.04	1303.56	49.68	48.86	83.87	53.9	67.69	57.77	110.07	43.07	77.21	51.32	74.69	100.05	222.73	78.03	59.86	90.28	71.58	126.33	102.1	181.08	101.27	61.71	101.03
PGTG_09299	Yes	No	N/A	-3.11	1.87e-05	9.44	0.92	79.54	0.05	123.38	124.39	77.69	0.12	93.8	99.89	24.91	335.7	0.1	179.51	84.86	87.01	415.22	110.3	112.78	143.97	420.56	173.21	30.48	285.8
PGTG_16615	Yes	No	Ring finger domain	-3.72	0.000697	0	0.29	1.61	1.81	0.25	4.96	4.71	5.39	24.54	7.7	3.04	8.57	4.72	14.93	9.44	13.92	12.45	9.95	9.6	1.41	13.95	5.4	6.4	1.74
PGTG_10672	Yes	No	N/A	-6.78	0.00254	0.52	0.03	0.78	0.23	0.13	0.5	0.45	0.16	5.87	0.23	1.8	3.22	0.28	8.5	6.77	5.77	6.11	2.11	0.24	0.89	0.17	0.25	7.68	0.26
PGTG_19146	Yes	No	Barrier to autointegration factor	-12.45	9.8e-15	0	3.61	1.01	1.3	7.81	1.03	0.64	1.02	20.58	13.1	7.78	169.43	2.65	6.69	2.32	3.64	159.36	4.9	17.14	4.81	0	8.09	1.42	10.5
PGTG_06677	Yes	No	N/A	-15.61	2.21e-09	0.41	0.33	0.15	0.66	0.67	0.26	0.18	0.59	20.46	1.52	6.19	0.63	0.61	10.71	17.81	21.65	36.67	2.41	0.83	0.22	0.96	0.59	11.68	0.61
PGTG_17527	No	No	No apical meristem-associated C-terminal domain	73.46	1.73e-29	0	0.34	0	61.48	6.74	0.08	0.13	61.83	0	0.13	0.12	0.19	0	0	0	0	0.6	0	0.1	0	0	0	0.15	0.18
PGTG_06701	No	No	Myb/SANT-like DNA-binding domain	57.7	2.09e-21	0	0	0	22.81	17.37	0.05	0.08	43.99	0	0	0	0	0	0	0	0	0.88	0	0	0	0	0	0	0
PGTG_22720	No	No	N/A	41.8	1.23e-18	0	0	0.45	7.47	0.05	1.71	0.17	60.28	0	0	0	0.02	0	0	0	0	1.29	0.02	0	0	0	0	0	0
PGTG_01637	No	No	N/A	36.95	1.02e-17	0	0	0	34.04	0	0	0.31	31.6	0	0	0.06	0	0.53	0	0	0	0.96	0	0	0	0	0	0	0
PGTG_22531	No	No	No apical meristem-associated C-terminal domain	31.85	9.63e-26	0.43	0	32.77	0.04	0	30.86	27	45.31	0	0.04	0	0	0.09	0	0	0	0.47	1.68	0.03	2.23	1.59	0	0.44	0
PGTG_06286	No	No	N/A	30.9	1.68e-10	0	0	0	1.62	0	0.77	0.05	82.92	0	0	0	0	0.35	0	0	0	3.11	0	0	0	0	0	0	0
PGTG_08457	No	No	No apical meristem-associated C-terminal domain	28.81	2.14e-10	0	0.03	0.31	24.28	0	0.06	0.1	11.97	0	0	0	0.21	0	0.07	0.04	0.06	0.15	0.03	0	0	0	0	0.04	0
PGTG_16873	No	No	No apical meristem-associated C-terminal domain	26.08	5.61e-20	0	0	0.23	31.19	0	0.53	0.85	64.71	0	0	0	0	0.26	0	0	0	2.49	0.63	0	1.46	0.1	0	0	0.46
PGTG_09395	No	No	N/A	17.73	9.05e-08	0	0	0.07	9.09	0	14.75	3.49	0	0	0	0	0	0	0	0	0	0	0	0	0.11	0	0	0.93	0.17
PGTG_20425	No	No	N/A	16.31	1.4e-07	0	0.04	0.55	3.65	2.07	0.31	1.24	68.53	0	0.03	0	0	0.59	0.03	0.03	0	4.64	0.04	0.05	0.32	0.37	0	1.14	0.09
PGTG_05650	No	No	N/A	16.14	3.72e-07	0	0.14	0	6.7	0.93	0	0	17.62	0	0	0	0.21	0.26	0	0.18	0.26	0	0	0.33	0	0	0	0	0
PGTG_21261	No	No	No apical meristem-associated C-terminal domain	15.16	3.21e-07	0	0	0	5.28	0.95	0.56	7.5	14.71	0	0.1	0	0.17	0	0	0	0	0.47	0	0.27	0	0.68	0	0.28	0
PGTG_20545	No	No	N/A	15.09	3.05e-06	0	0	0.37	9.83	0	0.42	2.39	9.06	0	0	0	0	0	0	0	0	1.06	0	0	0	0	0	0	0
PGTG_12287	No	No	Domain of unknown function (DUF4218)	14.98	5.05e-13	0	0	9.36	15.31	0	13.39	13.07	16.43	0.03	0	0	0.11	0.29	0	0	0	0.72	0.32	0	0.67	0.4	0	0	4.63
PGTG_11300	No	No	STAT protein, DNA binding domain	11.22	1.33e-12	0	0.03	0	27.57	151.25	0	2.1	31.19	0.09	0.08	0.04	0.02	0	0.02	0.07	0.39	33.99	0	0.15	0	0	0	0	0
PGTG_14513	No	No	N/A	10.3	0.00169	0	0	0	2.39	0	3.37	1.11	6.36	0	0	0	0	0.55	0	0	0	0.23	0	0	0	0	0	0	0
PGTG_03228	No	No	N/A	10.28	1.27e-09	149.78	17.82	0	0	1.23	0	0.28	0.02	0	0	7.89	0	0.29	0	0	0.03	0	0.03	0	0.29	0	29.73	0	4.12
PGTG_03461	No	No	gag-polypeptide of LTR copia-type	10.26	1.65e-08	0	0	0	15.51	0	0	0.38	30.76	0	0	0	0	1.17	0	0	0	5.9	0.06	0	0	0	0	0.07	0
PGTG_04284	No	No	N/A	10.17	0.00613	0	0	0	3.27	0.14	0.04	0	5.69	0	0	0	0	0	0	0	0	0	0	0	0	0	0	0	0
PGTG_21358	No	No	No apical meristem-associated C-terminal domain	9.84	0.00613	0	0	0	3.95	0	0	0.13	4.73	0	0	0	0	0	0	0	0	0	0	0	0	0	0	0	0
PGTG_20361	No	No	Leukemia NUP98 fusion partner 1	9	1.86e-08	2.27	1.36	0.95	2.64	36.2	0.97	1.1	2.76	0.13	0	1.01	0	0	0.03	0.02	0	0.09	0.35	0	0	0	5.99	0.15	1.12
PGTG_12684	No	No	gag-polypeptide of LTR copia-type	8.81	3.89e-09	0	0	6.84	17.03	0	12.07	10.6	11.99	0	0.07	0	0.07	3.92	0	0	0	2.58	1.07	0.21	0	0	0	3.57	0
PGTG_14975	No	No	N/A	8.73	4.17e-09	0.33	0.11	0.62	4.91	0	5.82	32.91	13.98	0.03	0.18	0.03	0.07	1.36	0.04	0.1	0.07	0.09	5.23	0.15	3.77	0.16	0	0.16	0.49
PGTG_18554	No	No	DDE superfamily endonuclease	6.91	1.08e-08	0	0	6.04	10.76	0.51	0.53	1.13	54.53	0.29	0.26	0.16	0.39	2.79	0.07	0.72	1.12	3.85	1.01	0.27	5.02	0.27	0.15	2.88	0
PGTG_03989	No	No	N/A	6.88	1.58e-08	522.92	14.85	8.53	9.45	7.5	17.76	3.68	17.17	2.94	11.82	5.06	4.87	10.08	27.84	4.39	3.46	6.75	18.04	28.51	20.75	38.02	22.55	6.53	26.73
PGTG_03406	No	No	Phthiocerol/phthiodiolone dimycocerosyl transferase C-terminus	6.7	1.59e-18	0	0	200.74	194.31	0.12	140.36	157.66	197	0	0	0	0	172.49	0	0.04	0	3.43	33.54	0.1	0	2.29	0.06	41.48	0
PGTG_09322	No	No	DDE superfamily endonuclease	6.67	0.000642	0	0.12	0.54	7.58	0.2	0.67	0.27	11.19	0.05	0.19	0.04	0.11	0.83	0	0.04	0	0.7	0.28	0.1	0.56	0.17	0.31	0.56	0.52
PGTG_22100	No	No	N/A	6.57	0.03	0	0.48	0	1.53	3.84	0	0	3.29	0	0.5	0	0	0.59	0	0	0	0	0	0	0	0	0	0	0
PGTG_02993	No	No	N/A	6.56	3.02e-11	0	0	29.59	31.33	0.08	40.67	1.29	26.82	0.07	0	0	0	0.83	0	0.05	0	0.17	1.32	0	0	0.11	0	7.74	27.65
PGTG_22748	No	No	No apical meristem-associated C-terminal domain	6.34	0.03	0	0	0.06	1.57	0	0.13	1.47	5.73	0	0	0	0.78	0.06	0	0	0	0	0	0	0.13	0	0	0.04	0.15
PGTG_22337	No	No	DDE superfamily endonuclease	6.12	5.05e-13	48.21	12.4	8.69	25.06	79.59	8.76	7.83	28.68	0	12.88	9.16	0	8.32	0	0	0	0.56	4.95	13.72	10.46	0.07	0	0.93	12.7
PGTG_15745	No	No	N/A	5.66	5.62e-07	2392.97	64.7	41.56	16.36	92.27	95.59	39.72	18.62	236.48	69.96	37.13	34.89	56.03	142.36	49.73	118.18	109.3	37.51	64.97	3.08	193.96	89.09	90.44	11.32
PGTG_20227	No	No	N/A	5.57	0.000459	0	0	4.85	5.68	0	5.52	5.25	5.94	0	0	0	0.06	1.94	0	0	0	0	0.65	0.1	0	0	0	3.59	1.88
PGTG_12844	No	No	Bunyavirus non-structural protein NS-s	5.55	7.44e-07	3035.05	51.3	40.35	99.36	57.23	85.8	47.34	120.33	42.71	86.13	33.44	56.19	98.12	237.77	79.13	60.06	109.93	84.62	180.7	126.94	237.65	127.15	60.35	138.09
PGTG_17195	No	No	gag-polypeptide of LTR copia-type	5.53	0.00635	0	0	0.43	0.66	0.24	1.06	0.43	13.87	0.04	0.03	0.09	0.27	1.46	0	0.03	0	1.02	0.08	0	0.33	0.44	0	0.62	0
PGTG_07946	No	No	Methyltransferase domain	5.39	1.41e-06	3136.76	103.68	54.31	62.3	98.45	94.25	50.96	83.21	90.06	69.87	56.27	83.53	139.76	200.71	66.91	98.72	254.41	90.74	78.4	164.11	101.08	119.44	71.54	203.12
PGTG_15388	No	No	Ergosterol biosynthesis ERG4/ERG24 family	5.23	0.00466	0	0.17	2.35	2.65	6.46	2.21	2.42	2.01	0.15	0	0	0	2.04	0.18	0.11	0	0.4	0.71	0.1	0	0.25	0	0	1.46
PGTG_09963	No	No	FAR1 DNA-binding domain	5.06	9.27e-06	1453.9	53.22	24.42	12.98	61.98	75.74	19.96	17.66	27.21	29.32	23.94	47.77	34.68	62.9	23.4	41.16	96	67.04	22.66	169.86	120.08	60.98	43.55	71.79
PGTG_01503	No	No	Pyroglutamyl peptidase	5.02	4.89e-06	40.78	4.71	1.2	1.81	0.13	0.33	0.97	1.3	0	4.82	4.09	0.63	1.25	0.04	0	0	1.23	0.52	5.75	1.32	0	0	0.14	3.03
PGTG_09966	No	No	Helicase conserved C-terminal domain	4.74	4.43e-06	0	0.82	16.97	15.24	0.45	13.99	8.21	12.32	0.76	0.74	0.42	0.99	6.47	0.37	0.44	0.76	2.2	1.16	0.65	0.88	0.64	0.77	0.55	9.28
PGTG_07046	No	No	Major Facilitator Superfamily	4.74	0.00285	110.85	2.37	1.66	2.84	1.08	3.94	1.38	4.38	2.49	3.67	0.72	2.65	4.32	9.94	2.91	1.84	3.83	2.89	7.99	3.35	9.71	5.26	2.31	4.67
PGTG_19416	No	No	N/A	4.72	0.00969	0	0	1.53	7.79	0	1.3	0.08	8.04	0	0	0	0	5.82	0	0	0	0.32	0.06	0	0	0	0	0	0.15
PGTG_13168	No	No	N/A	4.71	8.25e-06	0	0	15.59	12.82	0.18	12.81	11.24	12.47	0	0	0	6.85	6.15	0	0	0	1.55	0.93	0	0	0	0	9.07	1.43
PGTG_10504	No	No	G protein-coupled receptor kinase-interacting protein 1 C term	4.7	3.46e-05	1380.58	36.39	46.01	33.18	50.42	64.11	35.17	44.09	94.47	40.59	21.46	25.02	92.23	79.26	25.6	34.3	80.29	36.23	42.81	54.81	123.4	57.85	60.34	113.49
PGTG_12867	No	No	N/A	4.7	1.75e-07	5.4	53.63	0.17	16.31	0.68	0.19	1.75	30.48	0	2.11	28.73	0.02	0.05	0	0	0	0.73	0.22	2.06	0.44	0	0.64	0	10.02
PGTG_02060	No	No	OPT oligopeptide transporter protein	4.68	0.000299	293.1	8.08	5.98	7.76	7.01	7.81	7.49	10.8	5.57	5	3.95	10.81	11.67	18.8	7.64	10.71	15.98	14.15	6.93	25.02	18.9	7.62	13.19	22.5
PGTG_13157	No	No	Fungal specific transcription factor domain	4.6	0.000257	26.72	0.57	0.77	0.25	1.09	1.52	0.65	0.18	0.59	0.11	0.44	0.89	0.77	0.38	0.55	0.3	1.3	0.97	0.06	1.53	0.56	1.58	0.57	3.99
PGTG_13239	No	No	N/A	4.59	0.00277	139.54	3.6	2.27	2.93	2.57	4.02	2.43	3.44	2.33	3.49	3.03	2.02	6.02	11.38	4.07	3.71	4.6	3.84	5.11	7.85	12.39	8.45	4.46	7.85
PGTG_11393	No	No	Protein of unknown function (DUF3029)	4.57	0.00212	152.04	7.77	3.16	3.83	0.79	3.14	2.45	3.78	8.2	4.91	4.5	1.73	14.2	6.14	3.23	24.69	1.41	3.38	6.27	6.54	2.8	3	3.41	5.19
PGTG_05014	No	No	N/A	4.38	1.21e-06	0	0	7.79	25.31	0.07	24.67	10.94	27.72	0	0	0	0	1.14	0	0	0	1.44	7.17	0	18.19	0	0.07	7.54	7.22
PGTG_09337	No	No	N/A	4.35	0.000781	591.08	12.23	5.97	16.78	10.89	10.01	11.57	18.86	7.04	15.71	10.62	10.15	10.86	71.17	24.06	18.42	38.86	16.92	27.64	21.55	63.57	36.03	14.02	40.06
PGTG_22542	No	No	Reverse transcriptase (RNA-dependent DNA polymerase)	4.35	0.00411	1.41	0.47	0	2.76	0.08	10.49	3.25	6.56	0	0	0.22	0.00834	0	0	0	0	0.11	0.66	0	1.8	0	0.94	0.11	6.38
PGTG_10414	No	No	N/A	4.32	5.55e-06	34.63	1.37	3.6	2.69	20.54	4.02	1.94	2.4	1.69	2.47	1	2.8	4.31	1.2	0.77	0.8	4.66	1.24	2.08	1.44	2.41	1.59	1.66	5.44
PGTG_10076	No	No	Uso1 / p115 like vesicle tethering protein, C terminal region	4.31	8.86e-05	34.71	0.79	1.38	0.89	0.79	1.24	1.28	2.29	1.5	1.04	0.42	0.57	1.35	3.12	1.54	0.44	0.28	1.02	1.2	1.36	4.74	1.25	1.14	1.3
PGTG_16388	No	No	N/A	4.3	1.26e-05	0	0.19	5.79	13.8	28.15	8.03	5.91	10.5	0	5.21	0.05	0	6.04	0	0	0	0.33	3.9	4.38	7.77	0.1	0.04	0.99	2.8
PGTG_08152	No	No	DNA damage checkpoint protein	4.3	0.01	0	0	5.4	3.97	0	4.31	4.07	3.93	0	0	0	0	4.29	0.02	0	0	0	1.26	0	0	0	0	0.85	2.2
PGTG_13299	No	No	Branched-chain amino acid ATP-binding cassette transporter	4.29	0.000128	0	0	7.79	13.11	0	8.75	10.23	11.16	0	0	0	0	8.05	0	0	0	0.31	4.58	0	3.3	0.19	0	2.23	3.65
PGTG_10859	No	No	N/A	4.29	1.24e-05	11.22	13.12	0	23.6	0.9	0.22	0.18	21.82	0.1	5.33	19.29	0	0	0	0	0	0.55	0	2.4	0.11	0	0	0	4.54
PGTG_19199	No	No	N/A	4.23	1.68e-06	68.42	2.68	1.23	1.63	1.91	3.49	0.47	3.72	0.11	1.47	0.86	1.17	1.27	4.39	1.19	0.57	1.75	3.5	5.47	5.61	7.98	4.53	1.4	6.72
PGTG_09340	No	No	N/A	4.23	0.000343	1644.25	33.77	27.31	75.6	33.48	56.3	45.26	107.41	16.13	50.43	25.93	57.68	62.23	121.86	40.87	31.31	100.44	70.27	99.47	112.02	233.05	117.21	61.12	108.96
PGTG_09099	No	No	N/A	4.23	0.02	77.76	1.49	1.72	2.6	1.08	2.17	0.94	3.04	1.54	2.16	0.73	1.96	3.57	7.73	2.47	1.54	3.69	2.14	5.01	3.97	8.93	2.42	1.78	3.18
PGTG_07600	No	No	Spore cortex protein YabQ (Spore_YabQ)	4.19	0.0017	310.57	8.35	10.73	6.82	5.67	19.2	6.93	5.77	15.59	3.27	3.59	14.96	36.75	11.49	4.35	6.57	24.33	14.86	3.58	37.31	15.22	11.05	11.19	24.38
PGTG_01386	No	No	N/A	4.19	9.42e-05	25.36	22.15	0.5	0	0.13	0	0.27	0	0	0	15.62	0	0	0	0	0	1.14	0	0	0	0	0	1.07	6.79
PGTG_21685	No	No	N/A	4.18	1.81e-05	0.44	0.01	16.6	16.75	0.39	12.25	11.89	16.64	0	0.06	0	0.24	14.14	0	0	0	1.49	1.92	0.03	0.33	0.77	0	0.12	15.19
PGTG_22437	No	No	Domain of unknown function (DUF4658)	4.17	0.04	0	0	0.48	2.82	0	0.55	4.22	6.39	0	0	0	0.32	0.55	0	0	0	0.69	2.21	0	1.1	0	0	0	0.63
PGTG_02745	No	No	Steroid receptor RNA activator (SRA1)	4.17	0.03	0	0	3.07	3.09	0	3.12	4.58	3.85	0.05	0.18	0	0.02	5.27	0	0	0	0.13	1.01	0.1	0	0.08	0	0.07	0.12
PGTG_22595	No	No	No apical meristem-associated C-terminal domain	4.13	6.09e-06	0	0.03	14.79	20.73	0	20.54	15.98	19.37	0	0	0	0.04	14.38	0	0	0	4.16	4.58	0	0.06	0	0	9.92	9.63
PGTG_09325	No	No	FAD binding domain	4.09	0.00123	332.71	12.62	11.67	16.13	20.08	11.46	4.81	15.1	7.47	15.45	8.07	13.76	14.25	28.48	8.58	12.26	16.02	11.13	16.13	17	35.67	17.9	9.82	41.46
PGTG_09874	No	No	Domain of unknown function (DUF1772)	4.07	0.00955	133.31	2.16	2.63	4.28	2.07	4.9	2.98	6.19	4.38	4.54	1.6	3.18	7.13	16.92	4.43	2.52	4.93	5.76	7.66	6.41	10.86	4.42	2.48	12.35
PGTG_20228	No	No	N/A	3.99	0.00707	0	0	6.09	5.02	0	3.43	6.24	4.66	0	0	0	0	3.41	0	0	0	0.2	0.27	0	0	0	0	5.71	1.8
PGTG_06335	No	No	CRAL/TRIO domain	3.96	0.00744	218.46	8.05	3.23	3.2	8.11	6.63	2.41	6.4	8.82	6.7	6.08	7	5.63	22.15	6.61	10.64	20.02	5.94	9.3	12.98	20.74	18.17	8.03	2.27
PGTG_11641	No	No	N/A	3.91	0.05	4.52	9.26	0	0.15	0.57	0	0.13	0	0	0	4.91	0.06	0.16	0	0	0.48	0	0	0	0	0	0	0	0.75
PGTG_11915	No	No	Trimerisation motif	3.89	0.00335	158.82	20.59	2.81	16.42	4.43	1.16	2.82	13.35	8	32.15	18.34	1.52	2.17	4.2	5.18	4.87	2.56	2.33	27.26	0	7.93	7.44	7.99	9.74
PGTG_21172	No	No	Roadblock/LC7 domain	3.85	0.00449	0	0.23	7.26	11.77	0	0.64	2.4	9.48	0.2	0	0.31	0.57	1.27	0	0	0.21	0.53	2.45	0	0	0.33	0	8.71	0.49
PGTG_16583	No	No	N/A	3.84	0.03	149.42	6.07	1.98	0.83	5.66	3.88	2.01	0.67	9.08	6.85	3.85	4.54	7	12.98	4.38	9.5	8.95	7.49	4.91	12.88	9.67	4.92	6.6	1.84
PGTG_07326	No	No	Membrane bound O-acyl transferase family	3.83	0.01	402.09	12.2	5.9	4.64	10.54	10.24	2.96	4.43	19.49	13.36	7.42	20.58	16.72	39.38	13.74	20	39.7	14.74	9.59	18.68	39.95	12.75	17.69	18.2
PGTG_14370	No	No	#N/A	3.83	0.00388	525.82	16.98	19.06	6.29	12.46	43.39	13.25	4.56	0.45	17.23	4.26	44.54	48.94	3.45	0.9	3.58	124.92	24.24	8.75	56.71	47.56	25.39	19.85	26.77
PGTG_16532	No	No	NLI interacting factor-like phosphatase	3.78	1.32e-05	4	5.78	17.5	17.97	1.64	14.75	18.7	16.96	0.11	1.05	4.07	4.78	17.02	0.13	0.08	0	2.54	2.32	0.88	0.08	2.31	2.3	0.05	12.59
PGTG_21813	No	No	N/A	3.77	0.00208	11.37	22.7	0	0	0.59	0	0.49	0	0	0.09	12.58	0	0.3	0	0.14	0.1	0	0.05	0	0.31	0	0	0.13	4.92
PGTG_16523	No	No	Methyltransferase domain	3.76	9.4e-06	0	0.65	14.19	20.34	0.72	43.83	6.98	19.59	0.64	0.59	0.28	9.3	9.47	0.21	0.25	0.2	12	1.59	0.46	0.52	1.73	0.66	0.33	16.55
PGTG_09997	No	No	Protein of unknown function (DUF3292)	3.74	0.00644	210.86	5.95	10.01	8.97	4.91	17.89	8.01	10.8	9.03	5.16	2.72	6.33	27.07	17.09	6.63	6.35	13.66	9.98	6.94	14.63	27.81	9.17	8.54	20.12
PGTG_19431	No	No	Transmembrane protein 188	3.7	1.14e-06	0	1.54	42.81	33.81	0.54	23.8	40.73	32.07	0.64	0.83	0.53	11.86	33.54	0.71	1.19	0.91	3.11	3.53	0.84	1.03	0.5	1.42	18.54	13.16
PGTG_10892	No	No	N/A	3.69	4.58e-05	0	0	20.79	17.68	0	16.88	12.17	16.9	0	0	0	0	16.45	0	0	0	0.13	2.09	0	0	0	0	13.27	12.39
PGTG_22152	No	No	alpha/beta hydrolase fold	3.68	0.00412	966.1	19.78	38.76	24.26	23.19	84.14	38.14	22.37	137.81	20.47	14.42	16.59	81.12	54.45	32.93	64.7	61.71	46.59	15.45	78.28	102.67	35.02	66.37	63.17
PGTG_19837	No	No	Beta defensin	3.67	0.000797	0	0	7.22	19.34	0	6.51	1.39	13.73	0	0	0	0	5.46	0	0	0	0	2.75	0	12.38	0	0	0.22	3.96
PGTG_08829	No	No	N/A	3.66	3.21e-05	0	0	12.02	15.07	0	15.03	16.61	37.27	0	0	0	0	8.3	0	0	0	0	9.11	0	15.99	0	0	16.37	1.38
PGTG_02565	No	No	N/A	3.65	0.00751	681.56	26.96	20.29	18.83	12.18	30.99	20.1	21.93	66.41	20	16.94	19.33	47.94	68.24	30.13	31.99	77.41	18.99	26.09	31.04	51.05	27.23	35.3	48.26
PGTG_16611	No	No	N/A	3.63	0.02	0	0	5.49	5.2	0	3.53	3.24	4.46	0	0	0	0.66	0	0	0	0	3.93	0.1	0	0	0	0	0	6.12
PGTG_05931	No	No	T-DNA border endonuclease VirD1	3.62	0.00648	442.51	15.62	12.59	17.81	14.11	35.98	17.21	15.55	23.35	18.38	14.09	22.34	26.92	41.17	18.6	18.84	38.64	21.35	24.01	35.23	44.09	16.18	19.86	33.86
PGTG_06702	No	No	Oligosaccharyl transferase STT3 subunit	3.6	0.00111	0	0.07	10.31	9.35	0.16	8.01	10.28	9.07	0.13	0	0	1.44	7.43	0	0.09	0	1.39	2.77	0	0	0	0	7.51	4.15
PGTG_07325	No	No	Membrane bound O-acyl transferase family	3.6	0.00531	472.24	11.98	24	35.33	16.59	25.3	11.46	27.25	21.62	18.97	7.01	14.92	41.23	56.25	17.05	19.17	32.6	29.68	17.14	37.21	48.04	16.59	27.04	50.3
PGTG_05628	No	No	Velvet factor	3.59	0.01	422.9	13.8	10.61	8.23	12.07	26.08	9.71	11.28	34.46	10.04	8.2	13.88	29.52	26.85	9.79	17.98	42.83	19.72	7.34	46.45	40.57	21.13	24.32	33.55
PGTG_12221	No	No	AefR-like transcriptional repressor, C-terminal domain	3.59	0.00366	556.65	21.67	40.97	14.87	16.43	67.05	28.12	15.15	76.52	16.92	12.67	11.6	109.16	26.47	12.84	19.69	27.96	33.13	9.85	56.5	31.38	20.37	23.52	64.79
PGTG_04023	No	No	N/A	3.58	0.000496	0	0	13.45	12.49	0.03	0.05	9.45	20.95	0	0	0	0	8.67	0	0	0	0.19	5.28	0	12.57	0.12	0.03	2.74	0.4
PGTG_08560	No	No	N/A	3.56	0.00745	821.45	26.42	31.24	26.87	7.74	77.37	24.62	20.85	55.25	36.54	14.98	31.81	118.32	74.61	26.1	57.42	95.37	35.71	16.8	71.25	11.49	23.82	40.48	67.49
PGTG_02271	No	No	N/A	3.55	0.02	237.94	6.49	0.56	11.74	17.16	0.16	0.26	15.08	9.82	8.71	5.44	7.38	0.48	25.62	10.36	6.44	33.21	0.72	14.08	0.16	67.05	17.73	7.85	0.37
PGTG_08292	No	No	N/A	3.54	0.00502	0	0	7	5.98	0	7.45	6.45	6.88	0	0	0	0	7.49	0.06	0.05	0	0.75	1.53	0	0	0.12	0	5.7	2.06
PGTG_10224	No	No	Haloacid dehalogenase-like hydrolase	3.54	2.26e-05	71.49	2.67	2.53	0.58	1.37	5.32	2.28	0.64	19.18	1.59	1.53	0.34	5.23	1.57	1.08	2.91	3.36	1.98	0.78	3.72	2.94	5.43	2.73	5.95
PGTG_11760	No	No	Helix-hairpin-helix motif	3.5	0.000201	48.5	1.17	1.39	0.46	1.76	3.24	1.13	0.85	1.96	1.08	0.5	2.31	3.26	2.55	1.13	1.41	1.7	1.49	0.99	2.38	7.92	1.84	2.66	6.35
PGTG_01226	No	No	Lytic transglycolase	3.49	0.01	977.56	27.76	37.27	20.71	27.54	74.11	23.77	18.31	86.61	34.07	18.99	33.48	87.79	78.15	31.67	55.62	88.83	42.19	20.91	88.83	110.73	42.85	49.79	67.77
PGTG_07420	No	No	N/A	3.47	2.25e-06	0	0	46.54	46.39	0.08	42.82	23.89	42.37	0	0	0	0	28.09	0	0	0	1.05	17.23	0.09	38.05	0.33	0	5.11	24.61
PGTG_21812	No	No	N/A	3.47	0.03	5.68	13.55	0	0	0	0	0.74	0	0.14	0	4.74	0	0	0	0	0.3	0	0	0	0	0	0	0	5.62
PGTG_01125	No	No	N/A	3.47	0.02	439.14	14.9	13.73	5.07	14.95	23.93	9.9	4.27	32.71	15.84	7.58	14.83	47.78	38.54	15.23	32.94	24.59	22	7.67	41.25	49.61	12.79	22.94	20.4
PGTG_10584	No	No	N/A	3.46	0.000632	0	0.29	6.6	19.89	0.63	10.38	1.74	21.64	1.87	1.2	0.4	3.18	1.96	0.48	0.86	1.06	3.6	2.96	3.14	5.75	0.84	0.4	2.6	3.31
PGTG_02995	No	No	N/A	3.45	5.66e-07	0	0	66.8	56.18	0.07	67.13	52.39	64.97	0	0	0	0	59.8	0	0	0.06	1.58	12.58	0	0	0.49	0.14	57.58	44.4
PGTG_13169	No	No	Migration and invasion-inhibitory	3.44	1.91e-05	0	0	31.83	23.55	0.27	27.06	22.27	25.06	0	0	0	17.01	21.01	0	0	0	9.8	3.11	0	0	0.36	0	20.45	1.59
PGTG_21085	No	No	Formin Homology Region 1	3.44	0.02	5297.23	234.9	116.02	59.53	148.58	246.95	92.96	57.58	581.72	326.21	179.12	207	563.97	564.67	149.99	204.91	292.74	161.86	139.82	331.75	486.81	232.14	233.9	328.49
PGTG_10863	No	No	DHHC palmitoyltransferase	3.43	0.04	224.28	6.29	5.17	8.16	3.76	6.4	5.35	9.95	8.47	10.77	5.71	6.94	14.42	26.34	13.28	11.21	6.72	10.29	15.11	11.23	31.84	12.42	9.35	11.76
PGTG_10480	No	No	Transcription initiation factor TFIID component TAF4 family	3.4	2.11e-07	0.43	1.44	4.29	188.44	37	112.22	7.57	197.31	0.04	133.88	0.75	6.72	3.27	0.02	0.03	0	1.49	2.38	120.42	2.71	3.7	29.33	2.97	1.58
PGTG_07217	No	No	N/A	3.39	1.17e-05	0	0.33	0.18	88.07	0.59	0.4	0.41	59.76	0.38	31.67	0.3	0.04	0.3	0.16	0.55	0.2	27.72	0.1	21.96	0.2	0	0.68	0.38	0.23
PGTG_06264	No	No	N/A	3.34	0.02	323.22	17.37	12.68	12.41	35.58	19.39	13.15	9.21	25.15	11.95	14.3	18.92	48.48	17.78	14.41	19.8	21.17	25.21	11.54	31.61	22.09	10.09	22.77	25.46
PGTG_03293	No	No	Sugar (and other) transporter	3.33	0.01	835.32	33.15	37.14	36.13	33.57	52.14	33.38	40.9	84.58	34.77	28.73	32.12	41.13	57.41	32.31	41.37	95.8	46.22	43.85	64.13	102.42	48.75	63.12	65.58
PGTG_11481	No	No	Protein kinase domain	3.32	0.000405	48.76	1.07	1.57	0.83	2.25	2.91	1.22	1.25	3.63	1.5	0.71	1.49	3.26	5.18	1.57	2.01	5.18	2.45	1.59	3.61	4.29	1.84	2.03	2.22
PGTG_13099	No	No	DEAD/DEAH box helicase	3.31	0.01	1	0.24	0.07	7.2	0	12.39	2.23	4.51	0.03	0	0.14	0.02	2.03	0	0	0	0.07	2.2	0	2.23	0.17	0.45	5.37	2.91
PGTG_09506	No	No	N/A	3.31	1.27e-05	66.99	67.12	0.18	0.36	2.07	0.21	3.28	0.3	0.1	0	55.79	0	0.62	0	0	0.05	0	0.1	0.07	0.78	0.65	0	0.2	39.14
PGTG_22436	No	No	Proline-rich membrane anchor 1	3.31	0.02	330.91	14.37	14.86	9.34	16.4	25.74	13.23	8.52	31.48	18.81	14.58	22.32	27.61	25.44	12.16	21.04	24.79	17.5	6.78	23.79	29.31	16.74	23.65	25.4
PGTG_09357	No	No	N/A	3.29	1.81e-05	0	0	30.15	33.54	0.1	31.22	29.09	32.25	0	0	0	0	3.32	0	0.02	0	0.48	24.2	0	37.12	0.13	0	28.86	0
PGTG_20123	No	No	N/A	3.29	0.01	22.74	1.64	0.25	0.22	0.58	0.41	0.1	0.22	4.86	0.97	0.72	0.22	3.42	0.95	0.58	0.71	0.63	0.05	0.49	0	1.07	0.9	0.45	0.94
PGTG_17917	No	No	Alcohol dehydrogenase GroES-like domain	3.26	0.04	2166.59	109.72	46.4	17.15	80.38	101.48	49.22	19.04	224.64	81.52	63.01	82.45	173.09	326.33	76.48	152.31	176.93	106.25	55.96	120.59	155.67	110.61	132.35	123.29
PGTG_03218	No	No	Polymer-forming cytoskeletal	3.23	0.04	9.47	9.99	0.05	0	0.37	0	0.32	0	0.03	0	6.79	0.02	0.08	0	0	0	0	0	0	0.13	0	0.03	0	5.05
PGTG_06380	No	No	Coilin N-terminus	3.21	0.000913	1.33	1.15	15.02	14.09	0.63	11.03	11.76	11.41	0.32	0.72	0.47	5.92	11.36	0.25	0.12	0.25	6.45	1.02	0.97	0	11.07	0.67	0.41	0.13
PGTG_17171	No	No	N/A	3.19	0.0036	24.4	0.44	3.41	1.28	0.75	2.61	1.91	0.67	0.79	0.86	0.85	0.52	1.08	0.69	0.39	0.75	0.48	1.54	1.2	2.82	5.27	2.84	1.33	2.8
PGTG_00777	No	No	N/A	3.19	0.00433	0	0	1.04	0.01	46.38	0	0	0.05	0	2.14	0.1	0.62	10.35	0.01	0	0.22	9.22	0	0.9	1.42	0.13	0.75	1.79	0
PGTG_04720	No	No	Glucose-repressible protein Grg1	3.19	0.03	12187.3	718.15	331.82	301.89	405.67	652.72	630.24	591.13	1246.88	656.09	401.41	237.3	1426.27	1467.93	525.62	691.85	728.75	1034.83	766.81	1044.78	876.73	701.44	560.46	897.96
PGTG_09463	No	No	Wings apart-like protein regulation of heterochromatin	3.13	0.000545	0	1.07	15.38	21.87	0.12	13.74	11.69	22.74	0.91	7.77	0.45	2.43	10.93	0.38	0.83	0.46	1.25	3.05	7.97	1.96	0.94	0.99	3.84	9.35
PGTG_20479	No	No	C protein from hendra and measles viruses	3.13	0.04	8.79	3.2	3.31	2.05	1.84	1.57	0.76	1.09	0	1.06	2.56	0.48	1.25	0	0	0	0.79	0	1.57	0.32	0	4.54	0	1.45
PGTG_14867	No	No	CRAL/TRIO domain	3.09	1.04e-05	117.96	10.37	17.99	17.71	14.8	18.46	12.78	16.23	3.31	11.05	6.68	10.06	10.47	4.46	3.59	1.86	8.77	14.22	13.14	17.85	23.21	11.86	11.56	21.96
PGTG_01803	No	No	N/A	3.09	0.00137	0.15	0	13.21	12.84	0.04	13.83	15.24	15.03	0.02	0.03	0	1.31	15.79	0.01	0.01	0	0.46	10	0.03	12.56	0.13	0.02	3.6	0.04
PGTG_12233	No	No	Cytoskeletal adhesion	3.07	0.00607	0	0	4.79	8.97	0	20.59	4.33	8.91	0.26	0.16	0	0.11	5.8	0.07	0.32	0.18	0.46	3.11	0.23	8.07	0.29	0	0.41	10.45
PGTG_00283	No	No	N/A	3.07	0.02	364.8	14.68	28.12	41.48	25.81	26.39	16.03	42.43	13.63	23.02	14.75	16.38	27.59	42.71	14.42	14	37.09	19.92	31.48	32.05	58.08	34.07	21.57	62.56
PGTG_20869	No	No	No apical meristem-associated C-terminal domain	3.06	0.00589	0	0	10.03	9.7	0	7.49	8.72	10.11	0	0	0	0.02	7.7	0	0	0	0.15	0.21	0.04	0	0.27	0	9.03	11.63
PGTG_08293	No	No	N/A	3.04	0.000112	0	0	34.14	24.37	0.07	28.5	26.46	30.14	0.05	0	0	0	29.73	0.09	0.04	0.06	0.42	6.27	0	0	0.26	0	31.45	25.1
PGTG_12738	No	No	SnoaL-like polyketide cyclase	3.04	0.04	872.8	22.54	49.31	22.79	73.75	69.48	41.51	31.79	83.46	22.02	14.09	48.32	75.74	55.88	19.09	34.07	152.92	73.19	11.82	138.18	77.36	52.61	33.43	146.34
PGTG_15947	No	No	Ring finger domain	3.04	0.02	0	0.17	6.18	6.99	0.47	6.07	6.21	8.89	0.57	1.14	0.27	2.78	6.01	0.29	0.47	0.51	2.31	1.66	2.11	0.64	0.56	0.22	1.09	1.02
PGTG_12257	No	No	N/A	3.01	7.04e-06	13.36	9.16	73.98	88.81	0.44	70.23	58.94	97.62	0	0	6.03	0	63.95	0.01	0	0.06	1.72	42.11	0	61.2	0.8	0	27.85	71.96
PGTG_08688	No	No	TLC domain	3.01	0.000201	78.58	1.75	2.5	2.68	0.92	3.81	2.3	3.9	2.81	4.28	1.39	2.27	5.79	10.42	3.65	3.04	4.26	3.65	7.02	5.41	11.42	4.58	2.95	6.43
PGTG_05640	No	No	Protein of unknown function (DUF3667)	-3	0.00791	0.53	0.09	0.15	0.03	17.57	0.17	0.09	0.27	0	0.1	0	52.25	1.03	0	0.04	0.28	61.71	0.06	0	0.17	0.45	0	1.23	0
PGTG_15019	No	No	TBPIP/Hop2 winged helix domain	-3.01	0.01	0	2.79	2.56	1.72	1.65	1.2	2.82	3.26	13.18	2.89	4.79	3.15	5.13	8.91	11.75	13.23	6.4	4.15	3.91	2.4	12.17	2.84	4.64	1.68
PGTG_01653	No	No	N/A	-3.06	0.00265	2.87	7.05	0.17	1.6	12.97	0.13	0.91	1.28	13.94	3.31	6.6	4.87	28.76	3.19	3.83	1.78	12.3	0.56	3.64	0.64	81.58	0.29	1.28	7.61
PGTG_15913	No	No	N/A	-3.08	0.02	0	5.2	0.63	2.02	0.76	0.79	2.45	1.3	6.64	8.4	4.6	4.14	2.62	7.32	16.32	6.93	3.26	1.23	8.05	0.14	5.9	6.34	3.28	1
PGTG_09259	No	No	Replicase polyprotein N-term from Coronavirus nsp1	-3.09	0.00159	0	2.28	8.14	0.12	7.47	5.95	4.88	0.15	29.13	16.66	7.39	2.76	7.62	16.83	18.11	11.4	12.39	4.4	16.59	7.26	10.21	14.77	6.61	1.38
PGTG_18901	No	No	N/A	-3.22	0.0096	0	0.03	2.25	2.24	4.31	2.01	1.8	1.52	7.62	6.57	1.74	1.44	3.83	5.97	8.4	7.26	33.48	2.63	5.77	1.9	3.04	1.86	2.71	2.83
PGTG_07445	No	No	N/A	-3.28	0.0047	0	0.06	0	0.31	0.52	0.33	0	15.28	0	0.28	0	57.93	0.22	0	0	0	53.28	0	0.07	0	0.52	0	0.07	0.26
PGTG_04343	No	No	N/A	-3.38	0.00105	0.36	1.62	0.27	0.33	18.98	0.76	0.14	0.39	0.9	2.9	0.62	56.36	5.14	1.08	1.17	0.31	83.77	0.14	3.72	0.18	0.12	0.88	1.65	0.54
PGTG_11731	No	No	N/A	-3.51	0.01	0	3.16	0.6	1.59	1.59	0.57	0.82	2.44	1.18	4.29	4.29	25.03	1.35	1.66	1.47	1.56	27.61	1.82	3.77	0.34	2.47	1.01	1.22	2.36
PGTG_07619	No	No	No apical meristem-associated C-terminal domain	-3.65	0.0091	0	0	0.04	5.76	0.05	0	0.14	3.89	0.08	0	0	34.6	2.6	0	0.03	0.09	40.48	0.02	0	0.13	0	0	0.03	0
PGTG_15836	No	No	N/A	-3.66	0.000739	0	12.78	0.05	1.36	1.13	0.16	0.74	2.03	17.04	1.31	13.85	18.19	13.23	16.91	11.96	17.07	14.32	1.21	0.94	0.86	3.61	2.39	4.28	2.48
PGTG_18230	No	No	Homeodomain-like domain	-3.73	0.00123	5.71	10.22	0	0.43	1.07	0.1	0.33	0.12	21.66	0.09	11.2	5.75	1.93	20.99	16.54	17.89	6.91	1.84	0.06	0	21.61	5.9	11.08	3.3
PGTG_18321	No	No	Myb/SANT-like DNA-binding domain	-3.79	7.95e-05	0	0	4.35	4	8.45	2.96	3.59	4.15	0.31	0	0.05	83.46	2.76	0.3	0	0	94.46	3.72	0.04	4.79	20.98	0	3.83	0.15
PGTG_09751	No	No	RAM signalling pathway protein	-3.81	0.00329	0.68	9.92	0	0.03	0.69	0.22	0.24	0.42	9.29	8.98	9.93	5.22	0.07	7.94	10.71	9.51	7.53	1.43	8.16	0.07	2.74	10.91	4.53	3.88
PGTG_21044	No	No	#N/A	-3.9	0.04	0.78	0.25	0.11	0.06	3.52	0.13	0	0.1	0.04	0.32	0.19	13.36	0.62	0.29	0.37	0.29	29.05	0.04	0.42	0	0	0	0.18	0.19
PGTG_20303	No	No	gag-polypeptide of LTR copia-type	-3.91	0.000416	0	0	0.04	0	17.55	0	0	0	15.42	16.08	4.58	14.2	0	20.33	17.01	14.82	17	1.34	15.8	0	0	0	4.1	0
PGTG_09094	No	No	Homeodomain	-3.91	0.02	1.13	0.41	0.99	0.53	1.18	0.85	0.59	1.12	2.98	0.95	1.11	1.15	1.72	1.77	2.73	2.46	40.16	0.65	0.38	0.77	1.32	1.08	1.17	0.65
PGTG_21195	No	No	N/A	-3.92	0.00842	0.89	3.59	0.59	0.58	0.34	0.48	1.16	0.33	5.8	1.04	5.46	6.68	0.67	3.97	5.56	5.09	4.56	1.15	1.38	1.15	16.69	0.96	5.01	4.86
PGTG_06925	No	No	N/A	-3.93	1.4e-05	0.31	1.7	0.18	0.25	36.39	0.03	0.3	0.6	1.08	65.32	1.56	29.27	1.49	1.24	0.59	0.99	11.14	0.97	69.16	1.47	91.02	38.86	0.84	1.08
PGTG_05611	No	No	Myb/SANT-like DNA-binding domain	-4.22	0.00476	0	0.04	0	0.32	6.46	0	0	0.45	0.08	4.95	0.03	5.28	1.42	0	0.22	0.28	0	0.04	3.92	0	50.96	1.55	0.49	0
PGTG_22422	No	No	N/A	-4.46	0.04	0	0	0	0	3.02	0	0	0.09	0.29	6.13	1.24	3.17	1.06	0.82	5.41	0.9	8.01	0	3.9	0	3.08	0.68	0.38	0
PGTG_15878	No	No	N/A	-4.55	0.000439	0	3	0.79	0.55	2.24	0.43	0.34	3.71	6.56	3	1.07	3.29	7.89	3.09	2.4	3.04	63.48	1.55	2.44	0.37	0.33	3.79	7.3	1.35
PGTG_16585	No	No	Amino acid permease	-4.59	0.00736	0	0.45	1	1	0.16	0.69	0.79	1.03	6.77	3.26	1.47	0.88	8.04	7.7	4.91	6.19	0.26	2.68	2.5	0.91	0.22	1.51	7.27	0.08
PGTG_07423	No	No	N/A	-4.64	6.94e-08	0	0.2	0.03	0.53	65.25	0	0	0.28	122.39	3.06	13.99	0.05	0.3	76.36	34.36	56.46	100.74	0.9	2.8	0.09	97.06	63.41	36.1	0.21
PGTG_08998	No	No	gag-polypeptide of LTR copia-type	-4.87	0.04	0	0.24	1.27	4.01	0.89	3.19	3.2	4.37	0.29	0.26	0.34	0.18	0.45	0.32	0.99	0.22	165.91	2.25	0.43	4.81	0.83	0.08	3.94	2.11
PGTG_16285	No	No	Spindle pole body component BBP1, C-terminal	-4.93	0.000161	0	0.05	0.81	0.66	1.6	0.79	1.1	4.71	0.21	2.41	0.16	18.56	5.35	0.39	1.9	2.91	59.09	2.08	2.82	4.69	0.21	1.86	3.2	0.2
PGTG_08770	No	No	gag-polypeptide of LTR copia-type	-4.98	0.000178	5.37	2.82	0.72	0	0.29	2.22	1.13	0	1.48	0	2.87	62.18	0.16	2.06	2.7	3.4	52.42	0.12	0	0	4.48	4.57	2.39	0.76
PGTG_19911	No	No	N/A	-5.1	0.000439	5.76	1.99	0.27	0.29	0	0.62	0	0.36	7.61	11.42	2.75	12.63	0.31	8.67	8.03	7	4.65	1.55	14.91	0	23.1	0	5.27	0.71
PGTG_15010	No	No	Aldehyde dehydrogenase family	-5.31	0.000157	0	0	0.59	1.37	0	3.34	1.41	1.63	4.44	0	1.39	9.09	7.32	17.04	5.49	10.55	17.47	4.5	0	0	11.68	0	5.24	4.01
PGTG_15306	No	No	N/A	-5.36	7.25e-06	0	0.92	0	0	13.54	0	0.06	0	14.96	11.88	4.07	31.28	0.07	8.48	16.36	14.34	20.79	0.58	10.29	0.04	10.7	2.12	16.97	0.52
PGTG_17569	No	No	N/A	-5.45	0.00277	0	0.95	1	0.19	1.02	0.41	0.86	0.27	0.25	1.69	0.67	24.73	0.22	0.26	0.37	0.29	25.45	0.85	0.96	1.8	0.34	1.81	0.83	0.67
PGTG_19912	No	No	gag-polypeptide of LTR copia-type	-5.61	0.01	0	1.63	0.06	0	0.32	0.41	0.22	0.2	5.13	3.35	1.91	3.11	0.13	2.94	2.73	4.46	5.09	0.44	2.33	0	5.16	0.08	3.89	0.94
PGTG_07627	No	No	N/A	-5.67	0.04	0	0.39	0.08	0.18	0.49	0.18	0.05	0.48	0.67	1.86	0.16	9.95	0.44	1.06	0.32	0.24	11.45	0.23	1.8	0.18	0.17	0.81	0.85	0.46
PGTG_09544	No	No	No apical meristem-associated C-terminal domain	-5.73	4.4e-05	1.11	1.02	1.74	0.63	1.35	0.87	1.92	0.9	0.3	49.65	0.62	8.09	0.91	0.26	0.33	0.27	14.14	0.7	42.91	0.4	0.43	0.35	1.1	0.37
PGTG_01540	No	No	gag-polypeptide of LTR copia-type	-5.85	0.02	0	0	0	3.84	0	0	0.14	7.96	0	0	0	0	0.68	0	0	0	155.31	0	0	0	0	0	0	0
PGTG_21655	No	No	N/A	-6.05	1.49e-08	0.61	0	0	0	26.36	0.07	0	0	44.82	0	13.14	24.14	27.45	30.85	56.58	50.99	34.22	10.17	0	0.07	0.21	0	36.98	0
PGTG_08831	No	No	N/A	-6.25	1.03e-05	0	0.11	0.1	3.6	1.16	0.24	0.16	3.79	13.2	5.18	3.25	8.03	12.43	11.51	11.29	13.36	7.89	1.42	5.53	0.04	19.09	0.04	13.32	0
PGTG_06806	No	No	N/A	-6.29	0.000317	0	0.33	0.8	1.21	0.95	0.48	0.19	0.58	0.14	0.12	0.43	7.98	0.33	0.2	0.07	0.43	56.83	0.22	0.09	0.19	0.52	0.59	0.39	1.55
PGTG_18183	No	No	gag-polypeptide of LTR copia-type	-6.38	5.54e-09	0	0	0	0	25.1	0.13	0	0.15	35.22	0	6.82	71.43	41.16	31.23	18.52	38.61	57.68	3.78	0	0	0.2	0	20.64	0
PGTG_12371	No	No	Myb/SANT-like DNA-binding domain	-6.42	4.53e-07	0	0.07	0.8	0.78	10.04	0.29	0.34	0.58	22.1	0.14	4.01	8.06	19.68	16.62	14.78	14.81	0	4.82	0.18	0.58	22.45	26.03	22.2	0.38
PGTG_13220	No	No	ATPase domain predominantly from Archaea	-11.6	2.32e-12	1.36	2.01	1.79	0.92	2.6	0.91	1.23	1.12	39.65	2.78	20.5	1.02	51.71	51.27	40.11	72.45	1	4.61	2.07	1.2	1.36	1.66	2.76	1.76
PGTG_12878	No	No	N/A	-22.73	1.12e-11	0	0.14	0	0.48	1.2	0.26	0.31	0.37	19.61	0	5.78	0.05	20.32	25.34	19.48	20.25	0.32	4.1	0.16	0	26.85	0	26.93	0.29
PGTG_06836	No	No	N/A	-22.79	3.21e-05	0	0.02	0	0.04	0	0	0	0	6.22	0	2.05	0.06	7.39	6.62	6.55	7.07	1.55	1.34	0	0	0.13	0	7.37	0
a- Gene predicted to contain N-terminal signal peptide using standalone software package of SignalP 4.1 ? (Nielsen, 2017)
b- If the given gene is a CSEP or not? (Table S10)
c- The fold change value calculated using the exact test in the EdgeR bioconductor package in CLC genomics. The positve sign entails the genes expressed at significanlty higher level in samples inoculated with Rpg1 virulent isolates compared to Rpg1 avirulent isolates
d- False Discovery Rate (FDR) corrected p-value
f- Protein domain predicted using hmmscan by searching against all available profile HMM database (HmmerWeb version 2.30.0; https://www.ebi.ac.uk/Tools/hmmer/search/hmmscan)

[truncated: 3 more sheets: Table S11, Table S12, Table S13]
