# Supplementary material for: Transcriptome-wide association study identifies putative elicitors/suppressor of Puccinia graminis f. sp. tritici that modulate barley rpg4-mediated stem rust resistance
Source: BMC Genomics. 2019 Dec 16;20:985. doi: 10.1186/s12864-019-6369-7 (PMC6915985; doi:10.1186/s12864-019-6369-7)
Supplement: Supplementary file 2 — Additional file 2. A FASTA file containing coding sequences of the updated gene models of Pgt using the transcript sequences generated from this study in addition to the publicly available gene models of reference genome of Pgt race SCCL. [file 12864_2019_6369_MOESM2_ESM.txt]

>PGTG_20568T0
ATGACTCCATCTCAAGTGTTTTTGAACTCATCAAGGATACCCTCAGATATGAGAGACATCACCTCTCGAT
CTTGGAGCATGCAGATGTTGGCAGGCATTGTGGAAGCCCCAGCAAACTACAGATATTTGCCTGAAACAGC
TCCGACACTCACTCAGCTTATCCTTCTGGTCCATCGAAACTTTATGCCATCCTTGGAGAAACGATCGGAT
GAAGCAATCATCAAAGAGTTACCCGACACTACGGCGGTACGGTTTACATACCTGCGATTTCAACTTGCCA
GGCACCGTTTTCAGGCAAACGGTCAGAACCGAAGGATCACCAACTGGGAGATGATCGACCGCGACTTGGA
AACCTTGAGGAGCAAGTCATCTGGATACCAGGTAGCTCATACACAGCTCATTGCCGAAAAAGAAAAAAGA
CTGTGGGGCCGCAGAATCGGCGAATTTCAAGCCTCGGACTTCGAGATGCCAACAGTGACTGAAATCAACA
ACCGCATTGCGGAGTCGGCACGGAACGATTAA
>PGTG_20569T0
ATGTCTCAAGCTGAGACCCGAGAGAGAGCTAACAAGGCAGCCCTCAGCTTCCACGTCACAGTGGAAATGA
TGTCCCAGCACGCCAGATGTGAGGTTCATGTCGGGGGCATCTCAGGCTCAAGACATCCGGTGACCTTCAG
AACTTATCGATTCTCCACAACAATGCCCTCCAAGCTCGAGTTGATCCATCTTGATTACGAGATATGGCTT
CTTCGAGTGCCAGCAAAGACTTCAAACCCAGCCGCCAAAGTTGTTCCTCATTGGGCCCTTGTTTTCCCGG
AGCGCGACATTCCAAGCCTGACGGAGGACCTGCCGGAAAGCGATTTCGGAAGATTTCAAGAGATCATCTT
CAGTCATCTGGGAAAGACGAGGGATGATATCCCACTTGAACCTGTGCTACGAGAGCTCGAGAGAGCTCGA
CGCGGAAAGGAAACTCAACTGGCGAGGCATCATCAAGCACGTCGATCCAGGGTCAAAGGTGGAATCGTTC
AATCTTCAAGCGGACTATGGCAGATTTAG
>PGTG_00002T0
ATGAGTATCCTAGTCTCACACGTCGAGATCTGTGAGCAAATCGGACAAGATGGCCAGCCGACTCGAATGA
TCAAGATCCTCGAGATCTTTGACAACCAATCCACGTCCGAGGAAAACCAACCGATCGAGCCACCCATTAC
AAGCCCCGCGAAGAGCGTCGGCGGCCCAAACCACTTCGACCGGCTGCCGGACGAGCTGCTCGAGCGGATC
ATCAACTTCTCTGCGCTCTCAAACTCCACCTCCGCCGCCATCAGCATGGACCCTTACGAGGCGGGCTGGA
AAGACGAAGAGGAGCTCATTCAGGATGCACTCAGCTTTGGGCACTCGATGGCCACTCTTCGTCTGGTCTG
CTGGCGGTTCTTCCAGCTGGCAACCCCACTCTTCCTCAAGCGTCTGGTGATCAGTGACTCGAGCTGGGGC
AGGAGCCATCGATCACCCTTGGAGCTGATGATTCCCAGACTGAGCAGATTCTTGTCTGCCACCACTACAG
CCTACAACAACCACTCACTTATAGAGGCGCGCGTCGGTGATGAAGAACGGCGGGCGATGATGGTTGGACA
GGCTCGGCGAAAGAAGCGAGCGGTTGATCAGGTACCCTACGGCCACCATGTCCGACAACTGATCCTTTCC
AATCGGACCGTCCCTCCAAACTTGATCTGTCGGCTGCTCGAGACCGTCCATTGCTTGCTTCCCAATCTCA
CCGCGCTCGCCGGTCTCAGTCTGAGCCACATGCCCAGGCTACTCAGTCCCACCATCCGCTTCCCGCGGCT
CGTCTCGCTCACCGGATTCGACCTGGCCGGCTCCTCAGAGCTCTGGCGTCCAGGCTATCAGTCTGACTAC
CCGCTCGATTCGCCGGCCACCCCGACACTCATGATCGCCGGCCCAGGCCCAAACCACCAACTGATCTCGC
TCGAAGTCTTCCTCGGCTTCTTGAACCATCATCCGCACATCTCCTACCTCTCCTGTCGCGGATTGCTGAT
CGACCAAGATGGCGCAAGCCGGCTCTTAGCTCTCCTGCGCATCAACCATCTCTCGACCCTCTTAATGACC
CCCGCCGTTCCTCGTCTCTGCAACCGGCAATTCTCCGGACTGAGGATGCTTCACATCGGGCTCAATTCGG
TCATCGACCTCCAGCTCCTTAGATCTTTGCCCGAGGCGGCGCCCCATTTAGAACAGTTACACATCGATGC
CGGCTGCAAACTGGAAGACAAATCGACCGCCGGTTCCCAATCCTGGTCGATCAGCCAGCTCCTTGGCAAG
CTCCCCCGCCTGACCGATCTGACTTTCATTGCGCAACATAACCTCCCTGGTCGTCCCCATCGATCGCTAG
GATGGGCTTGCTCGAATCAAGTACTCATGGTTGCCCCACAAGTCCAATCACTAAATCTTCGAATGGATTC
ATTCACAACAGCCGAGTTTTTCGAGAGCCTTACGATCGACGGTCCGAGTGCGCTCCGCCAGCTGAACGTC
TGGCACCGACCCACGCTGAGTCTCACCCCGGCCTCGGAGAGCTGGTCGATCATCTCCTTCGGCTCGGCCC
CGGCGCTCCGAAAACTGGGGCACGCGGTCCGGACGATGATGAAGGCCGGGCTCGATTGGCCGACAATCGA
CAATCATCAGAGAGATCTCTGGCTCAAACTCAAGTCCTTGACTCATCTAGACTTGTTTGAAGAGCGGACC
GATGACAGCTCTTATGTTGATGATCTCTGA
>PGTG_00002T0.1.5b871c5f gene=PGTG_00002T0
ATGAGTATCCTAGTCTCACACGTCGAGATCTGTGAGCAAATCGGACAAGATGGCCAGCCGACTCGAATGA
TCAAGATCCTCGAGATCTTTGACAACCAATCCACGTCCGAGGAAAACCAACCGATCGAGCCACCCATTAC
AAGCCCCGCGAAGAGCGTCGGCGGCCCAAACCACTTCGACCGGCTGCCGGACGAGCTGCTCGAGCGGATC
ATCAACTTCTCTGCGCTCTCAAACTCCACCTCCGCCGCCATCAGCATGGACCCTTACGAGGCGGGCTGGA
AAGACGAAGAGGAGCTCATTCAGGATGCACTCAGCTTTGGGCACTCGATGGCCACTCTTCGTCTGGTCTG
CTGGCGGTTCTTCCAGCTGGCAACCCCACTCTTCCTCAAGCGTCTGGTGATCAGTGACTCGAGCTGGGGC
AGGAGCCATCGATCACCCTTGGAGCTGATGATTCCCAGACTGAGCAGATTCTTGTCTGCCACCACTACAG
CCTACAACAACCACTCACTTATAGAGGCGCGCGTCGGTGATGAAGAACGGCGGGCGATGATGGTTGGACA
GGCTCGGCGAAAGAAGCGAGCGGTTGATCAGGTACCCTACGGCCACCATGTCCGACAACTGATCCTTTCC
AATCGGACCGTCCCTCCAAACTTGATCTGTCGGCTGCTCGAGACCGTCCATTGCTTGCTTCCCAATCTCA
CCGCGCTCGCCGGTCTCAGTCTGAGCCACATGCCCAGGCTACTCAGTCCCACCATCCGCTTCCCGCGGCT
CGTCTCGCTCACCGGATTCGACCTGGCCGGCTCCTCAGAGCTCTGGCGTCCAGGCTATCAGTCTGACTAC
CCGCTCGATTCGCCGGCCACCCCGACACTCATGATCGCCGGCCCAGGCCCAAACCACCAACTGATCTCGC
TCGAAGTCTTCCTCGGCTTCTTGAACCATCATCCGCACATCTCCTACCTCTCCTGTCGCGGATTGCTGAT
CGACCAAGATGGCGCAAGCCGGCTCTTAGCTCTCCTGCGCATCAACCATCTCTCGACCCTCTTAATGACC
CCCGCCGTTCCTCGTCTCTGCAACCGGCAATTCTCCGGACTGAGGATGCTTCACATCGGGCTCAATTCGG
TCATCGACCTCCAGCTCCTTAGATCTTTGCCCGAGGCGGCGCCCCATTTAGAACAGTTACACATCGATGC
CGGCTGCAAACTGGAAGACAAATCGACCGCCGGTTCCCAATCCTGGTCGATCAGCCAGCTCCTTGGCAAG
CTCCCCCGCCTGACCGATCTGACTTTCATTGCGCAACATAACCTCCCTGGTCGTCCCCATCGATCGCTAG
GATGGGCTTGCTCGAATCAAGTACTCATGCCGAGTTTTTCGAGAGCCTTACGATCGACGGTCCGAGTGCG
CTCCGCCAGCTGA
>PGTG_00002T0.2.5b871c5f gene=PGTG_00002T0
ATGAGTATCCTAGTCTCACACGTCGAGATCTGTGAGCAAATCGGACAAGATGGCCAGCCGACTCGAATGA
TCAAGATCCTCGAGATCTTTGACAACCAATCCACGTCCGAGGAAAACCAACCGATCGAGCCACCCATTAC
AAGCCCCGCGAAGAGCGTCGGCGGCCCAAACCACTTCGACCGGCTGCCGGACGAGCTGCTCGAGCGGATC
ATCAACTTCTCTGCGCTCTCAAACTCCACCTCCGCCGCCATCAGCATGGACCCTTACGAGGCGGGCTGGA
AAGACGAAGAGGAGCTCATTCAGGATGCACTCAGCTTTGGGCACTCGATGGCCACTCTTCGTCTGGTCTG
CTGGCGGTTCTTCCAGCTGGCAACCCCACTCTTCCTCAAGCGTCTGGTGATCAGTGACTCGAGCTGGGGC
AGGAGCCATCGATCACCCTTGGAGCTGATGATTCCCAGACTGAGCAGATTCTTGTCTGCCACCACTACAG
CCTACAACAACCACTCACTTATAGAGGCGCGCGTCGGTGATGAAGAACGGCGGGCGATGATGGTTGGACA
GGCTCGGCGAAAGAAGCGAGCGGTTGATCAGGTACCCTACGGCCACCATGTCCGACAACTGATCCTTTCC
AATCGGACCGTCCCTCCAAACTTGATCTGTCGGCTGCTCGAGACCGTCCATTGCTTGCTTCCCAATCTCA
CCGCGCTCGCCGGTCTCAGTCTGAGCCACATGCCCAGGCTACTCAGTCCCACCATCCGCTTCCCGCGGCT
CGTCTCGCTCACCGGATTCGACCTGGCCGGCTCCTCAGAGCTCTGGCGTCCAGGCTATCAGTCTGACTAC
CCGCTCGATTCGCCGGCCACCCCGACACTCATGATCGCCGGCCCAGGCCCAAACCACCAACTGATCTCGC
TCGAAGTCTTCCTCGGCTTCTTGAACCATCATCCGCACATCTCCTACCTCTCCTGTCGCGGATTGCTGAT
CGACCAAGATGGCGCAAGCCGGCTCTTAGCTCTCCTGCGCATCAACCATCTCTCGACCCTCTTAATGACC
CCCGCCGTTCCTCGTCTCTGCAACCGGCAATTCTCCGGACTGAGGATGCTTCACATCGGGCTCAATTCGG
TCATCGACCTCCAGCTCCTTAGATCTTTGCCCGAGGCGGCGCCCCATTTAGAACAGTTACACATCGATGC
CGGCTGCAAACTGGAAGACAAATCGACCGCCGGTTCCCAATCCTGGTCGATCAGCCAGCTCCTTGGCAAG
CTCCCCCGCCTGACCGATCTGACTTTCATTGCGCAACATAACCTCCCTGGTCGTCCCCATCGATCGCTAG
GATGGGCTTGCTCGAATCAAGTACTCATGCCGAGTTTTTCGAGAGCCTTACGATCGACGGTCCGAGTGCG
CTCCGCCAGCTGA
>PGTG_00002T0.3.5b871c5f gene=PGTG_00002T0
ATGAGTATCCTAGTCTCACACGTCGAGATCTGTGAGCAAATCGGACAAGATGGCCAGCCGACTCGAATGA
TCAAGATCCTCGAGATCTTTGACAACCAATCCACGTCCGAGGAAAACCAACCGATCGAGCCACCCATTAC
AAGCCCCGCGAAGAGCGTCGGCGGCCCAAACCACTTCGACCGGCTGCCGGACGAGCTGCTCGAGCGGATC
ATCAACTTCTCTGCGCTCTCAAACTCCACCTCCGCCGCCATCAGCATGGACCCTTACGAGGCGGGCTGGA
AAGACGAAGAGGAGCTCATTCAGGATGCACTCAGCTTTGGGCACTCGATGGCCACTCTTCGTCTGGTCTG
CTGGCGGTTCTTCCAGCTGGCAACCCCACTCTTCCTCAAGCGTCTGGTGATCAGTGACTCGAGCTGGGGC
AGGAGCCATCGATCACCCTTGGAGCTGATGATTCCCAGACTGAGCAGATTCTTGTCTGCCACCACTACAG
CCTACAACAACCACTCACTTATAGAGGCGCGCGTCGGTGATGAAGAACGGCGGGCGATGATGGTTGGACA
GGCTCGGCGAAAGAAGCGAGCGGTTGATCAGGTACCCTACGGCCACCATGTCCGACAACTGATCCTTTCC
AATCGGACCGTCCCTCCAAACTTGATCTGTCGGCTGCTCGAGACCGTCCATTGCTTGCTTCCCAATCTCA
CCGCGCTCGCCGGTCTCAGTCTGAGCCACATGCCCAGGCTACTCAGTCCCACCATCCGCTTCCCGCGGCT
CGTCTCGCTCACCGGATTCGACCTGGCCGGCTCCTCAGAGCTCTGGCGTCCAGGCTATCAGTCTGACTAC
CCGCTCGATTCGCCGGCCACCCCGACACTCATGATCGCCGGCCCAGGCCCAAACCACCAACTGATCTCGC
TCGAAGTCTTCCTCGGCTTCTTGAACCATCATCCGCACATCTCCTACCTCTCCTGTCGCGGATTGCTGAT
CGACCAAGATGGCGCAAGCCGGCTCTTAGCTCTCCTGCGCATCAACCATCTCTCGACCCTCTTAATGACC
CCCGCCGTTCCTCGTCTCTGCAACCGGCAATTCTCCGGACTGAGGATGCTTCACATCGGGCTCAATTCGG
TCATCGACCTCCAGCTCCTTAGATCTTTGCCCGAGGCGGCGCCCCATTTAGAACAGTTACACATCGATGC
CGGCTGCAAACTGGAAGACAAATCGACCGCCGGTTCCCAATCCTGGTCGATCAGCCAGCTCCTTGGCAAG
CTCCCCCGCCTGACCGATCTGACTTTCATTGCGCAACATAACCTCCCTGGTCGTCCCCATCGATCGCTAG
GATGGGCTTGCTCGAATCAAGTACTCATGGTGAGCGGTTTGCTTGGACTGCTATTAATCAAATGCTGA
>PGTG_00002T0.3.5b871c5f.1.5b8765f7 gene=PGTG_00002T0
ATGGCCACTCTTCGTCTGGTCTGCTGGCGGTTCTTCCAGCTGGCAACCCCACTCTTCCTCAAGCGTCTGG
TGATCAGTGACTCGAGCTGGGGCAGGAGCCATCGATCACCCTTGGAGCTGATGATTCCCAGACTGAGCAG
ATTCTTGTCTGCCACCACTACAGCCTACAACAACCACTCACTTATAGAGGCGCGCGTCGGTGATGAAGAA
CGGCGGGCGATGATGGTTGGACAGGCTCGGCGAAAGAAGCGAGCGGTTGATCAGGTACCCTACGGCCACC
ATGTCCGACAACTGATCCTTTCCAATCGGACCGTCCCTCCAAACTTGATCTGTCGGCTGCTCGAGACCGT
CCATTGCTTGCTTCCCAATCTCACCGCGCTCGCCGGTCTCAGTCTGAGCCACATGCCCAGGCTACTCAGT
CCCACCATCCGCTTCCCGCGGCTCGTCTCGCTCACCGGATTCGACCTGGCCGGCTCCTCAGAGCTCTGGC
GTCCAGGCTATCAGTCTGACTACCCGCTCGATTCGCCGGCCACCCCGACACTCATGATCGCCGGCCCAGG
CCCAAACCACCAACTGATCTCGCTCGAAGTCTTCCTCGGCTTCTTGAACCATCATCCGCACATCTCCTAC
CTCTCCTGTCGCGGATTGCTGATCGACCAAGATGGCGCAAGCCGGCTCTTAGCTCTCCTGCGCATCAACC
ATCTCTCGACCCTCTTAATGACCCCCGCCGTTCCTCGTCTCTGCAACCGGCAATTCTCCGGACTGAGGAT
GCTTCACATCGGGCTCAATTCGGTCATCGACCTCCAGCTCCTTAGATCTTTGCCCGAGGCGGCGCCCCAT
TTAGAACAGTTACACATCGATGCCGGCTGCAAACTGGAAGACAAATCGACCGCCGGTTCCCAATCCTGGT
CGATCAGCCAGCTCCTTGGCAAGCTCCCCCGCCTGACCGATCTGACTTTCATTGCGCAACATAACCTCCC
TGGTCGTCCCCATCGATCGCTAGGATGGGCTTGCTCGAATCAAGTACTCATGCCGAGTTTTTCGAGAGCC
TTACGATCGACGGTCCGAGTGCGCTCCGCCAGCTGA
>PGTG_00003T0.1.5b871c5f gene=PGTG_00003T0
ATGATTTCCAACATGGGCAGATCGTTGGTCCTAATACTTGTTGCTTTGAGAGGCCTCGACTTCTTTGTGC
AGGCTAGTCTGATCCATCCCCTCCAAGATCAACGTGCGGATTATCAAGCGACGACTCCTCAGCCTGATCG
CTCATCCCTGGCTTCTTCGGGTGGTGACACTAGCAATGATCGCGCAAGTGGTGCTACAACAAACTTTCAT
TTTGAGGTCATATCCGCTCCAGCTGGCTACGAAGAATGGACTTCACCGGTCGTCCTACCAACACCTGTCC
AACAAGGCGAATCTCCTTGGACAGATTCCATCGAACGCGCCAAGAAATTCGTTGCCCAACTGACGATCGA
AGAAAAAGTTAATCTGACCACCGGCTCGGGGATCGAAGGCAGATGCGTCGGACAAACGGGGACGGTGCCC
AGACTGGACTTCCATCAGCCGATCTGCTTGCACGACGGCCCAGTCGGAGTCCGTTCCACCGATTTCAACT
CCGTCTTTCCCGCCGGAATCAATATCGCTGCCACATTCGACAAGAATCTCATGTTCAAACGCGCCGAAGC
TTTGGGCCAAGAATTCAGGAACAAAGGTGTCAACGTTGCACTTGCACCGATGACCAACCTTATGAGGACT
CCGGAGGCTGGGCGTTCATGGGAAGGTCCGGGAGCCGACCCATACATGGCAGGAGTTGCCACCGTGCAGG
CCGTCCTCGGGATCCAGTCCACCCGTGCTTCAGCTTGCGTCAAGCATTACATTGGTAACGAGCAGGAGCA
CTACCGAGGTGGAAGTGGTGGAACAGCCGCCAGCTCGAACATCGACGATCGCACACTGCGTGAACTCTAT
GAATGGCCCTTCGCTGAAGCAATTCATGTTGGGGTAGACTACATAATGTGCTCATACAATCGAGTTAATC
AAACTTATGCTTGCGAAAACTCGGCGATGATCAACGGGGTCGCCAAAGGAGAACATGGATTCCAGGGCGT
ATTGGTCACCGATTGGGCGGCGGCTGCATCGGGCGTGAGAACAACTCTAGCTGGTGCAGACATGAACATG
CCTGGCTTCATGGAGTACGGGCAACCGTCGGAGTCGGACCCTTCTACGGCCAAGAGCTCCTACTGGGGCG
TGAGGATGATCGAAGCGATCAAGAATGGCTCAGTGCCGACCCAGAGGATTGACGATATGGTCACCCGGGT
GCTCTCGACCTACTACAAACAAGGCCAAGATCAGCCAGATTATCCGAGGCTGAACATGGCCAACTTCGGC
CAAGGCACTCCAGAAGACCAAAAGAGTCTCAACAAGCACGTCAACGTACAGGCAGACCATTACAAGTTAA
TCCGCGAAATCGGAGCGGCATCAACCATCCTCCTCAAAAATTTCAACCACACTCTGCCGTTAAGATCACC
CAAGGAGTTGAAGACTGTCGTGGTCATTGGTAGCGATGCCGGCGACAATCCCAAAGGGATCAACTCCTGC
GTTGCTCGGGGTTGTAACAACGGTACTCTGGCAGCCGCATGGGGCTCAGGTTCGGCCAACTTTCCATACT
TGATCGCTCCAGCTACGGCGATTCAGAACTACGTGATGCAAGCCAATCCATCGATCAGCTACCAGTCAAT
CTTCGACAACTATGCCTACAAGGAAATCAGTGAAGCGAGCGCCCAAGCCGACGTTGCGATCGTCCATGTG
AGCTCTGATTCCGGCGAAGGTTACATCACCGTCGAGGGCAATCCGGGCGACAGAAACAATGTAAGCTTGT
GGTTCAACGGCGACGACTTGATCCTCAAAACCGCCCAGGTCTGTAACAATGTCGTCGTCGTCGTTCACGC
CGTCGGCGCTGTCGACTTGGAACCTTGGATCAATCATCCTAACGTCACAGCCGTACTGATGGCCGGACTA
CCCGGACAAGAGAGCGGAAACTCGGAGGTGGATATTCTCTGGGGACACGTCAATCCATCCGCAAGATTGC
CGTATACAATCGCCAAGAAACACTCCGATTATCCGGCCAGAGTCCTGTCGAATTCAGACATGAAGGTCCC
TCAAATCAATTACTCAGAGCGACTGAAGATTGATTACCGACATTTCGATACCTACAACATCCAGGTCGGG
CCATCTTGA
>PGTG_00003T0
ATGATTTCCAACATGGGCAGATCGTTGGTCCTAATACTTGTTGCTTTGAGAGGCCTCGACTTCTTTGTGC
AGGCTAGTCTGATCCATCCCCTCCAAGATCAACGTGCGGATTATCAAGCGACGACTCCTCAGCCTGATCG
CTCATCCCTGGCTTCTTCGGGTGGTGACACTAGCAATGATCGCGCAAGTGGTGCTACAACAAACTTTCAT
TTTGAGGTCATATCCGCTCCAGCTGGCTACGAAGAATGGACTTCACCGGTCGTCCTACCAACACCTGTCC
AACAAGGCGAATCTCCTTGGACAGATTCCATCGAACGCGCCAAGAAATTCGTTGCCCAACTGACGATCGA
AGAAAAAGTTAATCTGACCACCGGCTCGGGGATCGAAGGCAGATGCGTCGGACAAACGGGGACGGTGCCC
AGACTGGACTTCCATCAGCCGATCTGCTTGCACGACGGCCCAGTCGGAGTCCGTTCCACCGATTTCAACT
CCGTCTTTCCCGCCGGAATCAATATCGCTGCCACATTCGACAAGAATCTCATGTTCAAACGCGCCGAAGC
TTTGGGCCAAGAATTCAGGAACAAAGGTGTCAACGTTGCACTTGCACCGATGACCAACCTTATGAGGACT
CCGGAGGCTGGGCGTTCATGGGAAGGTCCGGGAGCCGACCCATACATGGCAGGAGTTGCCACCGTGCAGG
CCGTCCTCGGGATCCAGTCCACCCGTGCTTCAGCTTGCGTCAAGCATTACATTGGTAACGAGCAGGAGCA
CTACCGAGGTGGAAGTGGTGGAACAGCCGCCAGCTCGAACATCGACGATCGCACACTGCGTGAACTCTAT
GAATGGCCCTTCGCTGAAGCAATTCATGTTGGGGTAGACTACATAATGTGCTCATACAATCGAGTTAATC
AAACTTATGCTTGCGAAAACTCGGCGATGATCAACGGGGTCGCCAAAGGAGAACATGGATTCCAGGGCGT
ATTGGTCACCGATTGGGCGGCGGCTGCATCGGGCGTGAGAACAACTCTAGCTGGTGCAGACATGAACATG
CCTGGCTTCATGGAGTACGGGCAACCGTCGGAGTCGGACCCTTCTACGGCCAAGAGCTCCTACTGGGGCG
TGAGGATGATCGAAGCGATCAAGAATGGCTCAGTGCCGACCCAGAGGATTGACGATATGGTCACCCGGGT
GCTCTCGACCTACTACAAACAAGGCCAAGATCAGCCAGATTATCCGAGGCTGAACATGGCCAACTTCGGC
CAAGGCACTCCAGAAGACCAAAAGAGTCTCAACAAGCACGTCAACGTACAGGCAGACCATTACAAGTTAA
TCCGCGAAATCGGAGCGGCATCAACCATCCTCCTCAAAAATTTCAACCACACTCTGCCGTTAAGATCACC
CAAGGAGTTGAAGACTGTCGTGGTCATTGGTAGCGATGCCGGCGACAATCCCAAAGGGATCAACTCCTGC
GTTGCTCGGGGTTGTAACAACGGTACTCTGGCAGCCGCATGGGGCTCAGGTTCGGCCAACTTTCCATACT
TGATCGCTCCAGCTACGGCGATTCAGAACTACGTGATGCAAGCCAATCCATCGATCAGCTACCAGTCAAT
CTTCGACAACTATGCCTACAAGGAAATCAGTGAAGCGAGCGCCCAAGCCGACGTTGCGATCGTCCATGTG
AGCTCTGATTCCGGCGAAGGTTACATCACCGTCGAGGGCAATCCGGGCGACAGAAACAATGTAAGCTTGT
GGTTCAACGGCGACGACTTGATCCTCAAAACCGCCCAGGTCTGTAACAATGTCGTCGTCGTCGTTCACGC
CGTCGGCGCTGTCGACTTGGAACCTTGGATCAATCATCCTAACGTCACAGCCGTACTGATGGCCGGACTA
CCCGGACAAGAGAGCGGAAACTCGGAGGTGGATATTCTCTGGGGACACGTCAATCCATCCGCAAGATTGC
CGTATACAATCGCCAAGAAACACTCCGATTATCCGGCCAGAGTCCTGTCGAATTCAGACATGAAGGTCCC
TCAAATCAATTACTCAGAGCGACTGAAGATTGATTACCGACATTTCGATACCTACAACATCCAGCCTCGC
TTTGAATTTGGATTTGGTCTGTCTTACACCACTTTCAAATACGACTCATTGAGTATTTCCAAAGCAAACC
CCGGCTCTTCCCGAAGAAACACGAAAAATGTCTCCTCAAAACCGGATCCAGATCTCTCACTATACGACAA
CCTGCTGAAGCTTCAATTCCGAGTCACGAATACCGGCGAGCTTTCTGGAAACGAGGTTGCTCAATTGTAC
GTAGGCTTCCCCAGCGAAGTCGACGAGCCTCCCAAGGTGCTCAGAGGTTTCGAACGGGTTTTCCTGGCCA
AAGGGGAAACTAAAACCGTCTCTCTTGACCTGAGAAAGAAGGATCTATCATATTGGGACGTGATCAGTCA
AGCTTGGGAGGTTCCCAACGGATCGTTCACGTTTATGATCGGTTCTAGCAGTCGGAAAATCCATCTGACC
CAAGAATTAGAAATCTAG
>PGTG_00003T0.2.5b871c5f gene=PGTG_00003T0
ATGACCAACCTTATGAGGACTCCGGAGGCTGGGCGTTCATGGGAAGGTCCGGGAGCCGACCCATACATGG
CAGGAGTTGCCACCGTGCAGGCCGTCCTCGGGATCCAGTCCACCCGTGCTTCAGCTTGCGTCAAGCATTA
CATTGGTAACGAGCAGGAGCACTACCGAGGTGGAAGTGGTGGAACAGCCGCCAGCTCGAACATCGACGAT
CGCACACTGCGTGAACTCTATGAATGGCCCTTCGCTGAAGCAATTCATGTTGGGGTAGACTACATAATGT
GCTCATACAATCGAGTTAATCAAACTTATGCTTGCGAAAACTCGGCGATGATCAACGGGGTCGCCAAAGG
AGAACATGGATTCCAGGGCGTATTGGTCACCGATTGGGCGGCGGCTGCATCGGGCGTGAGAACAACTCTA
GCTGGTGCAGACATGAACATGCCTGGCTTCATGGAGTACGGGCAACCGTCGGAGTCGGACCCTTCTACGG
CCAAGAGCTCCTACTGGGGCGTGAGGATGATCGAAGCGATCAAGAATGGCTCAGTGCCGACCCAGAGGAT
TGACGATATGGTCACCCGGGTGCTCTCGACCTACTACAAACAAGGCCAAGATCAGCCAGATTATCCGAGG
CTGAACATGGCCAACTTCGGCCAAGGCACTCCAGAAGACCAAAAGAGTCTCAACAAGCACGTCAACGTAC
AGGCAGACCATTACAAGTTAATCCGCGAAATCGGAGCGGCATCAACCATCCTCCTCAAAAATTTCAACCA
CACTCTGCCGTTAAGATCACCCAAGGAGTTGAAGACTGTCGTGGTCATTGGTAGCGATGCCGGCGACAAT
CCCAAAGGGATCAACTCCTGCGTTGCTCGGGGTTGTAACAACGGTACTCTGGCAGCCGCATGGGGCTCAG
GTTCGGCCAACTTTCCATACTTGATCGCTCCAGCTACGGCGATTCAGAACTACGTGATGCAAGCCAATCC
ATCGATCAGCTACCAGTCAATCTTCGACAACTATGCCTACAAGGAAATCAGTGAAGCGAGCGCCCAAGCC
GACGTTGCGATCGTCCATGTGAGCTCTGATTCCGGCGAAGGTTACATCACCGTCGAGGGCAATCCGGGCG
ACAGAAACAATGTAAGCTTGTGGTTCAACGGCGACGACTTGATCCTCAAAACCGCCCAGGTCTGTAACAA
TGTCGTCGTCGTCGTTCACGCCGTCGGCGCTGTCGACTTGGAACCTTGGATCAATCATCCTAACGTCACA
GCCGTACTGATGGCCGGACTACCCGGACAAGAGAGCGGAAACTCGGAGGTGGATATTCTCTGGGGACACG
TCAATCCATCCGCAAGATTGCCGTATACAATCGCCAAGAAACACTCCGATTATCCGGCCAGAGTCCTGTC
GAATTCAGACATGAAGGTCCCTCAAATCAATTACTCAGAGCGACTGAAGATTGATTACCGACATTTCGAT
ACCTACAACATCCAGCCTCGCTTTGAATTTGGATTTGGTCTGTCTTACACCACTTTCAAATACGACTCAT
TGAGTATTTCCAAAGCAAACCCCGGCTCTTCCCGAAGAAACACGAAAAATGTCTCCTCAAAACCGGATCC
AGATCTCTCACTATACGACAACCTGCTGAAGCTTCAATTCCGAGTCACGAATACCGGCGAGCTTTCTGGA
AACGAGGTTGCTCAATTGTACGTAGGCTTCCCCAGCGAAGTCGACGAGCCTCCCAAGGTGCTCAGAGGTT
TCGAACGGGTTTTCCTGGCCAAAGGGGAAACTAAAACCGTCTCTCTTGACCTGAGAAAGAAGGATCTATC
ATATTGGGACGTGATCAGTCAAGCTTGGGAGGTTCCCAACGGATCGTTCACGTTTATGATCGGTTCTAGC
AGTCGGAAAATCCATCTGACCCAAGAATTAGAAATCTAG
>PGTG_00004T0
ATGATGCATTCTCGTCGATCACCCAGACAGTCCGGCCTGGCAAGACTCTCATTCTTGCTTATCCTTGGTG
CCGCAAATGGAGACATCATCACTTCTGATCCAACTCTCAATCCACAATCTCATGCTAAGGACATCGCACA
CCTGCCAATCGTCAACTCCTCAAGTCCGCCTCCAGCCGCTCTTCCCGGCCACGTTATCAATGCTACCGCC
ACCGCTTCAAATTTCAATTTCGAAGTCATCCCAGCTCCACCCGGATATGAAGAATGGACTTCACCTGTCG
TCCTCCCTTCACCGGCTCAACAAGGCCACTCTCCTTGGACTGAGTCCATCAAACGAGCCAAGCAATTTGT
CGCCCAGCTCACCCTTGAGGAAAAAGTTAATTTGACCACTGGGGCAGGAGTTCAAAGCCGATGTGTTGGA
GAAACAGGGACGGTACCCAGGCTGGGCTTCAATCAACCGATATGCTTACAAGATGGGCCGGTTGGAGTCC
GGTTTACAGATTTCAACTCTGTCTTCCCGGCTGGAATCAATGCCGCGGCCACCTTCGACAAGAATCTTAT
GTACAAGCGGGCCCATGCCATGGCAGAAGAGTTCAAGAACAAGGGTGTTAATGTTATACTAGCTCCTATG
ACCAACCTCATGAGGACTCCCGAAAGCGGGCGCGCTTGGGAAGGGCCGGGCGCCGACCCCTATATGGCTG
GTGTTGCCACCGTCCAGGCCGTTCTCGCCATACAATCCACTCGAGCCTCAGCTTGCGTCAAGCATTACAT
TGGCAACGAACAGGAGCACTTTCGAGGGGGGAGTGGCGCGAAAGCCGCCACCTCTAACATCGATGATCGT
ACCCTTCGTGAACTGTACGATTGGCCTTTCGCTGAAGCAATCCATGCAGGGGTGGACTACGTGATGTGCT
CTTACAACCGAATCAACCAGACCCATGCTTGTGAAAACTCAAAGCTGATCAACGGCATCGTCAAAGGGGA
ATATCAATTTCAAGGTGTCCTGGTCACAGATTGGGCAGCAGCTGTTTCAGGCGTCAGAACCACTTTGGCC
GGTACCGACATGAACATGCCGGGTTTTATGGCGTACGGTCAGCCGTCGGAGCCCAACCCTTCTACGGCTA
ATAGCTCCTATTGGGGGTTGAGGATGATCGAGGCTGTCAATAATGGTTCGGTCTCAACCCAGAGGCTAGA
CGATATGGTCACCCGTGTCATGTCTACTTACTACAAACAAGGGCAAGACAAGCAAGATTACCCGAGACTT
AATATGATGAGTATTGGACAAGGCACCCCGGAAGAACAGATCAGATTGAACAAGCATGTCAATGTCCAAG
CCGACCATTACAAGTTAATCCGTGAGATTGGAGCAGCATCAACCATCTTACTCAAAAACACCAATCACAC
CTTGCCGCTCAAATCACCAAAGCAGATGAGAACGGTCGTGGTCATTGGTAGCGATGCCGGCGACAATCCT
CGGGGCATTAACTCTTGCGCTGACAGAGGATGCAACAACGGTACCCTAGCAGCCGCATGGGGGTCGGGTA
CCGCCAACTTCCCGTACTTGATCGCTCCAGCTACGGCGATTCAGAACTATTTGATGCAGACAAATCCGAC
CATATCCTATCAATCGATCTTTGACAACTATGCCTACAACGAAATCGGGAATGCTAGTGTATCAGCTGAC
GTTGCCATCGTGCATGTCAACTCTGATTCCGGGGAAGGCTACATCACCGTTGAGGGAAATGCGGGCGACC
GAAACAACATGAGCCTGTGGAACAACGGCGATGATTTGATCCTCAAAACCGCGCAGGTTTGCAACAATGT
TGTCGTCGTCGTTCACTCGGTGGGTGCCGTCGACATGGAATCGTGGATCAATCATCCCAACGTCACAGCA
GTGTTGATGGCCGGACTGCCTGGACAAGAGAGCGGGAACTCGGAGGTTGATATACTCTGGGGGCACGTCA
ATCCATCAGCTAGATTACCTTACACCATCGCCAAAAAACGCTCGGATTATCCAGCTGAGGTAATTTATAA
CTCTAGTATGCCGGTCCCCCAAATAAACTATTCGGAGCAACTACAAATCGATTACCGTCATTTTGATACA
AACAACATCGAACCTCGATTCGAATACGGATTTGGCTTGTCGTACACAACCTTCAAGTACGACTCCTTGA
AGATTGCCAAACCATCCAAGGCTCACGCCAGCCCCAGCCCCCCCTCGCCGCAAAAATCGATGTCCCTAAG
CCCTTCATCGCCCATGTCAGATTTGTACGAGAACATGCTGAGCGTGGAATTCCGGATCACCAACACCGGC
ACGATGCCAGGGAATGAGGTAGCTCAATTGTACGTTGGCTTCCCCAGTCAAGTTAATGAGCCACCCAAAG
TCCTGAGAGGATTCGAAAGAGTCTTCATACCCAAGGGCCAAACCAAAACAGTCACGATGAGTCTTCGAAA
GAAAGATTTGTCATACTGGGATGTAATCTCGCAATCATGGAGACTTCCGCACGGAAAATTCAAGCTTATG
GTTGGCTGTAGCAGCCGACAAATCCTGCTTCACGACGAACTCGAACTCTAG
>PGTG_00005T0
ATGGTCGCGGTTTGCTTGCTCTGTGTATGGATTGTGACCGGCAAGGCGATAGATAGATCGAAGAGCATCG
ATGGCCAGTGGCCACAAGTCAAAACCATGCTGTTGTTCGTTCGATCAGAGCGACTCGCAGTTATTCGCGG
TGAAACTCAGTTTCAGCCGATTCCTCGCAGGCCAGGATGGCGCATGTTCGGGCGTCCCCTGAAACGATCG
AGTCTGCTCAAGCCGACGCGGGTCCGGGCTCGGCTAAACGTTAATTCAACTCCCCATTATAAAGGCTGGG
CATTCGGGAAGCAAGAACCTAAAATTGAAGCTGGTTTAATATCGGCTCCCAGATGGGCCATCCCCGCTGA
TCAGCCAGGCTCGGCAGGGTGA
>PGTG_00006T0
ATGTCCACCGCACCCTTACCACTAGAACCAACCCAGTCGACCGACGGATCACAACTACAGGTCAAAGTCA
CCGAGCTGGACGACCAGCATGCGGCATTCATCCTAGAAGGCATCGAACTAGGACTGGCAAACTCGTTAAG
ACGGACGATGATCGCAGATCTGACGACGATCGCCATCCATTCGGTCGAGTTCGAAGAGAATACGAGCGTG
TTGCCTGATGAAATGATTGCGCATCGGCTCGGATTAATCCCCCTGATCAGTGAGGATCTTGATAAATACC
TCAAAAATTGGCAACGGGATTGTACTTGTTTATCGTATTGTGACGACTGTTCGATCGAATTAGTCCTTTC
AACTAAATGCACCTTGGTCGGTGATGTTCTGGCAGTCAATTCGCACGACCTTGTCATCACGCCCAGGGAG
GATGGGGCACATCGAGGTGATGTGGGTAAACCATACCAATTCACTATGCCTGGTGGTGAACAACCAGGAG
TCTTGATTACCAAACTTCGCAAGGGCCAAGAAGTCCGTTTAAAATGCCGAGCCATCAAGGGAATTGGTCA
GGAACATGCCAAATGGTCACCTGTATCGACTATTGGGTTTGAGTACGATCCATACAATCGCCTTGGGCAT
ACTGATCTATGGTTCGAAGTCGGCACCGACCCAAAAGCCGAATGGCCTCTCACGAAAAACGCCAAATATG
AGCGACCTCCGCTAGATGACGAACCAGTGGATTACACTAGTAAACCCTCGCGGTTCTATTTCGATGTTGA
ATCTGCGGGAAGCCTTAAACCTGACGACATCGTCATCAAAGGAATCGAATCTCTGATTGTCAAACTGGCA
TCTGTCCAACAGGGCATCCAAGCCGCATTAGGTGAAGGTGGTGGTCTCAATCCAGATGGCCGGAACACTC
CATACATGGGCACACCCTTTGGAGGAGCGGGTGGTGCTACTCCAGGCTCTCGGCCCGATGGCACGTATTC
CACCTACGGAGGCGCCACGCCAAACGCGCGAAATTTCTCCGACTGGGGTCCTCCCGCTGCACCACTCAAT
CCTCCCGGTGGTCCTAGTACTAATGGTTATTCTGGCGGTTGGGAATAA
>PGTG_00007T0
ATGGAGGAACATCGAAGTGGAAAGGTGAACCGCTATGAGAAAGAGTCAGCGTGGTGTTATGGCCTGCGCA
TAATGCTTGCCAGCGTTCTATCCGGAGAGAAATCAAAGGAAAATCATCCGGGCCCTGTCTTAGCGGCTGT
TGAAGCAGTTGGCATCAGCATCAAAAAGACTTCAGTCAGCTCCCAGTTCATAATCACCTGGGTACCTGGT
CTTTTTAGCAGCCCTGGCGTGACTTTGGGCCACAAGCTACCCGACGGTGATCTCTGTGATCGGAACAAAC
CGACCAGCCGTTGTTCACGCATGTACCGAGAGGAGAGTGTCCTTTATATAACCTGCGATGGCGCTCAAAG
TCGCCTCTTGGTTTATCTTCTGTTCCCTTCGTGA
>PGTG_00008T0
ATGAAAACCTCAATGCTCCTCTCAGCCGAGTCAACACCCACCCGGTTCATTTCCGTCAAAGGTTTATCGT
CACCCTTCCGGGATCAACCAGCCAGCTCCTTGACTGTCTCATCCCACGTCATTGACATCTCGCCTTCACC
CCCACCTCCGGCCTCGATGCTTGATACTCTTCTTAGCGGCAGATTTGCCGACACCCTTTCGCCTGATGTG
TCGACTCCCGTAGAAAGTGACATCAACCATTCGCTGGATAGCGCTGAGTTTTCGCTTCCAGAGCCAGCAA
CCCTCCATGCCAGACATCAGCCCATCGGACTTGGATTGGGTATTGATACCGGAGAAAGCACTTTCGCAAA
CTTCTTGCCCATGGTAGAAGAAGCTCTTGAGTCTCCATCGGGACTGCCGTGGGGTATGGAGGAAAGCACT
CTATCTTCAGTCCCAGCTGTCACCTTATCGACGCGTCGAGTACAGCTGAGTCCTTGGCCCACATCTTTCG
AAACCATCACTCCCGAGAGCGCAGTTAATCAAGATTCTTGGATTGGTGGAGCTTTTGAACTTGGCACCGC
ACATCTCGATGAAGAAAATCACCCATTTAGCACCCTCTTGAAGGACTCAAACTCAGATACCCCCTCAGAA
ATGTCGCCTTCACTTTCAGACAAGTTTCCTGCTCAATCGTCTATCACACCACAGACGAAAGTCTTGGAGA
CTGTGGATATTCCTTCGATTTCCCAGAGGTTAACGCGACGATTGTTATCATTCAACCGGAAAACATTGGC
TGGAGACCACTTCCAATCGGAAAGGGTTGCACCAGAGCTGCAAGCTATCCCATCGGTTGTCATTTCCTCT
CTCGAGGATTCCTCAGCTCCACCGATGCCTCTCTCGATGAAATTTAGCCCTCGCGGCCGACTCTTAAGCA
CCCTGCGCCATCGGATGATGCTCCGTGGATTGGATTCAGATCGAAGTGGCAGTGATGCCAGCTCATTTAC
CGGCCCATCTCAAGACGCGCTTTCGAGCCAAAGTGCACCCGCCTGGAAGAGTGACTCGCCGCTCGAGCTA
CCATCATCCCCAGCTTTCCCGTCTCTTTCTCCAAACCTTCGCGATACCCCTGGAAGCTTTTCGCCAATGA
TGCACGACAACATGGCATTTTCACCGGCCATGTCGCATGCCACTCAGGCACATGTGATGTCTGTGCACAC
CGGGGCCACGACGCTTATATTCTCAGTTGTCGCCGGAAGTCTGGGCTTTGTTGGAATTTGTCTGATTCTC
CTTGGTCTGGCTTGGAAGAAGAACGGCGGCTTTCCAGGACTAACATCCTGGAACCGCAAGCACAGAGGTA
CCGCCTATGATGAGTTTATGGAGGAGAAGAGCTGCTGGGTTGCCGACAAAAAACTCAGGATTCATCGAGA
AAGCAAGCCCAACCCGGAACGCACGGTCACCACAGTCAACCAGAACCCAACCAGCTTCTTTTCAGGCCAC
GAGGATAGTAGGAGTCTGCACCAGGTCTCTCGCAGCCCATCCCAAGCTCCCTCGATCCCGCCATTAGCTT
ATCTTGTCAATGGAAAATTAAGCATTGATAGCATCCGACTCGAATTTCCTGCACCCGTATCGTCACCGGC
AGTACCTTCCCTTTATTCAGGACTCAGTAGCAATTACGAGGATGATTTGAAGGAGAATGACTACAAGGTC
ATCAGCACTTTGAAAAATCGAGTTCAGCCGGAGACCGCTCAATCACCTCTCAAAATCGATTTCTCAAATG
ATGCTCATCTTGCCAGCCGGCCAAGGTCTGATAGCAAGTCTTCAACTGTATCGAAGGCATCCCTCAAAAG
TATCAGCTCACTAGCCTCTTACCTCCTCAGTATGACCAAGTTTGATTCTGTATCCGCTGGAACCAAAAAA
GGAAAGGTGGACATGGGTATCAGCAGTGAAAATTATAAGAATGCTCGCGAGTCGCTAAATAGCGTCAATG
ATCCATTCAGCATGTCCCCAAAGTACACCAAGAAACCTAGTATTCCAGCCTTCAATCAGTCCATCAAGCG
AGTTGAGTCGGCTGACGGCTTAGTCCGAGCAGCCTCGGCCCAGTTTGACCGATTGCACCACTCGGCCAGC
TCTCATCAGGATGCTCCCAAACGGCCGAACACGATTTCTTGTGTGCCTCCTGCGATTTTGATCACCGATC
ATCCCTCCGAGCTCATTCCGCCATCTCCTCCACGCTCATCCACTTTTGACCAAAGACCCGAGTCCATCGG
AACCTTCTTGACCCGATACTCCAACTTCAATTACACCTCAGAGGAGGATCTTCAGGCTGAAGAGAATGGC
TCCCCCACTTCGCCCCAACAGGAATATCCCATATCTCATGTCCATCAAAGCCATCATGAGAACCAAAGTG
TATTGGAGCCCCGCAACTCAAGGGTGGCAACATTCAGTGAGCAGGTTGAAAGAGCGCAAAGGCAGCCGAC
TCCACGCATACGCACCTTGTCCTCCGGGCAAGAATGGCGCGTCAAAGATCCTCGAATCAACTCAGTCTCC
AGTCTCATCAGTCATCGATCACGCACCAGTGAGCTTCTTGGAACTTCGCCTCTTCAAGACTTTGATCGGT
CCAACGCAAAGTTCAATTTTGCACCCAAAAGAACCAGCTTGAACACCTTGAACTCCTCGCAAACGATTCG
TGAGCTAGCCGCAGTGACTGAAGATCTCCGAGCGTTGATTGACTCCGAAATGGATCCCGACTGCTCTTGG
GATTTACCCAGCCAGTTCCATCAAACCGTTCCTGATTGGGTCACCCTTCCTGCTAGTTTCATGGTTGCTC
CGCCCATGCGCCCACCAAAATCTGCGAGCCGATATAGCAGCATGAAGCCCACTGCTATTGAGTACGAAAG
TACTTCTACCCCTTGTTCGCCCAACGATCCCAATCCATTATCCAGCCACCACTTCTTAAACAATCACCGA
GCTTCCTCCCAGTCGTCTGAGGTTCATCATGTGAATCAGTACACCACCCAGCCGAATTTCGAGCCATCAT
CATCGACGAAAAGCAAACGAGTTTCTTCCGGATCCAGAGTGAGAAAATCGAACTCGGAGTCCTCGATCGA
GACCGTCGTCTCCGCCGAGTCGAATGCCAGCATTCTTGAGATCGCAAGTTTGCATACCGCCCAGACCCAG
AGCGTGCGAGGCGTGTCCGCCGAATTCGTCATTCGACAAAGCATCGCTCAAATCCAAGCGTTGGAAGCCC
ACAACCGTCTCAGGATGGCCCTCGCCACCAGACAGGAGTAG
>PGTG_20570T0
ATGAACCTTTCAAGCAAGAAGATTTTTTTCACTTTTTTCATCACGATTTCCATCACCTTGTATCACGTCC
AGGATGGACTCTGCCACGGTTATATCAAAGCCTGGTCGGCCGATGACGGTCACACTTGGACTTTGGGCCA
AAAGCAAGAACTCGAAAACTCTTCAATCCGGGGCTTCTCAGAAAATACCGGTTGGATTGGAAGCCAATTT
CTGACTAAACCTGCCTTCGTTTGCGGGTCCGGCTTAACACCAAGTCTCAAGATCGTTGCTCCCAGTGGGG
ACCTCTTCAGCAAAGCTGACCAAAGCGCCGGGAAAACCTTAGCCGTTGCATCTGGTGCCACAGTTCGCTT
GCTCATAAATGACGAGCCTCATAAGATATACCCCCACGAGAACGGCCATATTCAAATTTATCTCGGCTAT
TGCGGTCCGTCTGAAACAGCATGCGAGAAATTCGATGCTGCGACAATCAGCTACTTCAAAATATTATCAT
TGAAACATGGATTGGGATCGAAAAAGGAATTCCCTTACAACAAACACAAAGATGGAAATGTGGTCAAATC
GTCTGAAGCTGAAGGAAAGCAAGACCAATACTACATCACTTGTGGCCAGATGGCCCTTCCAGAGCCTGAA
GTTAGCCCACCGGTCTCCATCGAAAGCTTAGAGAGCGTGCGGTTCCCAGGTGCCTACAAAGATGGAAATA
TCGATCCGGACGACCCACCACCCGGCCCAAATGTGGTGAACTTATCCACCGGGGCAGCCAAGGAAAATGG
CAAGGCCGCCTCAAAACTTCGCCAGAGTACCTCTCAGCCCAACGCGGAATCCCAGGGGTTCGGGGGTTCC
GAGAACGTGCCGAAGTGCGCTCGAAATTGTCTTTCAAAGAAGATCTCAGAGAACGCCGAGGGAATACTCG
GCGTGCCCTGCGCTAAACCTTCTGACCAAGTCGACTCAAACCAAAACTTATGCCAATGCAAGGACGAAAA
GTTCGCCGAGGCCTACGCAAATTGCTGCAACGATCATTGTCAGGCCGGATGTGAATTGGAACAAGCGTTG
AACTCATTCAGCACTCTTTGCGACCGTGCCAAATATGTCACAGCTATGTATTGTTGGAAGGTGAGTGGGG
ATCCCAGACCTGATGGGGGACCGGTTGGGTTTCTCTGTGGGCCGGCCATTCGGTCTGCCCAGATTGGCAG
TCTTACAACCAGGCATTTCATGGAATAA
>PGTG_20571T0
ATGGGCGGTATCACCCTCAGAGGAGCAATGGACAATTTGTATACGCCGGACGAACCTCCCCCCGAACACA
CCTCTCATTACCACGATCCAACCGGTTTTCAACCCCTGTACAGCCGGCTCAATCACCAAAACACCGGCGT
TTGGAGCGAAACGGCCGGAACTCAGCAGTCCCAGCATCCCGTCCCCGGAGAATTGAATCACACCAGGTAC
GGTCACACGCCAGTCAATCAGCAAGGCGGCAATTTTTCTGTTGCCCCCGTGAACCTAGGAACTCGGACCG
CCGCCTCGGTTCCGCGTGGGCCAGCCTTGGGTCAAGGACGACTAACTCACACCGCATCAGAAACGTACTC
TCATCACGCCAACACCGGAATCCAGTCGGGACATTACGAGGCGAGGACCCAGGCGCCCCAGTCCAACACC
GGAATCCAGTCAGGGAATTACGAGGCGAGCACCCAGGCGCCCCATCTTCAGCAGCAGTCTGTGCAATTCA
CACAAGGAACGCCTGCTACCACCTTCCGGCCTGATCTTCAGATCAACGATCCCCACACGGCCCCACTACC
TCCGGTTGTTGACCCGGCTCTCCCTCCTGTGCATCCCCCCGCGGCAACCATCAGGCCGGCGACCGGCGTG
GGACGAACTCGGAAACCGAAGCGATCTCCTGAGGAGATGCGGATTGCCCAGGTCGTTGCGGCCGAGAAAC
GTGCACGACGGTTTCAGATGCAAGCTGAAAAGGCTGCCGATGCACGTCAAAAGCAAGCCACTAATGCCGC
CAACAAGTTGATCAAGGCGCAGAAGGCCGCAAGCGCGACCCCTCGTCCAACGTGGAATGAAGAACAGACG
CTCGAGCTGCTGAACTATGTTAGGATGGTGAAAGAGGATCATAGCCAGACTCGTGTGACCGGGGGGTTTA
TTCCGTTTGGGAAGTACTTCGCCGCCTATACTGGCCGGGAAGATGCATTCCCCCTCCTGGAGTCCATCTC
AACAGCAACCCGGCTGGCCAAATACCGGGCCGTCATGGATAAATGGAAGAGAGTGAAGGATGTCGTTGAC
CGATCCGGAGCCGGTGGTTTATCAAGCGCTTTGGAGGCTGGCGGGGTGTCACTAGAGGTATGGGATTTGA
TCCTCGACATGCACGGCGATAACCCAGCCGCGACGGGTGATGGTTTGACGTCGTCCTATGCAGATTACGA
AAGCCTACTGCAAGAAGAAGTCATTTCAGAGACTTCAGAGGTGGACGGGTCATCATTCAGTGATGACGCC
GGGGCCGACAGCCCCCCGGCGACTCCAGCCGCCTCGAAGGGTAGACAAACCAAATATCAGCGCCTTTGTG
CCGGGCTGACCCCTGCCGAACTGGCGCTCGACGCGGACTCGGACTCGGGTTCGGATTTGCCAGAAGAGCT
CGTACGGCGTCCTGAGGCTACGGTTCCGTCGGCGTCAACCCCAGTGGGACCCACTACCGTTCATACTGTC
CAGGCCGCCGTGGGCACCCCGGCCTCCACACCGGGAGGGGCTCGCAAGGGCTCCAAGGGGAAGGCAAAAT
CCTCGACCTCAAAAGCCCTCATCAGCTGGCCACCAGCCGAAGGTGGCAGTGTACCTCGTCGCCGCGGTCG
AACAGAAGAGAAGGCCAAAGAAGAAGATCACGCAGGGACTGGCATGCTCGTAATGATGCACAAGGCTCAG
GAAGCGAGCGCGGCGTGGGCTGCGGAGGACAGGCAGCAGCGTATGGAGGAGCGCACGCGGCAGGACACCC
TTCGTTCTGAGGAACGTCAGGAACGACAGGCGGAGTTGCGTAGTCTGGAGAGACTTCGAGGTCAGGAGTT
GCAGGCGGCGGCGAAGAGGGCCGAGGAGAAGGAGGCCGAGCGAGCGGAGGCCGTCAGGCAGGCCGATGAG
GATCGGCACCTACTTCGTCAACAGGCCAGGCTGGATCGTGAGTTGGCCGATCACCAGATGCAGATGGATC
GGCAAGCGGCTCAGCTGCGGGCAACTGAGGCCGCTGAGGATCGCAAGCGCGAGCGGGAGGAGGCTGTTGC
GCGGAAGGCCGAGGAGCGGAAACGCGAGGACGAACGAGAGGAGCGAGCGGAAAGACAGCAGCAATCCCGG
CAGCTCTTTGAAATGGCCATGCTTAAGGCCATGGGCCTGTCAATTGCGCTGCCTGATGGGTCACCGAGGG
CGGGCGGCTCTGGCGGGCAGGGCCCATGA
>PGTG_00011T0
ATGATCGACGACCTCCGCCGCGCTTCCGGGGACATTGGCAACTCACCTAACAACGACCCCAAAAACCTCT
GGATCCGCCGAACACACATGGGCCCTGCAGGTGACCCGGTCAAGCAGGATAAACGGCCAGCCGGCTTCGA
CACCGAGGACCCACAACCTCATATCCGGCGGAAGAGCAACCCCCCTGCCGATCCCGAGATCAAACCAGAC
CCCAGCCAGTCCATGCCAATGCCCCCGTCGACCACCGTTGATGAGGACCAACTCGACCAGGCTCGCTCTC
GTGGCCGTAGTCCACCCCATGTGGCCAACTGTTTAGCGGCCCCCGTAGATGCCCTCACTCGGCTCGAAGA
TTTCCTTACTGAATCGGCCATACTCCCCAACGACCGTCACACACGGGAGATATTGGCACAACATCGGATC
ACAAGGTGGGAGCACTTTATCGTGTCCAACGAGCGCGAACTACTAGCCCTTGGCCTTACTGTGGGCGCAG
CCCGAGCACTATGCCAGACTGCTACTGCAAAGTATGCTGAGTAG
>PGTG_00014T0
ATGAAGAACCTATTCTTTCTTCTTTCATGTTTGGCCACATTTGATGCCCGAATAATTATAGATGAAACCG
TATATGCCCCTGGTCGCCTAGCCCGTAGACGGTTGAACATGGAGCACCAATCGGCTGTAAATAAACTCTC
CGGGTTAAAAGATTGTCCCGGAAACGTGTGCGGCACTTTTGCTGGACAAGCCATTGCGCCGTTATTGGCT
GCCAGCGATCAATGTGCCCAGCAGGACATGGCCGATAAGATTATCGATGCTGCAAAAGACCCTTCCAGCG
GTGTGACATCAAAAGAGACTCGTGAAGAAATGATCAAAATAGCCATCGAGTATCGCCAGGCTGAGAAAAA
TACACATCCGATCTACCCTCAATTGATCCCACGAAATTCGGTATACTGCCAGAAAGCTCCCAAGAATAGC
GAGCGGAAAGGATTGGTTCAAAAGCAAGATCCGGCCAACGGTCCGTTGCTATTCTTCGATCACCTGGTCA
CCACCAATGGAAGCACTGTTCTTTTAGATAGCCAGCCCAACACCCGACCCTTTGGTGAAAAAGCCGGAAC
CAAACCTGGACTTGGCGCATCCCCGACCGACCCAAAAACCACCTCCTCCACTGATGCCGATCCGTCCGGC
AACGTCAAGCAGTCTGACACTGGGTCTGGAGGCAGTACCAATACTGCACCCAGCCTGAAAACTACCTCCG
GCGATGCCAGTCCTAAGAATTCAGAAACCGGTACGGGCTCGTCCACCAACCCCAAAAGCACCGCCGGTGA
TGCCGATCCGCAGAAATCTGAAACTGATACCGGCTCGTCCACCAACCCCAAAAGCACCACTGGTGATGCC
GATCCTCAGAAATCCGAAACTGATACCGGCTCGTCCACCAACCCCAAAAGCACCTCCACCTCCGGTGATG
CCGATCCTAAAAAATCAACCACATCTAATGGCTTGTCTTCCGAGGAAAACGAAGACGATGACTCCTGCGG
CGGATCAGGTGATGACCAGAGTGACAACAAGCAAGAGGATAATTCTTCATCTAACAACCTCAAAGATACC
ACTTCGGGGGCTGACGGTAGCAATGGAGGCAACGGAGGAGACACCGGCAACACGCAAGATTCCGCGTCCC
CGAGCTTGAAAGATGCAACCACAACCGCTGGCGGCAACAACGGTGACACTGGCACTCAAAACACTGAAAA
GACCGATTCCACATCAACAGGAAATGACAACTCCAACGTGAGCGATGCCACTGGAAAAGGCACCGAGAGT
TCAACAACGAGCGGCGGTGAGGACGGAGGGAGCGGAGGTGATGATACTGGAAATGGCGAAAAGCAAGATT
CAACATCGCCGAGCTTGAAAGATACAACCACAAGCGCTACCAACAACAACGGCGGCACCGGCGGCCAAAA
CACTGTAAAGACCGATTCAACATCAGATAAAACCACAGACACCGGTAACGGAAGCGCTGATAATGGCGAC
AAGAAAGGGGGCACGTTGTCCAATGGAAGCACCGGCTTGAAAGACACCAGCTTGCAACCTGATAACAAGC
CTGAGGGTGATGCAGATGACAGCGGTTGTGGGGGCAAAGAGGACGATGAAACTGACACATCGGCTAACAA
ATCGTCCAGCACCTCAAGTACAGACACCAACGCAAACCCTCAAGGTTCTAAGACGACCTCCAGCAGTCTC
ACTACAGCATCGACCGGCGACCAAACTCCAAGCTCGCCTGGTAGTGACCCCAAATTGAAAGACACCAGCA
GTTCAACATCTGGCAACCCAACACCCAACACCGGAACATCAGCAGATGCCCAAAAAGTCGTTATAGCAAT
CTTGGGTCATCAACTTGACGTGACCAAAATCCCCAACAAAGATTGTCATGATTACAGAATTGAATTTGGT
TCGGGATTCAAAGGTCGCGAAGCAAAAGATGTAGCTTACCAGCCACTTCAACCAATCTTCGAACATGGCG
CTGCATTAAACATGGCGATCATCACAAGATCCATGTGCGACAGCCTCCACAACAAATGCGGTGTGTCACA
GTCATCTCCAGAGGAAAGCCTTTTCAAAGATTGTGTCCTGTTTTCCGACGGCATAAAGAGAGTTGTCAAC
AATGGCACAATGGCTGATGCATGGAATTTCCTATGGGGCTTCCATACCAACTACGCAACCCAAAAGGCCA
CCGGTGAAGGCACAGGAGGAAAGGGCGACGGGAAGCCTCAGATTGAGAAATCGGACAGCAACACGTCCTC
CTCCTCCCCCACTTCTCCTTCTGCCACGCAGCCACCAAACAACAATTCTAATAAGGGAGCGGGTGGAACA
AATCAGAACGGAAACACAAATCAGATGGGAATGGATCAAAACATGCAGCAAAACATGAACCAGAATCAGC
CTCAGAGCACAGATCCGAACATGAACCAGCAGGGCATGAACCAGAACATGAATCAGCAGGGCATGGACCA
GAACATGAACCAGAACATGAACCCACCGTCTGGCGCACCCGCAGCCGACACCGGACCCCCAGCGGATCCC
AAAGCTATTGTTGATAAATTCTTGGGTCATCAAATCAATGTGACCAAAATCCCCAACAAAGATTGCCATG
ATTACAGAATCGAATTTGGTTCAGGATTCAAAGGTCGTGAAGCAAAGGATGTAGCTTACCAGCCACTTCA
GCCAATCTTCGGCCATGGCGCCGCATTAAACATGGCAATCATCACAAGATCTATGTGCGACAGCCTCCAC
AACAAATGTGGTGTGTCACAAACATCTCCAGAGGAAAGCCTTTACACAGATTGCATCACGTTTTCCGACC
GCATAGGCAAAGTTGTCAACAATGGCTCAATGGCTGATGGATGGAATTTGCTATGGGGCTTCCATACCAA
CTACGCAACCCAAAAGGCCACCGGTGAAGGCACAGGAGGAAAGGGCGACGGGAAGCCTCAGATTGAGAAA
TCAGACAGCAACACATCCTCCTCTCCCACTCCTCCTCCTGCCACACAGCCACCAAACGATAATTCTAATA
AGGGAGCGGGCGGCGGGACTCAGAGCGGAAACACAAATCAGATGGGAATGGATCAGAGTGGAAACATGCA
GCAAAACATGAACCAGAATCAGCCTCAAAGTACGGATCCAAACATGAGCCAACAAAACATGAACCAGAAC
ATGAATCAGAACCCTGGTGGGGACCAGAAGCAGGGAGGCAAGTAA
>PGTG_20572T0
ATGGTCAACAAACAAAGCGCGAGGAGACAACAGACATTGTTGATCATACAAATCAGCCAGCTCCAAGCGG
TAATGCCCCAAGCACCTCCAACCCAGCAGCTCCAAGCGCCTGAGTCCCCACTCCCAGATGCAAGAGGCAA
TGAATTCCTTGATCTTTTAATGCAAGCGCCGGAGCTATCAAAGCAGACTCGCAAAAATGTTATAAAAAAT
ACCAACACTGTCCCCAAGATCACCATCAATGAACCAGAAGAATGCACCCACATCTGGGCCAAGGCCAAAG
AAGCCCAAGCGTCAGGAGATGATATCTTATCCAAATCTCTGCTCAAGGCCTATGGAGACCTTGCGACACC
AGCCAAACCTCCAACTTTGAGGTCAGTCTTGGCACACCCTGTGCTCTTAACAACGCAACCCTTGCGGGTG
GCATCAAAGGAGACCAAAGTTGAAGATGACTTGATCTACGTGATTGGGATGGTCACAAACCATCAAGATA
TAGGCTTCACACCCTTCTTCAATGAGAAAATCAAGAATCTCAAGGGGCCCCTCCCCCTTATCATCTTTGA
CAGAGAATGGCAAAAAGAGGCCCTAGCTGCACACTTGACGACACGGCCGTCCAAGTCCTCCAAAGACAAG
GCATACAGAGGCTTGTCTTTCCACAATGAGTGGACGCAAACCCACTCAAAATGA
>PGTG_20573T0
ATGACGGATACCGGCAGTACTCCTGGCTGCCGGAGCTTCTTCCAGGCAACCTGGTTGCCAAGGAGGTTCC
TTACCGGCAACCTGATTGGTCTTGATCAGGTTGCCAAGGAGGGGTCCTCTCCAGAAACCTGGCCAAGACC
ACCGGCACCGAGTACCGCACCCGGCGCCTGTTGGTGGGTTCCGGAGGAGTGGAGGCAGTACACGCCAACG
GGTCCCGGGTACCGCCCAAGGGGTACCGCAAGGCCATCTTTAACTATGCTCCGGGAGGGTCCCACGCGGG
AATTGACCCGGACACCGGCAGAGAAAAACCGCTTCTACGATTGGCTTCTCACAATGGGTATGGAGGGAGA
GATGGAGGCCATTGGGGATGCACAGAAGTTTGCCATTCAGGCGGCTTTGACAAACAAGGACTGTACCACA
GTCCACAACATCCAGACGTTTATTTCAGGATCAATCACCAAGGCTACTCTGACAACCAGGGTAATCGAGG
TGGTCATAGCTATGGTCAAAACGATAATAGATACTCTTCAGGATTATCCTCAGGGCTGTCAGAATTCAGG
AAGAGGTTAA
>PGTG_00016T0
ATGGATACCTCCAAGGCTATTGAGTTGGACCCCAAATATGTCAAGGCATACTTCAGGAGAGCAACTGCTC
AATTGAGTATCATGAAACCTCAGTTAGCAATCAAGGATTTCAAAAAATGCATGTCTCTCGATCCCGGCAA
TGCCGCCGCGAAAGTTCAACTAGATGCTACAACGAAACTGGTCAGAAGGTTGGATTTCGAAAAGGCAATA
GCCTCAGAAGATGAGGAAGCGACCTCGAAACGGATCCAGAAGCTAATCTCAGAAGGTGCTTGCGAACTTG
ACAGTTCATATGCTGGGCCAATGTTGGAAAAAACAGGGAATGGCTGGAAACCTTCATTGAAGTTCATTGA
GGAAATGCTCGAGTGGTTCAAAGCAGGTAAAACATTGCCCAAACGATGGATATACGAGATTATCTTAGGA
TGTTACGAAATTTTGAAGAAAGAAGCTAGTTTGACTGAATACACGATCCCCAAAGGTGAAACTTGCGATG
TAATCGGAGATACTCATGGTCAATTCTTCGATGTTCTACATCTACTTTCGTTAACTGGTCTCCCCTCTGA
AACACATGCTCTCGTTTTCAATGGTGATTTTGTCGATCGGGGAAGCTGGAGCACAGAAGTTGTCTTGACA
GTGTTTGCATTGAAATGGTATATGCCCCACAAGGTTTTCCTTAACCGAGGCAACCACGAGACCGCTGATA
TGAATAAGGTTTACGGATTTGAAGGCGAGACCAAAAAGAAATACAGTGAACTTTGCTACAAGTTATTTGA
AGAAGTATTCTGTGCCTTGCCACTGTGTTGTCTCGTGACTGCCTCTCAGCAACCCGAATCAACCTTGGTA
TCCAAGATCCCAGCAAAACCGTTTTTTGATCCGCAAGGGCGGAAGCGGTTCTTCATCGTCCATGGGGGCT
TGTTTTCGAAGGACGAAGTGACGTTTGATGAGTTACGGAAGATTCCTAGGATGGTCAAGAAACAGCCGGG
AAGCGAGGGCTTGATGATGGAGTGTCTTTGGACCGATCCTCAGGACGCTCCGGGGCGTGGGCCATCTAAA
CGCGGTGTCGGATTGGGCTTCGGACCTGATATTACCGAGAATTGGTGCCGTCATTCCGGTGTCACTGCTG
TTATCCGATCGCATGAAGTGCGAGACGCGGGTTATTCGATAGAACACGACGGCCGATGTATCACTGTTTT
CTCAGCGCCGAATTATGTTGATCAAGTAGGTAACCAGGGCGGCTTCGTTCGGATTAATGAGCATGGAACC
TTGGAGTTCACTTCTTACAAGCACCAGCCTCATCCGAATATCAAGCCAATGGCTTACGCGGGCGGGTTTA
TGGGCTTGGGTGGAATGATTTGA
>PGTG_00017T0
ATGGACATCTCAGCATACGAACCCATCCCATCCACATCGAGGATCAACTCAAGACCAGGCTCATCAAACA
AGCTCATCAGCTCCATCTCAACCATCCCTCAAACCCAGCTGGACACCGAAACATGCTCACTCCTAGGCCC
ATTCTCAATCCTCATCCAAGCCATCATGGCCTTCATCATCCTCGCCAGCCTACTCTACAAGCGACACAGG
GAGAAACCTAAACGTAAATATCATATCTGGACTGCAGACGTTTCCAAGCAGGTCATAGGACAAGCCTTCG
TCCATATGCTCAACATCTTCATCTCAGATTCCATGGCATCCTTGCCATCAAAAGGGAACCCGTGCGCCTT
ATATTTCATGAACATCTTCATCGATACCACCATCGGGGTATTCGTACTATTTCTAGCACTCAACACGATC
ACCAAACTGGTTTGCAAGACCTTGAGAAGAACGCCCTCGAGCCTCGGCCTATCTTCCGGAATCTATCCCC
ATCCATTCTTAATGTCATGGATCAAGCAGATCTCAATTTACTTCCTCGGCCTCGTCATCCTCAAATTATT
TGTCATCGGCTTATTTTGGTTGGGTGGGGAGGCCTTGATCAAGTTTGGAAACGGGGTCATCGAGGGGATC
AGTCATGACCCGAAGATCCAGATCCTAATGGTCGTCATGGTCGGCCCGACGATCTTGAACGTCTTACAAT
TCCTGCTGATCGACTCCTTCATCAAACACAAGCCGAGCCTCAATCCCGAAGAACTCGAGCCGGAGGATGG
CCGCCGATTCCTGAGCGGCGAGTCGGATTTAGACTCAGATGATCAGGACGACGAGGAGGATGATGATGAT
GACAATGAGAACGGACGGAAGCCGCGAGGGTTGCCGAACAGTGGGGACCATGACCGGGTGGTCCGGAAGA
AGAAGGACTACCAGAGCGAGCGCTCCACTCGCCATCACCACACTCGCCTCTCCAACCCGAGCAACCTCCA
TGGATCGCTATCAGCCGTCGTGGCTGACGTCCAAAACCCACACTCATACCCTCCTAGGACCTCCCACCCT
GAGACGAGAGAACGAAATCAGCTGGCAACCGATCGTCTTGATCTCATGAATACCGTCGACACTAGATTTA
GGACCATCCAAGCTATCTCCGATCACGAATCTTCTCAGCAGAACATGAGCACCAATCAACCTTCGAGAGA
TAGCATTCCACCAGACCATCGATCGATTCTTGGGGCTGTCGACCCATCCCATCTCTCAGCAGTCTTTGAT
AAGCCCAGAGCCGATCCTATTGAGACCGGAACAACAAACCCAGAGAACGATCCGTCGCGGTCCCCAACCC
ACTCCAACAAGGCGCACAAGAAGAATCCCGGAGATCGACGCCCACCACCTCGGATTCGTCCTGACCGAGC
CGCCCGGACTGCGAACAACCTTGTCTGCGCCAGTCCCACCGAACTCAGGACCGGCTTCGACCTCCGACGT
CTTAACCCTCTCTCTCCCGCTTCCACCATCACTTCCTTATCTAACCCTCATCATCACGCCGTTTATTGA
>PGTG_00018T0
ATGGCCGTCTCGCCTCCTAAACCATGGGAACGTGCAGGGAATAACAGCACCACGACCAGCTCCTCACTCA
CAAATCAACCCACTACTCCATCATCATCATCAACAAACTCCTCCGACCAGAACGTACCAAGCCTTCCTCC
TAGACCATCCACCTTGCTCGATTCAAACTCAAACTCACTCCAACCTTCTAGTAGCCCACTCAATCCAGCC
GGTTATTCCTCGTCGTTTGCTGGAGGAAGTCCCTATTCATCCAGATACGGAGGAGGATACGGCATGTCTT
CGGGCTATGGCGGCTATGGTGGCACCTCGCCCTACGGTGGTTATTCGAGGATGGGTGGGCTGGGCTCCTA
CGGTGGACTCAACTCATACGGAGGAGGGTATGGTGGCTACGGTGGCGGGATGGGATACGGAGGTCTAGGT
GGATTCGGCGGGATGGGTGGATATGGGGGAATGAACAATCAGATGGGCATTAATGGCCCAGTCGACCCAT
CGATGATCCAACCAACACTCAGCCAAACGCTCGCCAATTCAACTCAATCCACCTTCCAACTCCTCGAATC
CCTCGTCATGGCCTTCTCTGGCTTCAGTCAACTACTCGAATCTACCTTCATGATGACCCATTCGAGTTTC
TTCACCTTTATCCAACTGATCGAACAATTCAACCTCTTCAAATTTAGCATCGGCAAGATCCTAAGCTTAT
TCGATCTGCTCAAATGGGCCAAAGGCTTTATCACCGGTACCAACAGCTCATCAGATCGAAACCCTTGGTC
TGACACTTTCAAAAACTTCGATCCGAGGAACTTGGCCGGCTCTTCCGAAGGCAAAGGTACCAATACACCC
CGACCATCACGAAAACCGATCGTCATCTTCTTCTTGACGGTTTTCGGAATCCCTTACCTGATGAACAAAC
TGGTCCGATCGATCATCAACAAACAGAAACAGCGACAATCCGCCTTCCCTCCCAATCCGTTAAACCCCTC
GATCTCAAACGAGCAGCAAGTCACACTCTCAGTCGATCCTAGCAAGCTGACCTTCGTCAAGGCTATTCAT
CCTTATCATCCCACCACTCGAGAGGAGGACATCAATCAACTGAATCCGATCGAGAAGGAGTTGAAGTTTG
AGAAGAACGAGGTGATTGCGGTGCTCTTACCGATGTCGATCGAAGAGAGAAGGTCGATGGGATGGTGGAA
AGGTCGAACGAGGGACGGCCGGATCGGCTGGTTCCCGAAGAACTATGTCGAGGAAATCCTCATCAACCAG
CCTCCTCCCTCCTCCCCATCCCCTTTTGCCCAACAACAGCAACAGCAACAACAACATCATCATCATCAGA
CAGCTCAAAAGGACAACAAAGCTCATCGAACCGTCCAATTCGAGGACTCCAAACCGGCTCAGAACGGGCC
CATCAAGCCTGACCAACAATCGCTTCCCCTAAAAGACACTCAGAACACTCAATCTACTCCAGCTTTCCAG
AAAGAAAACGACGAGCTGGATTCAGATGACCGTCCAACTCATCCACAGAATCATCGACAAAGATTGGGCA
TGACTACAATGAAATACTAA
>PGTG_00019T0
ATGTCCAACTCAAGAAGGATCAGTCACCCTATGTACTCGATGGGCCCTTTTGACATCATCGAACTGGGGC
CGACCACCTTGAAAGACCATAACAACTTCGGTCAATTTAATTATCGATCATCTGTTGTTTTAGAAGAAAA
AACTACCGGAAAGCATTACAACCACGAGATATTGCTGTCTGGCTACGGGTCGAGATCAACTGCCCCAATC
AGGGACAGGGTTTACATTCTTGGAGGCCGCTTTGTCAAGAACCCCGAGGAACCAAAGAATGAAGCTGACG
ACGAAGCCGAGTGTACTGGCTACACTTTTTTCTACGACCAAGCCCTTACCCTGTGTATTGGTCGGACTGA
ACAGTATCGCACCAAAGTTGCTTCCTTGCTGATGAGTAAGGTCGGTGTATTCGGGTTTGGCGTGATAACT
AACCGCCAGGAAGTAAAGGTCAACGGTCCAAACAATTCAGTTCAAAATGATCTTCATGTTTCTGTGAAGC
ACACTGATTATCACACTGCGTCCAAGGAAGTCATGGAGTTCCAAGCAAACTACATCGTTCACGGCAATAG
ACTCTTGGGTCACACGTTCAACTTATTTCAAGTTGGACGCAAAGCACTAATCGTTGGTTACATCAGTGGC
CATGATGATGATGCTGAGGTGCGGCAAGTCACGGTTTTGTTGGTATTGATATCTGCGGGAGGCCAAACCA
CCACTGTGAACTTGATGTCAACTCCTTCGGCCTCTGACTCGGGCCAACAACCTCGACCAAACCTTAAGCG
AATTGGAGCGCTGTGGTAA
>PGTG_00021T0
ATGGGAATAGAAATACATCCGGTGATCCGAATGGTGTTCTACTTTGCCTGGTTCTTCCTCATCTGTCTGG
TTGCCAATCTGCTATTCATCCTCACCTCGATCCTCATCATGCCCTTCGACGAACTTCGGGCATACATCAT
CAATTCGCATATCGCCTTCTTCTTATGGAATCGAATGCAATACGTCTTCGAATACCGTCATGGGGCTTCC
ATCACCTTCTCCGGTGACGTAATCCCTGCAAATGAGAACGCAATCGTCGTTGCAAACCACTTATCGTATT
CGGATTTCTATTTAATTAACGGTCTTGCGGCTCGAAAACGAATGTTACCATACGGGCGATGGTTTGTCAA
GTCCTCTCTGAAGTGGCAACTGCCGATCTTTGGCTGGAGTATGTATTTGATAGGAATGGTGATGGTGACT
AGGGATTGGTTAAAGGATTCTGATTCAATAAGTCAAGCTTTCAGAGGATTAAAACAACCTCCTGGGATTG
GCAAAAAGGTCTGGTTAGTGAGCTTCCTCGAAGGCACCAGAATGACACCCGAAAAACTAGAAAAGAGTCA
AAAATATTGTCAAGAAGATGGCAAGACAGTGTTAAGAAACGTGCTTGCAGCTCGCACTAAAGGTTTTATA
GCAGCCGTGAGAGAGTTACGTCGGAGCCAAGTAACTCATGTCTATGATGTAACCTTGGCTTATAACGGAC
CGAACGGATTTGGAAAGGCACCAGACTTGGTGACGATCAACAGCATGAGTAGGTTGAGTCCGAAATACAA
GTTCCATATCCATACCCGACGATGGGCGATAGCAGAACTCCCAGAGGATGAAGCTGAATTGAAAGCTTGG
ATCGAGAAAGTATGGATAGAAAAAGATGAATTACTCGAAGGACTCAAGAACGAATGGGTGAATTGGAAAG
GACTCATCGGCTGGGGCGCTAAAGCCGCTGGGCAGTCTGGAGCTTGTGGGGTCTACCGCGATTCGCTGTA
TCCTCCCCCTCCGATCAAACCTCCGACTAAACTCGATTGA
>PGTG_00022T0
ATGGCATTATCCACTTCCCAGTCCATACTGGAGTACACCCGCCATCACAATCTGACTTGCGATCCAGATT
GGACATTCGAGTTCGCAGAGGATTTGGTCATCGAATTCTCGATCGCCTTCAAGCTCGCACCACCAACCCA
ATCGCTTGACGAGGACATCAAGCACACCTGGAGTTCTTTAGACCTGATCACTTCCCAGAATGGAAAAGAG
AATTACAAACAACTGGAATCACTGGATAGCTGGCTCATTCCTCAAGGTCGGTTGGCCTACGCCAAGGTAG
TCCGGGATCTGGTCAGGAGATATAAACATTTGGATCTAGCGGATCCGGATTGGTGGGGTGATGGGCTATT
CGAGCCTCAACTCACTCCAATCATGGACGATTACATCCTCGCGAGGAGAAATACTAAGGCTACGCCTATC
AGTCTGCAACCTGATGATTTGAACACAATCAAAAATTGGATTTCTTTCGATGGTCGACAGACATTCACAG
ATCTCTTTGCAGATGGGGAGAAGCCTATCCACATTCCTACCCCGGAGGAATTATCAGAGACTACACTTCA
GCTTTCTTCCCTACAGTATCAAAAAATGAAAGAAAACAAAGTGCAGAGGGGAGAAGTCGTCCGGGATTTT
TCGCCCCTCGTCAGCATGGCTAGTGATCTCCTGGAGTCAGATGAGACACTGCCAAGCGAGACTTCACGAC
ACGCAATCTCACCTCCTTTGATAGCTAGACAATCATCAACATCTGCAGACTCGTGGCGCATCAAGGGAAA
AGATTTTGTTAGCTCGGTCATCAGCAATCTTCGGGAAGAAGAAATTCGGCAATTCAGTCCTACTTTATCA
AACGACGCTTGGAACGACATAGCAAGTCTGGTCCTAAGAGAAGTATTTGCTCCACCATCCCTCTTAGATT
CTTGCCTACGCCCATCTTGCACACCGCCATCAAGCCCATCACCTCATGAAAGTAACGAACAAAAGGATGT
TGCCATCGAGTTTTTGTCCTCCTCGGCAGACCCAAACAACTGGGATAAGCTTGAAGGACTAGATAATCCA
TTCGAGACCGTTCTTTTCAGCCGTACCGAAGGAATGCCTTTACATCTGGATAGATCCACATCTTTCAATC
CAAGGAAACACTGGGATATGGCCAGCTGTTTGTTTGATGAACACCAACCTGCGCGAGCTTCTATAACACC
TGAACCTGCATTTGAGGGCCGCAGTAAAGAAGGTAACCAAGATTTACTGGAGATCTTAAATCAGTTAGTC
GCGAACAGAGGATGGGACGACCAGCAATTTGAACACGAGATCTTTGGAAGTCCAGGAGAAGCAGTCAATC
TCCACTCTGGACTGAAAAGAATCCCAATCGATGAACCGGATTGGCCCATAATGAAACATGAAATCAGCGA
AGAGTTACTTCCCTCAAATCTTGACGAGTTTAGGTTACGAGAACCATGCAGTATTCGATCAAAAAACACA
ACAACCATTTCGCGAGGTCTTCAAAAAGTCGAAGGACTGAAAGCGCTGAATATCGAGCTGCCTTGGAATG
CCTACAGCTTTCTACCTTCAACGACGCTCGAAAACCTGACCGACCTGGACTCCAAACCCGTCGATGACGT
GTCTACGGACGCCGGTTCCTCGAGCAAGGATGGCTACTCATTCATCTCCAAAAGGCTTAAAAGCGAGCAT
CCCCACCGCGATGCTGATGAGCCATGGATTAAACTGAGCGACTTCATTGACCCATCATCATCAAGTGAGA
ATGAGTCTTATTGCAGCCAGCTCGATTTAGATGGCAAGAACGAGTCTGGAGAAGTCCATCAGGGAGCCGT
TTCTACTCCAGAATCCACCAAGCGATCTACTAGCCCTACCATAAGGACCGACCCGGACTTCGGGAAGGTC
GCATCGCCAACTGAGAGCTCTCGGGTGCCAAATCACAGCTCTCAAAGTAACCCATCAGACACCGACTGTT
ATCCTAGAGGATTCGAAGTACAATCGGATTTCGGAACCCAGAACGGGAACTCAGATTGTACCGAAGATGA
CGAATTTATAGATCTCCTGGGATTAAGATCAGTGGATTCTTCAGCAGATATCCAAAACCATGGTTTCTAC
GGGGTTTGGACAATGTCAGAACCCCCAAACATGTGA
>PGTG_00023T0
ATGGTGCTTTCACATCTTGATGAACTAGTAATTCCTCATCCTTTTCGGTTTGTTTGTCAAGCGTTCACGC
TACGTTACCCGAACCCATTCGCCCCTCATGTGATCACGGCCGATACCCTTGAGCGTAGCTGGGATGCCGA
ATCGGGTACCTTGCGTTCCACACGTCTCGTCTTGAAACGGGGTACTCTTCCGTCATGGGCTCCCAGAGGA
ATCGTCGAGAAGTCCGAAACTTGGGTTCTGGAAGAGTCAACGATCAACATCTTGGACGGGACGATGACGT
TATCCAATCGAAACCTGGACCATCGCCGTGTGATGGAAGTCATTGAAAGGATCACTCTACGAGCCCTAGG
TGAGGTAACCGAAGCTACGTCGTCCGTAAAAGTTACATCCTCCTGGGGATTTTATGCGATTCGGAAGAGG
ATTGAGCAATATGGAATTAGTCGATTTCAACGCCAGTCAAGAAATTCGAGACATGGCCTTGAATTGATAA
TCAAACTGCTACGACCGTCCTCGCCGCTTCGAGAGCCTCTTCTCAATGCCGAACGAATCAACTACCCGCC
TTCGCTAGCGCCAACGTCACCTCTGAAAAGCCGTCTCCGGGAACTTCGACTGCGAGCCAAGGAGAAACAA
CGACTGATTAGCGAGATGCTTCGGCCGGCAAACAAAAAAGAATCAAGCCCATCAGAACACGAGTCCGATG
AGGATGAGGATCACGAAGATGACTCACTCACAGCTGCCGAAGAAGCTGAATTGGACCAGTTAGAGAGTGA
ATTTAGCGCAGATCCATCGTCCTCCAAACTTGCTTCACCCCTCTCCAATACCTCACCACAGAAACGACGT
TGGTTTTGGTGGTGGAGATGGCACCTCAGTTCGGACTCAGCTCCTGAGGATAAAAGCTCTAAGGCATAG
>PGTG_00025T0
ATGTCGAGAGTTGAGGAGAGGTTGTTCGGGTGGAGCTGCTGGGTAGTCACTCTGGGCAAAGGGCGACCGG
GATATCTGAAACATCAACACCCGGGAGGAGGCTCGACTCGTCTGAGCGGGGTCTTACAGGGAACTCCGAG
TGGTTTGATTGCTGGGGCTCTTGAGCCCGCTCCGACAACACATCTCGTCCGACGTCAACCATTCACCAGC
TCAACGTCCTATATCATCGGCAAAATGGGGACAAATAAAACTCAGTCGGCTGGGAGTGATCGATCGACCA
GTATCCTGATAGTACAGTTATTGTCCCAACAAGCAAGTTTCTATCTTGGGGAAGCTACATACAAAAGGAA
TTTGTTTTGGAAATTACTCATCTTGAACAAAAAATGCTTCCTGCATGTTGAAGCATTTCATGATCCACTT
CCTGACCAAATCATATGGCAAAATCTGAACAAATGTTGGACCATCATACAGAGGATTTGA
>PGTG_00026T0 gene=PGTG_00026T1
ATGGGTCTCAGTGTTTCACGGCTGTTTACCGGCTTGTTCGGTCGGAAAGAAATGCGAATTCTCATGGTTG
GGCTCGATGCAGCTGGTAAAACGACGATCCTCTACAAGTTGAAACTCGGTGAAATTGTGACGACGATTCC
AACGATCGGATTCAACGTCGAGACGGTGGAATATAAAAACATCTCATTTACCGTCTGGGATGTGGGTGGA
CAAGATAAGATCCGACCTCTTTGGAGACATTATTTCCAAAACACTCAAGGAATCATCTTCGTAGTTGATT
CAAACGATCGTGAGCGTGTATCAGAAGCCAGAGAAGAGTTGCAACGCATGCTCAACGAAGACGAATTACG
CGATGCACTCTTGCTTGTTCTTGCCAACAAGCAAGATTTGCCGAATGCGATGAACGCAGCTGAGATCACT
GATAAGCTCGGCTTGCACTCGCTCCGTTCGAGAACTTGGTATATTCAAGCCACCTGCGCCACTTCTGGTG
ATGGGTTATATGAGGGTTTAGATTGGCTCTCCGGTAATCTTAAGCGCAAATCTTAA
>PGTG_00026T1
ATGGGTCTCAGTGTTTCACGGCTGTTTACCGGCTTGTTCGGTCGGAAAGAAATGCGAATTCTCATGGTTG
GGCTCGATGCAGCTGGTAAAACGACGATCCTCTACAAGTTGAAACTCGGTGAAATTGTGACGACGATTCC
AACGATCGGATTCAACGTCGAGACGGTGGAATATAAAAACATCTCATTTACCGTCTGGGATGTGGGTGGA
CAAGATAAGATCCGACCTCTTTGGAGACATTATTTCCAAAACACTCAAGGAATCATCTTCGTAGTTGATT
CAAACGATCGTGAGCGTGTATCAGAAGCCAGAGAAGAGTTGCAACGCATGCTCAACGAAGACGAATTACG
CGATGCACTCTTGCTTGTTCTTGCCAACAAGCAAGATTTGCCGAATGCGATGAACGCAGCTGAGATCACT
GATAAGCTCGGCTTGCACTCGCTCCGTTCGAGAACTTGGTATATTCAAGCCACCTGCGCCACTTCTGGTG
ATGGGTTATATGAGGGTTTAGATTGGCTCTCCGGTAATCTTAAGCGCAAATCTTAA
>PGTG_00028T0
ATGTTCAGGGCCGGATCGTCACACAATAAATTCTGGCTCAAGTCGACGATCGATCGATTGTGGTCGACCC
CTGTCACAGCTCACACCCACAGACATGTCACAGCTTGCAGCGGGAGTGCACACTCGATCCGAATCCGAGA
TCGATCGGATCAACACGCAATCCCCGGGTTCGGAGTGAGATCCCATATCATCAAATCCTCAATAGTTTCA
AGATTTCTTATTAGCCAATCCTCTCATCGTAAGAGGAACGACCAGATGGGAAACCCAGGAATGACGATGC
TGACGACTACCTATCCACGAATTATCAGCCTATCAGCTAGGACTGCAGCAAGGATTTCGCCGATCGGGAA
TATCCACCGAAACGCGTTCTCATCTACTACGACGAAAAGCAGCAGCGAGACCCTCAAGAAAACTCCGATC
TATCCCTTGCATGTACACCCTTCCAATGGGGCCAAGATGGTCCCCTTTGCTGGCTTCGATATGCCACTCT
CCTACTCTAAAAGCGGAGGTCAAATTGCTGAACATGCGGCAGTGCGAAAAGAATGCGGCCTATTTGATGT
TTCGCACATGGTCCAATCGAGATATCGAGGAAAATCAGCCGTCGAATTTCTTTCGAAGTTATTGCCTAGT
TCGCTCTCGAGTATGAAGGCCTATTCGAGCACACTATCAGTGATCATGAATGAGAAAGGAGGGATACTGG
ACGATTGTTTGATTACCAGATGGGGCGAACAGGATTGGTATCTGGTTACCAATGCTGGTCGGCGGGATTC
AGACTTGGCTTGGATTGACAAGATCCGACAGGAGTTCCCTTCCGACTCTCTTCAGATGGATATCTTGGAT
GGCTGGGGTTTGCTGGCGCTCCAAGGGCCCAAGGCCAGTAAGATCCTCCAGCCGCTGCTCGACGATCGCT
CGCTCTCCTTGGATCAATCGCTCTTCTTCGGCCAGAGCATTCACACCAAGGTTGCCGGTACGGAGGTGCA
CATTGCCCGGAGTGGCTATACTGGGGAGGACGGCTTTGAGATCTCGGTTCCGCCGACGGACGCACTGGGC
TTTGCAGAGCTACTTGCGAAACAACCTGGAGTGACGCTGACGGGCCTTGCGGCAAGAGACTCGCTGAGAC
TCGAGGCGGGGATGTGTCTCTACGGGGCCGACCTGGACGAGTCTGTCGGCGTGGCCGAGGCTGGACTGGG
ATGGGTCGTCGGGAAGGAACGCAGCGGATTCTTCGGCGAGGGGCGCACTCGGGCCGAGAAGGGCGAACTG
ATCAAACGTCGTCGGGTCGGCCTAACCGTCGAGAAAGGTCCCCCCGCTCGCTCGGGAGCGCTGATCACCG
ATTCAAACGGCCAAGAAGTTGGCGTCGTCACCAGTGGAATCCCTAGCCCTTCTCTCGCCGGTCAAAATAT
CGCAATGGCTTATGTCAGCTCTGGTCTCCATAAACCTGGCTCAAAGGTTAACGTCCTTGTTCGTGGTAAA
CCCAGACAGGCTGAGGTCGTCAAAATGCCATTTGTCAAGTCTAACTACTATCGCAATTCATCTTAA
>PGTG_00029T0
ATGAGCCTGCGATCGTTCCTTCCGACCCGACTGGTACTCAATCCGGGCTGCAAGAGCATTCAATGTCTCA
GACGACAAGGGCCAAGTGAATGGACAACGAAGAGATCAATCCAGTCAACTAGCCAGACACGGGCGACGGT
CGTATCAGAGCCAGAGGGAGAGCGGACGACTGAGATGCAGAGGGTCAAGAAAGATTCGAACCAAACTGCC
GGACTCTTCTCGATTCGACCCGGACAGCTCTACAGATCCAGACTGGCCGAGCACTACCACAACCAGATGG
CCTCCGACCTGCTCTACATGACATACGAGCTTCCAGCCGGATACGCCCTCGACGGCTCGACACCCCATCG
GGCAGACGGACGTGCACTCACCCAACATCCCGACCCGATCTCCAAACTACCTCAATGGGACCCCGAAGAC
CCTTACACCCGCAACCGTCCACCCCGGCCACCCAAGGGCGGCTCAGGTTCCCTTCCCAGACGCCCGCCAT
CCGACTCCTCCCCTGAGAACCTAGTCAGACTCAAGAAAATTTCTATCGACATCCATGTCCCCGAGGCAAT
CCATACCAAGAAGGAACTCCTGGGAGCAATCTATCTGCTCCAGTTAATCTCCGGCCAGCCTGACCGGGCC
GCTCTCTCCACCGATCAACTCTCGAAACTGTTCCGATCAGAAGGCATCCAGATCAGTCGGACCAAGGACA
AGTCGACGACTTTCAAGGTCCGGACGGGAATGGTCTGCGGGGCTCATCTGGAGATCCGGGGCCCGAAGAT
GTTCGACTTCCTCGACATCCTCTCCACCTTCGTCCTCCCTCGGCTCAAAGACTTCAACGGCTTCGCCCTC
CCTCCCGTCGATGCCCATCGGCGTCATGCCGCCATGGTCAGCGGCGTCGTCCAGATAGGCCTTCCCGATC
ATGCCATGGGGCTATGGCCTGCCGTCGAAGAGAGTCTCGAAAATTGGCCCAGGAAGTATGGAATGAATAT
CCATTTCCTGACCAATGCCACAGGGCCTGGTGCATCCGACAAAGCACGAGCTCTAATTAGCGGATTTAGA
GTGCCATTTGTAAGACCGCAAGATGCAAAACTTGAAAGATAG
>PGTG_00030T0
ATGGCCGTCCAGTCTCATCCACCGATCACGATCTTGAACCTCAACAGGAACTCAAACGAACACCACTATG
GGGCAGAAGCAGTGACCCAGAAGCAGTATCTCAGGAAGACCAACAGGGGGAAAGTACAGAAACTGTGCAG
AGAACACTACCTTCGAAACGATATTCCCTGTGGCTCGAGTTACTGTTCGGACTGCCAACGGATACTATCG
ACCATCCAATTGGGCCATGGACAGCTTCACCCTCAAGACGGCACAGACCAGGCTGATCGAATGGAGATCG
AGGAGTCGAGCGAGAGCACGAAGAAACGGAGGAAGATACTCCTGCTCAGTGAGAGCGGAAGGACGGGCCA
TCGCAAGTACACCAACAAGCACTACCTCGTACTCGATACCAACGTCGTCCTGCGCCAGATCGATTTACTC
GAAGCTACCAGCTTTGGCACTGATCTCATCGTTCCCCAGACCGTCCTCGACGAGGTCCGACATCGCTCCC
TGCCGATCTTCAACCGGCTCAAGAGTCTCATCAACGAGACAGATTCAACGGGCAGGTTCATCCGGGGATG
GATTTTTTGGAACGAGAGCAGATTCGATACTCACGTTAGACGCGAGCCGGAGGAGTCGATCAACGACCGC
AACGACCGAGCTATCCGGGAGGTCTGCACCTGGTACAAGGCTCATCTTGGATCCCACAAGATCGATGTCG
TCCTCCTCACCGACGATCGGGCGAATTTCGACAAAGCTACTCAGCAGAAAATCCAGGCCTCGACCACCAA
GGAGTATGTGGAGCATATGGCACAGGAATCTGCCCAACTCCTCCTCGATCTGGTTGCCAGTACTGGATCA
GCATTCGAATCAGATGACCCCAATAACGCCCAAAAGGAGAAAATTAAATCCAACTTCTATCAGGAGTACC
TGCCATTAGGTCAAATCCAGAGTGGGATCCAATCTGGGCATCTTTTCCAGGGCACCTTCCGACCTAACCC
ATACAACTATCTCGAGGGCTCCATCTTTCATGATAATTTTGAGAAACCAGTGCTCCTTATCGGGCGAGAA
TCAATGAACAGAGCCATCGATGGTGATGTGGTGGCAGTCGAGCTCCTACCACGAGAAGAATGGAAGTCCT
CTACTGACGATGTGGTAGTCGAACAGGATGTGGTGGGCGCGGCAGAGGATCCGGACCCAGAATCGGCAGG
CTCATCTTTAGAAGAAGAAACAGAACAAAAGGAATCGAGGACGATCTCGAAGACGAGCAAGAAGACGGGC
GCGGGAACTACTAGCCAGCCGACGGGAAGAGTGGTGGGGGTAATCACACGAAATTGGAGGCCGTACGTCT
GTCACATCGACCGAGCCTCGATCCCAATCTCAGCACTCCAATCGAGTCTCTCGGCCCATGCGGTCTTCGC
CATGCCCCTCTCGCGCTCGGTGCCCAAGATCCGGATCCGGACAAGACAAGCCTCCACACTGGCCAACCAG
AAGATCCTCGTCTCCATCGACCGCTGGGAGCCTAGCTCGAGGTACCCCGAAGGCCACTTTGTGAGAGCCC
TTGGTATCGTCGAGTCCAAGGACACCGAACAGGAGAGTCTCTTGCTCGAACATGATATCCCATATCGTCC
ATTTGGAAAGGCCATCTTGGATTGTCTACCCCCCGCTGGCGACAAATGGATCGTACCCGAGAAAAACTCT
AGTGCCTTGTGGAATGATCGCGAGGATTTCAGGGAGCTGATGATCTGTAGTATCGACCCCCCTGGGTGTC
AGGACATTGATGATGCTTTACACGCAAGGAGATTAGCCAATGGCAATATTGAGGTCGGCGTTCATATTGC
CGATGTATCTCATTTTGTTTTACCTGATACGCCGATGGATGTGGAAGCAGCTTCAAGAGGCACGACGGTA
TACTTGGTCGATAAACGGATCGACATGCTTCCGTCACTCCTAGGGACCAACCTATGTTCACTGAAGCCGG
AGGTTGAGCGATTAGCCTTTTCGGTGATCTGGGAGTTGCGGGAGGAGGACAGCAAGATCGAGGCAGTTCG
GTTCACGAAATCGGTGATCAAATCCAAAGCGGCGTTCACCTATGAGGCTGCACAGATCCGGAAAGATGAC
AGTAGCTTGAAGGACGAGATCTCAGAGTCGATCCGGCTTCTCAACAAGTTGGCCATCCAGCTCAAGAAGT
CACGGATGGACAATGGCGCCCTCAACCTGGCCTCCCCTGAAATTAAGATCCATATGAGCTCCTCCGAGTC
CAGCGATCCGGTAGATGTCGAGCAAAAGGAATCCAGGGAAACTAATAGCTTGGTCGAGGAGTTCATGTTG
CTCGCTAACATTAGCGTTGCCAGGCGGATCTATGAATCGTTTCCCCAGACCGCCGTCTTGAGGCGTCACA
ATCCGCCGCCGAAGACTAACTTTGAAGTCTTACAAGATGTCCTTCTCAAGAGACGTGGCTTGGAACTTGA
CGTGTCAAGCTCAGCTAGCTTGGCCAGTTCCTTAGATAAATGTATCGATCCGGACGTTCCTGCTTTTAAT
ACTCTCGTTCGAATCATGGCCACCCGTTGTATGTTGCCTGCGGAATACTTCGGCTCAGGCTCGGTCTCTA
AAGATACTTTTGGTCATTACGGTTTGGCTAGTGAGATTTACACCCACTTTACAAGTCCAATTCGACGATA
TGCGGACGTGCTAGTCCATCGACAGCTCCAAGCAGCTATCACTGAAGCCCCGCTACCCACATCCATGAAC
TCGAAGTCCTTTGTAGAAAAGATCATGTTGAACCTCAACAAGCGGCACAACTCGGCCCAGAAAGCTGGGC
GTGCGAGTGTCGAATTCTACGTCGCCATTGCGATCAAAGCCAAACAACAGCAACAATCTTCTTCTACCGT
CCCTCGAACAATTTCGGATGGGGACCGCCCTCCAACTGCTTTTGTCTCTGCCGAAGCTTTCGTCATTCGG
ACGTTTAGAAACGGCCTCGCGGTTTTCGTCTCTGAGTACGGCTTAGAAGGCTTGATCAAGTTCAAGGAGG
ACCAAGAGTACGACGGGGAGCGATACGAGATCGGAGTAAGACGCGGATCGAAGGCGGCGTCTTCAGCCAA
GCAGGGCCAGGAGGGCGACCTCGGAGTGGTCAAGATCGGCATCTTCGATAAGGTCTTCGTCGGCATCTCC
ACCGAACAGGATCGCTCAACTCAACGCGGTAGAGTCAAAATGGTGCTCTTGAAGCCCGTCGATTCTTCCG
ATCTATAG
>PGTG_00031T0
ATGGCAGACCTTTCTGGATCTCAGCCGATGAAATCACTAACTCAATCGACTGGGAAGAACTCTCGAACCA
CCGGCTCGATCCCGCCACCAATCCAGCAGACCCAGAGCCACCATCCCAGGTATTCATCCTCCCGAGCCTC
GATCAGTCATCTCGCAACCAACCAGCCACCCCAATCTTATCAGTCTATCAATCCCCGAACGTCCTTCAGC
ATCGATCCCACTTTTCCCAGTAACTTCACACCCGATAGGTTGCATTTTCACAACCTAGCTAATGGCGTCG
TCAAGTCTCGTCAGGGCTCCGTTCTCAGTCGTGGCTCATTACTCAAGACCGATTACTTTGCCTCTGGTCG
AGCCCAGTCGTTGACTCATCATTTACAAGGTGCCCCAAACTTTCGATCGGCTTCGTACAACATCTTTGGA
ACTGCTCAACCCACTTTGGCCGGAATTAAAACCGTCCTGGCTTTCCTTAAATCACACCCAGCCGGGAAGA
GAAATTCGGTCTGGTTCTGTACCCGGGAAGAACCAGTAATTTACATGTCTGCTAGACCATTTGTTTTACG
GGACTCAGTGAAACCTACTCAATCCGTCACAAGCAGTGAAAATGCTGATAATATCGAAGCCATCGAGTTG
AGATTGAAATTAGACATTATCAAAGAATCCCAGAAATACGGTGGCTTAGTTTTGGTTCATGATGAAACAG
TGGAAGGAGACATTTTACCCACTTGGATTACAGCCGACGACGTAAAAACGACCAGAGAGATGTGGGAGGG
AGTCAAGTCTGAGGGCTATCACATTGAATATTACAGAATCCCAATCGCAAATGATCAGGCCCCCGAGGAC
TCCTATCTCGATAGATATGTAGCCATCCTTCGCACTATACCCACGTCCACCAATTTAATCTTTAACTGTG
GGATGGGACTTGTCCGAACCACATTTGCCATGGCAGCTGCAATTATTATGCGGCGCAGGCAGGTGATCAA
GGAAGGCGGAGATGATCTATTTGGATTGGAGAGCGCTCAGTCACCTGTGGCGACGAATGCGGATAATTCT
ATGTCTTCCCGTCATGAGGATGACAATTTCAGTCCGGGATTCAAGGCCATCAAAGCTCTCGCAATACTTG
GTGAACAGCAGTTAAGGACCAAAAGCTTGCTAAGATTGATGCAGCTCTTACAGCGTTCTTTGCCAACGGC
TAGCCAACACTCGGTCATGGAATTGCTCACGACTCACCCAAATCTATTAGAGAACCTACGAAAGGGTATA
TCGGGCGAGTTCGATATCGTTCTATCTTTAGTGTCTATCTTGGATCGTGGGAATGTAGAGAAGGATCTGG
TAGATATGGTTGTTGATCACTGTGACGATGTAGTCAACCTTAGAGATGAGATTTTAGAGGATCGCATCAA
ATTTGCTATTACTGCTACCACCGATCAATCCTCAGTGGCTCATGATGAAACCTCAGGCAATCACCATCTA
CGCAAAGCACTTTCAGGCTTGGAAAGATACTTCTTTCTCATTGCATTTGCGGGCTACTGCAATGAGCCGC
CTATGAGCTTCGTAGACACATTTTCTCCATGGCTCAAAACTAGGAGCGAAATATTGAATATGATTCTTCG
ACTCAGGCGGACCTCTCGACAATATATTTTCGCTCCTCTCCATGATCTAACGTCGCTCTCCAAAAGTCAT
GTCGGAACCCTGGCTACTACAGCAGCGATGAAGCTTAATTTCAATGACTTGGAACGTGCTGGTGGCGAAG
TTGTTGGGACGGAATGGGCTCATCATGTAGTTGATACTCGACGAGGAATCACTTTGAGGGCCGGCCTGAT
ATTGAAAAGTGATCAATGGCCAACTCAATTTCATCAAGATGATAGAGTGATTCCGGGAGCATTAAATTTT
AGAAAAGTACCCGACGTGGCTCTCTTTGGGCTTTCTCAGCCCACTCAAGAAGGGATTGAGCGAGTTATCG
AGGATGTGAGGAAAAAGTTCAAAAATGCGCAACGGCTTACTTGGATCAATCTTCGGGAGGAACCTTTGAT
CTACATCAATGGAGTCCCGTATGTGTTGAGGCTCGAGGCTGTGGGACTTCGCAATTTGAAATCATATGCA
GGAATTTCGAGTCCTCGACTTGAGTTACTTGAAGATCGATTGAAGTCTGACATCTTGGCGGAGCTACGGA
ATTTTGAAGGCAGAATTTTGCTACACACAGAAACCGACGATGGATCGGTGATTGGGGTGTGGGAAACGGC
AACTGAAAGTTCAGTGAAGACGCTACGAGAGCTGATGGACGAAAAGTCCAAATCACTTGAAGATGGGTGC
AAGCTGGACTTTAGACGCCAACCGATCACAGCCGAAAAAGCTCCCGACTTCGAGGACATCAAGGATTTGA
TTGGGATCGTCTCGGATGCAGAGCCAGACGCACCATTCATTGTGAACTGTCAATTGGGAAGAGGGCGTTC
TACTTTGACGATGGTTTGCATTCAATTAATCCAGCAATGGCTGGCTCATGGAGGAGGGAAATTCGCCTTT
GCAGAAGCCAACAACCGCAAGCCAAGTAGATGGTCCTATCAGACCATTAACAACTTGATCAGAGTCATGA
GGAATGGACGAGGTATCAAGACTGCAGTAGACGCTGCTATCGAGAAATGTTCGGCTGTCTATGATCTGAT
TGAATCAATCGAAGTTTGCAGACTGGACGCTGAGCGATGTGGCGACGATTCGGCAGCCAAGGAGAAAAAG
ACTAAAAAGGGACTTTCAAACCTACGTCGATACGCGTTCTTGTTGATCTTCGCTTGCTATTTGAATGAAA
CAAAAGCAGATACTTGGAGGGAACTTCAGAATAACAAATCTTTTGAAGCTTTCTGGCAACAACACCAAGT
ATTCAAGACTCTCTTAGATGAATTGAATGGAGCCGAAATTCAGGCACTTACTCCCTTAGAACTTGGTACT
TTTGCGACCCATGGCGGAGACTGGACCGAAGAGGAGCAGACCGTAGTGGCTCGACGATCAGGAATAATTC
TATCTGCACAGACGATCTTGAAATCGGACTTTTTTGTTGGCTTGCAGAAAATGACCCTGCCAATGAGGGT
AGAAGGGCTTCCTAATATCAGGCAAGTCCCCATAAGTCTGAAAGGTCAACCAACATCTGGCGATCAATCA
ATTTTTGGCTCTGGTATGCCTACTGTGGATGGTCTTCGGCGTGGTCTGGAAAAGATGGGTGCGATGAAAC
GGATGGTGTATTGGACATCCATGAGAGAGGAACCAGTATTATATGTGCAGGGTAGACCCCATGTGCTCAG
ATTATTTGATCAACCTCTTGAAAATGTAGTGACGACCGGTGTCGCTGCCGCGGCGGTTGAAGGAATGGAG
GATGCGCTGAAGAACGACGTCTTGAATGAAATCATCGACCGTGGTGGGAGGATACTGCTGCATGACGAGG
TGGAAGAAAATGGGAAATTCATCGTGACTGCTGTCTGGGAAACAGTTGATCAGAGGCAGATCATGACTCC
TCGAGAAGTTTTTAACCTGATGAAAGATGAAGGTTTCCTTGTCGACTACGCCCGCCTACCCGTGACGGAT
GAACAAGCGCCGATACCAGGGGTATTTTCGAGGCTCGAGCAGCGGGTTACATCGGCCTTGAAGTCGATCC
CAGAGCAGGAACTCGCGGCCCACCTGGTTTTCAATTGCCAGATGGGACGGGGTAGAACGACCACGGGAAT
GGTGGCAGCCATGCTGGTTGCAAACAGTATAAAAATTAACAAGTCTGCAAAACCTGAACGAAAGGGGAGC
ATATCATCGGTCGCCTCCGTCGATCTCTCCACACCCGCCCCAGGCTCGCCAACCTCGCCGACTCTTTCGG
TTGGTGGTGACACGTGGGATGTGCCCGAAGTTAACCCATACTTGGAAGGTGAATATAAAATCATTTTGAG
CTTGATCAGCGTCCTTCCCTATGGCCGGCTAGCTAAAAAGTTGACGGATCGGGCGATTGATGCGATGGAT
TCGGTTCAAAATCTACGCAAGGCAGTTTATGATTTTAAGCTCAGAGCTGAAGCTGCCGAACCTGGTAGCG
AGAAACAACGCAAGATTATTACTGCAGCCACCAATTATTTATATCGATATGGCTCGTTGATTGCGTTTTC
AAATTGGTTATTGGAGCGTCAATTGGAAGCTTCTACAGGTGCAGATACGACACCTACCAAGAATCACGCC
AACTTGACTCACCCTCATTCCTCTCGTGAGCGGATGAAGACATTCCCTGAGTGGCTCAACGACCACCGAG
AGGTCCTGCATATCTTGCAGAAACGTAGCCTTGAATAA
>PGTG_00032T0
ATGGACGAACTACTATCATCAGAAGACCCCCCGTCAAACCACCCTATCACACCCATAGAACAAGCCAAAC
TAGATACGAACCATCAAGTCCAAACGGAAACCCAACGTAACCCTTTGGCTCAAATCCTAACTCCATCCGA
ACCGTCTGACATGGCTCAAACTGATACGTCGATTGAAAACATATCATCAATGGCCGAAGCGATGTCACTG
GCAGACAGAAAAAACTCGGCTACTGCTTCTGAACGTATGTTTGGAGACAAGCTGGAAAATCAAGCGGACA
TATCACTCACTGAAGCTGAGCCATCGATGGAAGATGAACTGGAAGAGCCATCCATAGAAGATGAACCGGA
AGAACCATCGATGGAAGACGAACTGGAGGAACCATCGATGGAAGATGAACTGGAAGAGCCATCGATGCAA
AATGAACTTGATGAACATTCGATGGAGGATGCATTGGATGGCGAATCTGGACGAGAAAAACTACTCACTC
AAGCACACCCAGGAACAAAATCTGAACTGAAGATTGAAGATGAATCATTAGAGGAAGACGAACTGATGAG
CGAAGCTGGTCCAGAAGCTCCTTTGACGTGTGAAGATCTGCCCAGAGCTGCTCACTCAGATCTAGTGGCC
CACCCAGAATCGACAACTCCATCACTATTAACGGAAGCCATGTTATCCCCTGAAGGAGAACCGTCAACTC
AAAAGACTAAACCCATAACCTCAGCGCGACCATTGACGGATCAAGAAGAATCTCTCTCTGAGGTTGGGCC
ATCAACTCAAGTCAAAATAAATACAGCTCAAACGGCAATTCAAGTCGAAATATCGTCTGGAGTTGAACTC
TCAGTTCAAGCCTATTCACCGGCTCAGACCCTATTATCTGCAGAAGAAAGTCTGGAATCTAAGTCATCAA
CTCAAACTGAACCAGTAATCACAAGTCAGCCCCCTACGGAAATCGAACTATTTTCTGAAGCTGACCTGTT
GGTCGAACCGGAAGTATCCATCGAAGATCAATTGTTGATCGAGACTGAACCATTATACGAAATACAGGCC
TTGGATGAACTCGAATCGCCTGTTGATGACTCGGGTACTACTCCAGTCAATCCCCCACTGACGGGCCAAG
GGTTAACTGAAGACCAACAGCCATCCGCCGATTTCAAATCAACTGCAATCGACACCCCTGAAACAAAATC
CCACCATGCCTCAGTGGAAGATCCATCTAAAACATCCCATAACAGTCAACTAACCTCCAAAAAGCCGCCC
AGCAAGAATTCTATCCGGCATACCACGAATTCCAGTAAACCTGCAAAGATTGACTCAAACGGCCAACCCT
CGAAGGCTCGTTCATCCACTTTGTCTTCCTCAAACATCCCATTGCCTAGATCCAATCCACTATCTATCAG
ATCAAATCTACCTCAGGCCAATAGCTCCTCGAAAAAGATGCCTTCTCTTCCCAAGATACCGGGCTCAATT
CATCAAACAAAAACATTGACTGCAAGCAAATCGTCACTAGCGAAATCTTTATCTTCCGTCTCTTCCTCTA
CCTCAACAGCTCACGTATCTGATAAGGCTACCAAATCATCACGAACAATCCCTGGCGCCCCATTCAAATC
AATCCAACCATCAACTACTACAAAGGCACCCCATTCATCTACTCTCACGCCACAAAGATCAATTCAAAGA
TTAAGGGCCACTCCGTCCAAGTCGTCCTTGGTTACTCCTTCGAAGCCAACACCCTCAACGACCCCCTCCA
AACCGCGTTCAGTCAAGTCTTCTACGCCGCTGTCACTCTCCCGTGCTTCTAGTTCACTCAAAAAATCACA
GTCAACACCGAATGGTGAAATTGCAACAGGAATAAACGTTGACATACTGAATGGATCTTCTGTTGAATCA
AGCCCCAAAACTTCCGCTAAGTCTTCGCAAGCATTCCGCGAGATGCTGGCCAAAGCCAAACGCAGCCGCC
CCAAACCTCCAACCGCCCCAAACTCGCCTGATCCCGATTCAGTTCCTGGACTTCCATCAGTAGCTGATCA
AACTGAGGCTCTAGATCCCTGGGGATTCGAACCAATCGAAAGAACTGTAGAAAAGGCTCAAAAAACTGGT
AAATTGAATGCCAGTTCTAGGATGTTATCAAAACTTCCAGCTGAAATTTATGCCAAACTACTATCTCACA
CTTCGATTTTTCATCCATCCAATCGACCTGCGAGCACTCCCAATCAAAAACAACCTGAGAATGTTGACCT
GAAGTTCTCCTTCGACGATCAAGAAAAATGCACGAGTGGCGTGGCGTGGTACGAAACCGTCGATCTCATT
CATCTCAACATGTCACTCAACGAGCTTACAGAACTTGATGAAGAATTTGGGGGCTTCGAGGCCCTGACAA
ATTGCGATCTTCACTGCAACCAGTTGACTGGTCTACCATACACGTTTGGTTTACTGACCAATCTGACACT
CTTGGACTTGTCTTCCAATCAGCTCAGCCAGTTCCCCATCCCAATTCTTTCGTTAATTAATTTAATTGAA
CTCAATCTTTCTAAGAACCAGCTCACTCGACTCTGGCCGCTAGACTGGAAACCCACTTTAAAAAAGCAAT
TAGCTACTGCAGTCAAGCCTGCACCAAACAGAGATGAATTCCTGGGCGGTGACCAAAGTTTTAACAGTAC
GGATAAGAGTTTTAACAGTGTCGATCAACCGAGTACAATTACTGATTCAAGTTTTGCTCGTGAGGAGTTT
AACGACCAATTCCCTTCCTCACCAACAAAGTCATACCTGTTACCCAAGGACGGAGGTTCGAATGAGAGAA
CCGATCGACAGCCGTTTCCCAACCTGCGAAAGCTCAAACTGAGTGGTAATAAATTCACAACCAGTAGTTT
ATTTGGGCGGGATAGCGTTCAGTTACCCATGAACATTCTGGAATTAGACCTGTCCAAGAACCCACTAGGA
GATTGTATTGAAGTCTCAAGTAACCTTAGAAACCTCCAGAAGCTGATCAAATTGAACCTTTGTGGATGCG
GGCTCTCGGATAATATATTTTGGTTTGATTTGGAAGGGGATTACGACCAGCTAGAGACTGAAGAGAATGC
TCTATTGGAACACTTGGCTGAGCTGGATTTGTCCCACAACGCGATCGATTCATTGGAACCTCTGGAGTCT
TTCTTCGATCGACATTGCTCTCAGCACCCCAGGCTTGCCTATGAGGGATTGCCTCGAGAGTTGGTCAAAG
TCGTGATACACCATGGCCAGGGAGGGAGAGACGTGAAAGTGATGATCGGCAATAACTTCCTACGTGAGGA
GGCTAGACGGCGCCGCAAAGTGAAAATGATGAACGCACAATCTAGTCAGAAACCTGCCGAGTCTTCTGAT
ACCGTTCCAAGTACGGTGGAAGAGATAAAGCAACCTTCGACAAAAGATAATGTGTTGAAATCATCACCTG
AAGCAATCAAAGAGGAGAGAGCAACAGGGCCACCATTAACCTCAAACGTAATCATCACTCCGCCCAACCC
GACACAAATTTTGTTGCTCAAGCATCACAACCAAACGTCGTCTACGCTCAACCTGAATTCACTTCACCTG
GCCGAGCTTCCAGAAGATCCGGAGGACTATAACGGGTCGGCCCTGAAGATCGAAGTCGAGCATGTGAATG
TATCCGGCAATCAACTGAGCAGATTTCCGAGTGGGATCATGAATCGATTCAGCACAACGTTGACGGTGTT
GAACCTATCCAGAAACCGGCTATTGAACTCTTCTTCGGACACGTTTGATACCCATGTCCGCTCGATGATG
GGAATCAAACTTCCAGAATTGGTCGAGTTAAACCTAGCCTCGAACTTCCTCTCTCGGTCCCCTCAACTCA
TCATCAAGTTGATCATCGAAGGGTTCGAAGCCTTTAAGCTCAAGACCCTTGATCTCAGTCTCAACCAATT
CGAGAGCCTCGATGGCCTCTACGAGCTCTTAAAGCTTCATCGAATTCCCGATCATCGTTCTGATGATACT
ACCAAGAGACAATTCCGACTAGAGAAACTCTTGCTCGACGGTAATCGGATCTCCCAGATCGACGACCTCG
TCCGCATCTCTACCGAAATCATGGACAGTATTACTAATAATTCCTCAGAAAAGGTGCCCGCCGGGATGTC
AGCTGATCACGTTAGAGACATTGTCCAGTACAACTTTTTGGAAGAGATCGGACTATCTGATAATTCAATC
GGCCAATTGCCACCTTGCTTGGGATACCTGCCTACCAAACGGATGGCTATAGCCCGTAATTTGTTCCGGT
TCCCTCTCCGAAAAGTCTATGATTGTGCCGATGGTGATGTTAAGATTTTAAGCTGGTTACGCGATCGGAA
TTGA
>PGTG_20574T0
ATGGCCAACACTGACCCGAAATCTTCAAAAAACACCCCCACCCCAACGCCTAAAACAACCACCGATACAC
CAAAAAACAAACAACCAACCGATATTGCAACCCCCCAACCGGCCGATAAAAGCATCCTCGAGATCGATCC
CACCCCCAAAGCCGCCAATGATCCTGCGCCCAAGAAGGGGAATCCTCGCTGGTCCATAGAGGAGGATAAA
AAGCTCTGCGTTGCCTGGTTGAACACGAGTCGTGATGCCATCGTCGGCACTGGACAGAAGGCATCAACGT
TTTGGGAGAGGATCCATGCAACACTCTCCGACCTCATCAGCGAGTACAACGACGAGAAAAAATCAGCGAA
GTACTTCAAACCACTTCCTCTACGACCGGTTGGTGCAGTCGAATGCCGATGGGCTCTCATACTCAAGAGT
GTCAATATGTTCTCCGGGTGCTATTCGAATGCGGAACGTCGTTTGAAAAGTGGGAAGACTCGCGATGATA
TTCTTACCGAGGCCAAGGAGCTATATAAGGCTTCCTTTGGGTCTGCTTTCAGCCTCGATCACTGCTGGGG
AATCTTGAAGGACTCCCCAAAATGGCAAGCAACACAGAACGAGAACGAAGCTCGAGGCAAGAAGGCCGAC
CAATCTAGGACGACTTCCGTGGCCTCCAATGGACCAGCCTCCACCCCTGCCGCTTCAAGCCCTGCGATCA
TCGATGTGGACGATGACGACTCTGAAATCAGTCGATCGGTCCTTGGGAACGTTCGCGTTGAGGGGCAGAA
AGCTGCGAAGAGGAAACGAGCCGACGAGTGCTCTATTGAGAAGATAGTGGGAATGCAAAAGGAGCTCGTT
CAGATATCGCGTGATTGGTTATCTTCGATGAAAGCGGCAATGCAATCAACTTCGGACAACGTGATCATGT
TGCAAGATCTCAGCATGATGGATGACGAAAGTCGAGCGTATTACCTCAAGAAAAAAAGAGCAATTATTGC
CCGGGAGGAACAGGAAGAGAAGGAGAAGGAGGAGAAAGAGAAGAAGGAAAAGGAGGAAAAGGAGAAAAAA
GCGAGGCAAGAAAAAGAAGAAAAGGAAAGACAAGAGGAGGCAGAAAAAAACAGGAAGGAGAAGGAAGCAG
AAGCGCTGGAAGATGAATCCGATGATGATGAAGAATCCGAAGGGGATGAAGAAACTGAAGAAAATGAATG
A
>PGTG_00034T0
ATGGCTCTCTCTCAACAACATCCTAGCGAATTGGAGCGGATTTTCACACAGTTTAAGCAAATCGCGGCAG
GCACCCACGTAGCGGTTCGAATTCAAGCTCCAGAGGTCAAGAAAAATCCTAAAGGACGACCATCACTCAA
GAAAAAAAATTCAACATCAACAAAAAGAGATCCTTCAGGCTTTGAGATTGTTGAAAGTGAGATCAAGACT
CAACAAAGAAACAAGAAAAGAACAACTAAACCCACAGGCAACCCAGCAAGAAAATTGAAACGGCTCCGAA
AATCCAACAGCCCGGATCATGAGGACAACAATGACACTGAACCAACTGAAGACCTAGCCAAAAAACCTGA
AGAAACCCAATTTGAGCCTTCAAAAGGTGAACAAAAAATTGAAAATCAAGATAGTGATGCCGAGCGATCT
CTGGACGAAATCGATAATAACGCCCTGTTGGCTTTGTTGGATGAAAAGCTGGCAAGTCACAAATATAAAT
CCCAGGTTCCAAAACATCTACAACATCTGGTAAAGGACCAATTTGACCCAGAAGGCAATGGGAACTGTGG
CTTCCGGTGTGTTGCAAGAGCACTTGGTTACGACAATAATGGATTCATGCGGGTCCGGCAGGAGATGATC
ACCGATTTAACAGATAACCGAGCAAGTTACGTCAAATTGCAGGGCAGCGAACAGGAAGTAGTCAATATCC
TCAATGGCCTAACAGTAGATGGCACCCAATCTAGCGTTCCTCCTGGGAAGTGGCTCAGCAAGTTGTTGCA
TGGTCAAATTCTTGCAAATACTTATACCCGCCCAATATTTTTCCTCTCTTTCGATTCCTGCAACACCTAT
CTACCCTTGAGGCTTGGCCCCGAGGACTCCAAATCCAACAAACCTATTTACCTTCTTCACGTGAACAAGA
ATCACTGGGTTTTGGCTTACATGGAGGAAGTAGATGGGGTGAAACCCCTCCCTCCCCCCATGCTGGCAAC
TAAGTGCACTTCGGAAACCGCGAAGGGCTGGTGGAGTTACATACAGCAGGGCCTGGCTTTCTATCACCAG
CTCCTTGTGGATTCCAAAAAGGTTATTTAA
>PGTG_00035T0
ATGACTTCCTCATCAATCAGCGTACTCGTATCCACCTTCCATCCGTTCCCCACCCTGTCGTTCTCACTCC
CAAAGACGACCCCGACATCCAAGCTACCATCCATCTTGAACCCAGTCCTGGCCTTGCCCGACCAATCACT
CTCGACCAGTAACGGGAAATCTATCGATATTAACACCAAGGGCACATTATCATCTCTTCTCTCTCAAGAT
GCTCAAGCTGGCTTCTTGCTCTTCAGACTCGTCCCTAAAGTCTTGGGCGGAAAGGGTGGGTTCGGTAGTC
AGCTTAGAGCCGCTGGTGGTCGAATGAGCTCTCAAAAAACTCAAAATAATGATTCGTGTCGAGATCTGAG
TGGGAGGAGGCTTTCGACCATCAAGGAAGCTCAAAAATTGGCAGCAGCGATTGCGGCTGAGCCGGAGCGA
CATCTGGCCAAACGAAAGGAGGCTGAGGAGAAACTTGAAGGTCTCAAGAAAGAGATTGAAAGACTAGACA
GTCTAGTGAATGGGACCGACGAGATGAACCTGAAGAAACGGAGATTAAACGATAGCCATCTCCTCACCCA
ATCCAAAGAAGGAATTGAGAAAGTTCGGAACGCGACCTCGTTGGCGATGCTCAAAAAGAAGAAGAAACTA
CAACAAGAACGAAAGAAGGCGGCTGAGAAACCCACGCTCTCCAACTCTGTCATCGTGGAAGAGGAGGACA
AGGAGAGTGAAGCCCCCGCCATCGCCTCAGCCGAATCTCAACCTTCCACCACTGTAGCAGCTTCACCCCC
CAATGAGCCTCAACCTCCCGTCACTGAAACCTCTTCATTATCCAACTTGGAAGAGCCGGCTCAGCTGTCC
GCACAGTCTTCTGTAACTCAATCCTCTTCACCACCCAAAGCTAAAGAAGCCCCTGCAAAATCGACCAAAC
AGAGCAAGCAGACTACCAACGAATAA
>PGTG_00036T0
ATGATACCCGATGATATCGATGAGACTGCACCAGGCGACTTGAAGCAATCTGCTGGTCTGCACGACGAAG
TCATTGTCGAACATGCCTCAGTCCCACCTGCGGCATCCAGGGAATTATTTTATCCGGTGGCAGCCGATGA
ACAAAGTGGATCATCCAAGCCCAGAAAGTTCAAAGCCAAGCTTGATCAGCAGATTGAAATTGAAGGGATA
CTCGGCAAGGAGTACTCACCCGGTCGGAAAATTGTTTGCACCTGTGGTGCCGGAACCGTTGATGCACAAA
AACACGTTCTTTTGTGCACCCAAACAACCTCAAACCATGACGCAGAACTATCCCAGTGGTCTGCTCATGA
TTTTCACCATGAGAAGGTTGAGCTTAATCGATCGGCCCATGAGCATGCGAGCGGTTTATCATGGCGCAAA
TACCAATTCTTCAGAGCCTTGAACTTGAGTGGACAGTCACATTCCCAGGGCCAGGCGCCATTTCTTTATC
GCTGCTCGCCTGTCTCGAAAGTTGCTCAGCCCGGCGAAGGATATCTGTCAATTGGATCATCATTCCCCTC
AAAGATTGATGTGGACCTTTCGGAGGCTGCCCCGTTGATACCGGCAAGAACCACTCAATTAGACTCTGGA
AATGAATGGATTAACCCTGCTTTCATTTCACAGCCGTCACGGCTTCGCTTCCTCCCAGTGGAAAGACGGA
GCCTGGTCTCGCAGACTTTACCTGAATCATCAATATCGCCAGTGGTTCCTCGATTGAATGTCGCGGCGAA
TTACCCCACCGAGTCTGTGGAGGCCAAATCCAACACAACGCTAATCTCAAAGCCGCAAGCTATTATCCTT
GCGTTTGGCCTTCTAACTTTATTAAGCCTCATCGGGGCAGGCTTCTTGTATCACGTTCGTCGGAAAAAAA
TCAAACGGGGAAAACATTCGGGTAGACACCTAGACATTCCAAACAAGACGCTGTTGTGCAGTCCAGCAAT
GAAAGACCCTAGCCATCGAGTAACCATAGAACCCACACCTTCACCGACATTCTCAAGCAGCAATGCCGAA
AGCAATTTGAGGAGTGATCCAAGTCAACCATTCCATTGCGTATTCGGCATCCTCCACCCACCCCAAACCG
CCATCGCATCCGAAAAACTGGGCGATGTAACTCCGGCGTTGGACATGCTGCAGGGAGAGAACGAGATGGA
TAAGCACCCGCACGACGACGCTGCGATTCACACTTCCTTACCAAGCCCTATCGTTTCTCTCACAGCCAGC
TTTAGTACAACCGCAGCCAGTCCGAACAGAGTGGACTGTCAAAGTGCAAAAGAAGCCTCAGATCCTGACT
GCAAAGAGTCAACCTCAGAAGGTAATTTGACATGTCCGAGAGAATGCAACCTGAAAGCGAGTGCAAAGAG
CCTCTCCTCTCTCAACGGCATCCATCAGCCACTTGACTTTTCGAGCTTCGAAAGAGAGATGGAGAATGAG
ACTTGCGAAAATCAATCCTCTTCCCCCTCTATGAAAGAGCGATCCATGACAACCGCCTCTTCCATGCGAC
GACGGTCTTACATTGTTGCAGATAGATTATCTTCAATCTTGCGGCCATCCAACTCGACCGGCTTCTCAGA
TTCCAGTCCTAAACCACTGCCCCTCAGACGACTCAAGACGAGTTACGGCGTTGGAGAAGAATGTGAATCG
GATGAGGAGCAAGATCAGGCGGCGATCTCCAGATTCTTGCGAATGCAATACGCGGAGTGGGAGGTTGAGC
AACTTGCTCGCGCAGACGCAGGAGGATTTATAGAGCCCGACAGTTCATCCCTCTCATCAGTTGGCTTTCG
CTCGGTTGAACCACAACGACGACGCTCGAGCGTGTTATCCAACATGGAGCCAACCACTCTCAAGAGCTTG
AAGAAGGGGAGCTTCACATCTATGAAGGCTGTCCAGGGCGCAAAGTACCACACCAACAATCACTTCAACT
ACAATTCACCATCGCCTCACGACTTCCCTCCCAACCCATCATCCTCGAGCTACCCGGCGATGTACGAGCA
AGATCAATCAACGCTGGCAAACTTCAATTCTCAGCCTCCAAACAATGCCTTCTTCCCTAACCATTCCAAA
GTCAGGTCCAGATTATCCTCAGTACTATTGGCGCAGGACGCGCAGTTTTGTTCGAGTCCCAAAAGTTTAA
GCTCACAGGGCCACAGAAACATACCCTCGCCTGTTGATATGACGCATGAACAGACTTGCAAAGATTCACC
AGATCTAAGCCACGAGCAAGCATCCGCAACTCTGGCTGCCTATAAAAAGAAGCACCGACACTCCAAATCC
GCTCCATTGAACTTCTTGCGCGACTCCATCGACCTTGAACCAATCAGAGAGCTCAAGTTAAGTGTGACGA
ATCCTGATGTCGAATTGAATGAATCAGATGCTCAGCGGAAAGCTCCCGACCCAGTGCCTCAAGGACTTTC
CAACTCTACCCGAACCATCTCCCGCCACATGGAAGCCAAGGACATGCACTCATCCCAACCCCTTCCTCCG
GCAGGCGCTCGGGAAAGATCCCCCTCAGCAGGAGGCGCGCATTCTCCCGGAATCGACCAATTCGATTCCG
GAACCAAGATTGAAGAACAATCGCTGATGGATGCTACCCAGAAACCTGATGAAGATGGAGATTCTACCGA
ATCACCCCAACGACCTAGGCGACGAAGCTGGCTCAGTTCATCTCTCTCACTCAGAATTTTACCCCAGAGC
AGCCCGTCCAAAAAAGGGATGGCACTCAACATGAGTCCAGCTCGATTGAGGAAATCTTTAAGCATAGGCG
GTCGGATGGGCTCGCGAGAAATGAAAGCGGGGCTCCATCCTCTTGATCTTGAAACAACAAGTTCCAACGA
ACACGACTCCCGACCTAGTTGTCGAGCTTATACCACCAGTCTGGATAGTCCAAGTCTCAAAGACAATACC
CACAACCATCAACTCGATTCTCAAGCAATTCCCAAATCTCACGACTTTGGCAAAAGTTCAAATTCCAGCT
TGACTACCCTCTTTGGACTATTCACGAAATCCAAAAGATCGTCACACATCCTTCAGCACGAATTATTGGG
GATATCTTCAAGCCCATCACCTACGTCTGAATTCATGAGCTCGTCCAGCTCATCGCATTCTGGACAGAAC
TCGTTGAACTTGTTCGACTCGAACCGGCCGGGGGGCTCTCAAAGTACCATCAGCAGCAGCATCACCACCG
CCATGCATTCACCCATCATCGACGGATTCTGCTCAACCCACCCCAATCCTTACAGCTCTGCACCGTGCGC
TTGTGGCGACCAAGAGACTCCAAACCTAGCCTATGGCCGGAAGAATCGTGATGTCGCCCGGATCCAATGG
AAATCCCGGCTGAACTCAGTCGGCTCATTCATCGATGACCTGGACACCATCAATCAAACCCCTCAGTCTG
GCCTGGTCATCGCTAATCCTGATATGGCCCAGTCAAACGAAACCGACTACACCAGATAA
>PGTG_00037T0
ATGTCACCATCAGCAACTGTCAACGTTGTACGATACTCCGCGATCACATTTGGAATCCTTTACGGCATAG
TTCATAAACAAACCTTGAAATCGAAATACGAAGATCTACACTACCAAGAAGAAGTTCATAAACGAGAGAA
TTGGGTCAAAGAAGCTAAACGGGCTTGGCAATCCAGACAGCTTTCTAATTCGGTAGCAGGGGTAAACAAC
GACCCAGATAGTCCATCATTCGACCTGGAAGCCTTCTTGAACCAATTATCGACTGCAAACCAATGA
>PGTG_00038T0
ATGGCTCCCAGAAAGTTTTTCGTTGGTGGGAACTTCAAGATGAACGGGACTCTCGAGTCCCTTCAACAGC
TCGTCAAAAGCTTCAACGAGGCCGATCTTGACCCCAACACAGAGGTGGTCGTTGCTCCACCGGCGCTCTA
TTTGATGCCTGTCCGAGACACTGCCCAAAAGAACATTCAAGTCGGGGCTCAAAATGGATATCTCGAAAAA
TCTGGCGCCTTTACTGGTGAGATTTCATTCACTCAACTTATCGATGCAAAGATTCCGTGGGTGATTCTGG
GACACTCCGAACGCCGAAGCTTGTTCCACGAAGACTCTGAATTTGTTGGCGCGAAGACTGGAGCTGCATT
AGCCGCAAACCTATCGGTGATTGCCTGCATCGGAGAGAGTTTGTCGGAGCGTGAGGCAGACAAGACCCTT
GCGGTTGTCGAGAGTCAGCTAGAAGGGATTAAGCAGGGCCTCGCCAAACACGGCCAATCCTGGGACCGAG
TTGTGGTCGCTTACGAGCCCGTCTGGGCGATCGGGACCGGCAAAGTAGCTACCCCGCAACAAGCTCAAGA
GGTTCACAAAGCCATCCGAGAATGGTTCAAGAAAAATGTGGATGCTAAGACCTCGGAATCCATCCGTATC
ATCTACGGTGGAAGTGTTAACGGTAAAAACTGCGAGGAACTAGCTCGTGAGGTTGACATTGACGGCTTCT
TGGTCGGTGGAGCCTCCTTGAAGCCTGAGTTCGTTCAAATCATCAACTCTGGAAAATCCAAGCTATAG
>PGTG_00039T0
ATGTTCTCCTTATTCGGAATCCTTATGGTGCTTGCTGCGTTTCCAAGCACCTTGACCGCCCAACAGAGTG
GAAAAGTCACTTGCTTCAAGTCCCAGTACATTGGGCTTGATGTAAATCACTGTCGCCGAGCTCTCCGTAA
CATTGTTTACGATACAAACGGACACTTGGATAGTCGTTCCAGTACGGTTTTCACTTGGCATCAAACTTGT
GTCATCAATATCCAGAAGCTCCAACAAAACCAACCGACCAGACAATGGGTTGAAGCTACAGTTTTAGCGA
TCGCGCAGACTTGTCGTCAATCAGGAGGAATCCGAAAGTACACAGACGGAACCCAGGCGCAGGTGTATCG
CTCCACCGCTAGCAACGTCTATAACGTGAATCAGCCAATGTGCCAAAAGTCGGTCTGCAATTTTCAACCG
AATGACTGTCTACGTGCTCTCAATCAACTCCCCGTTGACCAGAAGGGAAATTTCAATGTTCAAAGCACCG
ATGCCCCATCCTCCAAGGCGACGTGGGGTAATTGTACTGTACTCATGCAAACCACCGATTCTTCCAGCTT
TCGCATCTCGCACCCCGAAGTCAATCCTTCCTTCAAGCGCATTGTGAACCAGTGCGGCTCTCGTTGGGGG
AACGACAGGCAACAATGGCGATGTCCGTATATCCACTCAGGGATCGAACTGCTGAATACTAGGATCGCCA
CCAATAACCTCACACGCTTGGCCGACGTTGCAATGGAAAAGTAG
>PGTG_00039T0.1.5b871c5f gene=PGTG_00039T0
ATGTTCTCCTTATTCGGAATCCTTATGGTGCTTGCTGCGTTTCCAAGCACCTTGACCGCCCAACAGAGTG
GAAAAGTCACTTGCTTCAAGTCCCAGTACATTGGGCTTGATGTAAATCACTGTCGCCGAGCTCTCCGTAA
CATTGTTTACGATACAAACGGACACTTGGATAGTCGTTCCAGTACGGTTTTCACTTGGCATCAAACTTGT
GTCATCAATATCCAGAAGCTCCAACAAAACCAACCGACCAGACAATGGGTTGAAGCTACAGTTTTAGCGA
TCGCGCAGACTTGTCGTCAATCAGGAGGAATCCGAAAGTACACAGACGGAACCCAGGCGCAGGTGTATCG
CTCCACCGCTAGCAACGTCTATAACGTGAATCAGCCAATGTGCCAAAAGTCGGTCTGCAATTTTCAACCG
AATGACTGTCTACGTGCTCTCAATCAACTCCCCGTTGACCAGAAGGGAAATTTCAATGTTCAAAGCACCG
ATGCCCCATCCTCCAAGGCGACGTGGGGTAATTGTACTGTACTCATGCAAACCACCGATTCTTCCAGCTT
TCGCATCTCGCACCCCGAAGTCAATCCTTCCTTCAAGCGCATTGTGAACCAGTGCGGCTCTCGTTGGGGG
AACGACAGGCAACAATGGCGATGTCCGTATATCCACTCAGGGATCGAACTGCTGAATACTAGGATCGCCA
CCAATAACCTCACACGCTTGGCCGACGTTGCAATGGAAAAGTAG
>PGTG_20575T0
ATGAACCATCCCCTCCCTGCGGGAGGGGGCGCTTCGCGCCCAGCCAGTCACACCAGCGAGCCTCCCACCA
GGGGGACTTGTGTTAAGATCAAGTTCTGCCCAAAAAATGTTCTTCAGACGACTCGAGTCGAAGGGACCCC
AGGCCCAGTGTCACTGCTGTCTACACCGGGCTACACCCCCGGGGGAGTCATTCATCACATCCTAAGCCGG
GTATGCCCCCCCCGGGGTACCCTACCCGGCCGGCTAGAAGAGGTGATCGAGCTCGAACCAGTCCGGAATC
AACATTTCTCCCTTCAGTTTACCACCACCACAAAATCGAACATACACAAATTTTCGTCAAGAATGGATAT
CAGCCGTACACTCGAGCTTTTGAACGTCCTTTACCCCTCACCTGACACACCAGCGCATGCCTTGCCAAAT
CAGATCCAGCAAACTGAAGCTCATAAGGCCTTATACGACTTCATGGCCGAGCCATCTGCCTGGTCTTTGG
CAAGCGAAATATTGGATTCATTAGGCACGCACGAATGGGCACAAAATACCAACGCAAGGTTCATTGCCGC
ACACACATTAGCCGTAAAAATATCTAGGGACTGGAAGAGTTTTCCTGCAGACCAGTCGCTCACCTTGAAA
GATCGGTTACTCCAGTGGTTACAACAAAGTGTCATTCGCACGGCTTCATCGGTTCCGGGAGAGAAGATCG
TGTTAAGAAAATTATCGGTTGCGATCTCCGTGCTATCATTGAAGCTAGTCCCCGAACCGTTGAGATGTTG
GGATAATTGGCTCCTCGAAGTGATTTCACGGCTAGCAGGTGGCCCAACCGTCACAGGTTCCTTGTTGGAC
GTATTAACGGTGATCGCAGAGGAAGCCGAACGGGCGGATATGTTGGGCGCTCGCAGGGTACAGTACGATA
AGTCTATTCAAGATGGCAGTGAACTCGTGATCAGAACTTTGTCGGATGCCCTCGTCTCAGAATCTTACTC
GATAAGACTTGCAGCCCTGAGCTGCAGTCAAGCGTGGCTTTGCTCTTCTCACTTGAATATCGATGGGCCT
ATTACCCTATGGCCAATTTTACTGGACTTGCTATTTAATTCCAAATACCTTTTGGCTTACATAAATCCAA
ATAACTCAATCAATATTGCCGACGAGGAAGAGGATATTGTCCAAAAGTCAGCTGATTGTATTGAAGAGTT
GGTGTCTGGCAGCCGTGGAGGAGCGAGTATTGGGGCTGGCTTTGTGACCAAGGCGAGGGCTGAAGTTCTT
CTAGACTGGTTTAGCGGCGACCTTGTAGGTTCTATTATTGAGCAATCAGTAGCTTCAGGAGATGTTCCCG
ACGCGATCTTATCCATCTACAAACTTTTCACTTCCCTGTCCGAGCACTCCATTGCCGGCATCGCAGCAAC
CCTCTCATCACCTCGAAGTTTGAAAATAGTGAGGCATTTATTGCGACTAAGCACCTTTCCCGGCTATGGA
GGAATCGACGAAAATATATCGACTCTTATTCTTCCGATTTGGACGCTGTTGCAAGAGGAGCTCAACGACT
TGGGATATTTGGGAAGCGCCCCGGAAGACTCTGATTTTGATGCACCACCTTCTCTGATCCAGCAAAACCA
CCCAGAGCTAAGATCCCTATCAACCCAGCTCTTCAAAACGTTATCGCAAGGCTTGAGACTCAAATCAACT
TGGCCGAAGCATAATTTCATTGCTGAAAATTGGACTAAAGACATGGCAGCCTCTTTCAAGTCGCACACCA
GGGCCGACTTGGCAGAGTGTCTTTTGGCTTGCTATTACGTTTGCCGCGAAGAATTGCTGCTCGATTTGGT
CATTGAAACGAAGTCGCTGCTAAGTAGAACTCAGGGGCCCAATGATTGCTATGAGGATCTAGAAGCATGT
CTCTTTTGTATTCGAGCGATCCAAGATGGGATTCCAATTGAAGAAAATACTGCTTTGCCGCTAGTGTTTA
GTTCTGAAATCTTAGGAGGGATCCCCAATGGAGATACGCCACCTTTGCTTCGGCTCAAAGGCACATGTTT
AAATTTGATCGCATCCTTTTCAGAATGGCTCAAGCATCGACCAAGTCATTTACTTTGCTCCCTCAATTTG
GTCGCACCGTCCTTGAATTGCCCCGACCCGGAAACCATCTCGCTGGCAGCTAACGCCTTGCGCAGGCTTT
GTCATGAAGGTAGGAAGGTCCTGGTCAACGAAATCCCACCTTTGGCAGAGTTGATTCGGTCTACTGAAGG
GAAAATCATGCCCGATGAGTATAACAAGGTTTTGCAGGCGGTTGCGAGCGTACTCCAAGCTCTCCCCCCC
AAGGATCTCGTTCAACCAATTCTTAGTTTAATGAATCCAGTTTTAACACGACTAGATCTCGCTCTACGGC
AACATTCTCAGGCACCTGATCCCAATAGTCGTATGGTTATCATCACTCAACTTCAACAGTTGAAGGCTTG
TAATCAGGGGCTTTCTGAACCTGACGAAGAAATCATTTTACTCGACATTGATGATGAATCTAATTCAGAA
AAAGAGAAGATGACTCAGTTGACTCAATTGGAACCCATCCGAAACCTGCAACAAACTCTCTGCCAGTTAA
TCTCCTGCGCTATGGTCCAATCTTTAGGTGATGTCGATATGGCTGTGACCCTATCGGAACTTGCTCGATC
ATGTACATCCAGCAGCATTCCTACAGCAATCTCACTGGATCCTTTTCCGCTTCTCACAACCTGTATCTCG
AACATCAGCCGCGATCGTGCGAACCTAGCCATTTGGTTCTCGCTTTCAACTTCTTTGGTCATTGCTACCT
GCCGAATTAAAGGTCAAGATTTTCCTCAAGACCAATGGAGTGCTCTCTTGGGCTGCGTCAAAGAGTCGGT
GAAGGTCACTGCTTCCGTGTTGAATTCTGATGCTCAGATGATCCAAGAACCAGATTTGGTTCAGACATTT
CTGCAGCTCTGCGCAGCGATCATTGAACGATACGGACAGATGTTTGTAGCTCTCAAAGATGAGTTACAAA
TCATTGTTGCCATCGCCATTGCGGGATTGAAAGTTGAGGAAAGAGTTGCTTTACAGGCTGCATTAGACAT
CCTTAGGATTTTCGCTCATCAAACGCAGAAGGCATCCTCGCAAGCCCAAGCTGATTTGTTCCTCGAATTA
TTGACTCTGCATGGACAGCAAGTCTTGAACCACATTCTTCTCGGGATTGGGGGAAAGCTCCCGAGAAGTT
CTTTACCCAGCCTATCTGAAACTTTACACTGTTTTGTAATCAAATTACCTCACCTCAGTCAGATGTGGCT
TGCCAAACTTCTGGAATCACCCGGATATCCAAACGAAAAGTTGACTGAAGACAAGAAAGCTAGGTTTTTG
AAGAACATTTGCGCTGCTCGAACGCTCAAGAAGGCCAGAGACGTGTGCACTGATTTTGCCATCGTTTCGA
GAGGGCTTGAAGGAACTGCATATGGCGCGAGTCAGATGAGTCTATCATTTGCAGACTAA
>PGTG_20576T0
ATGATCTGTCATTCCCCAGTCTCACGAAATCCAAGCAAACTTCCCAACTTGCACCTGGACTCGATCACAC
CGTCAAAAGTCCCGAGTAGCAAACCTTCAATCCTTTCAGTCAAATACCCACTGTGGTTATCGATCATTAT
CATCCTTTTGTTTCATATCCCCTCTTCATCCACATCAACGTCATTCTCAGAGCAAGCTGGGCTCTGGTCT
CGTGTTCGATTAAGAGCACGCACAGTGGAAACTGGACACATCCACACTTCCCAACAGGACGAAACAGCTA
ATAACTGCCAGACCAAGACATGTAAAAGCACCAAAAGACCCCTCCCGACGGCAGGGGACTCCGCCAAAGA
AATCACAAAGCCAATCCACCATCGTGCGACGATTTCTACCAAAACCAAATCATCTCGTTCCCTTAGAGCT
AGGGACTGCACGCCTCATGGCACGAAAAAGGTTTCACCCGTTCCACCCGTCCCAGAAAAGTTTAAAAAGA
CAAAGGAGTCCAAGAAACCTAAGGAGAAGTCTACCAAGCCAAAAACACAAAACCCATTCAAACCGCCCCC
TCAAAAGAAGGAAAAGCCCACCGAGCCCAAAAAACCAAGCCAACCTGAAACTACGAAAACCCAATTCTCA
AAGGAACCCTTCCCCAACCAAAAGCATGATACTGACTCTTCGAGGTCAAAACCTGTCAACCCAAAACCTG
TCGATGCAAAACCTGTCAACCCCAAACCTGTCCCTTTAATTCGCCTTAAGGAAAACGACGAGTCAACTTC
AAAGACCTTGAGCGGAGTGACCGATTCTCTTCGGGTTAACAAGTCTCTATCCAAGAAGCCCCAAAGGCCA
AGTGACAATCACATTTCTACTGCCCCTCGCCATTCGAAAAAACCTGTTTCCAGTTCCCCTGATTCTGCTG
ACAGATGGCTTGCTGCGCACAATGATATCAGAGCGAGGTATTCTGTCGGGAACCTAATCTGGAGTTCGAA
ATTGGAAGCGTCGGCTCAAGCTTGGGCCAACAGATGTGTCTTCGAACACTCGCAGGGTAAATACGGAGAA
AATATCGCAGCCGGTCAACCGACCATCGAATCTGTTGTCGAGGATTGGGTATACGGAAAGGACGAATGTG
AGGTATACCAGCCCGATAGCCCGGTTTATTCGCATTTTACCCAGGTCATTTGGGAAGGTACGACCCAACT
TGGATGTGCGATTAGTAACTGCCATAATCTACCAGGAACTCCGTTGAAAGATGCGCCTTATTGGGTCTGC
CAATATAATCCACCGGGCAATGTGTTGGGCGAATTCGACACCAACGTCCACGCTAGCGCTGGACAATGTC
TCAGGTGA
>PGTG_00042T0
ATGGACTCGCTTCCTCATCCTCGCAGCTACTACTCAATCTCCTCAGACCACTCCCCTACCCAATCCTTCG
ATGAGGATGGTGACTCCTTCACCTCTTTCGGATCTGTTCAGACTCCTCCCCGTTTGAGAGCGATGATCCG
CTTGATTTTTGATGGTACTCTTAACTCTCCCATTCGTTCTTTCCCGGATTCTGACTACGGCGACGCCGGC
TCTCCTCTCGAAAGAGTGACCGATCCCCTCCCCGCGGCGATCGTCGCGGAAGGTCTTAACAAAGGTGAAA
CGTTCGGCGATCATCGAGCTCGGTTGTTAGCTTCGATTCCCCCTCTCGCGTATGATAGAGCTCCTATTGC
GTACTCGTCCGATCAAGACGGAGAGTATGAACTGGATGATTCCGCTGTTGCCCCTACCCCCCATACTGAT
CAAGAACATTATACCGCCGTCGTCGGTTCACCTGCTCCAGCCAGCCTTGGTTATGTTCCTGGTGCGACAA
ACGAGGTTGGCCAGGACGTTGGGTTGCTTGACCCGAACGATAACGGGGTTTTTCCTGTAGATCCTCGCTT
GCAGCTTCCCTCCGAGGACGACGATCGATCGACTATAGATTCAGTTTTCTCCTTGCTTGATCCTTACGAG
GATCCCACCGATACTACTTATGTTCCTCCCCAAAAAAGCAGGAAGTCCCGGCACGGCCGAGCTCGCTTTT
CTGGAGCCTTGTCCCCCAAACCAAAACCTGTTTTTATTCGCCCGCGCGACTCAAAAGGCCGGTTTATATC
ACTCCAATCTAAGAAGTTTGGCAAATTGAAGGCTACTAGCGTTGATGAACAGCCCCCCCAGTCACTGTTG
TCTTCCACCTTCCTTCACCGAGCTGCAGTGGATTCCGGCCATCCTCATCAAGCCAAAACCGCCCGTAACA
CTTTCCTTAACACTGTATTAACATCCCCAGAAGAGGCTTTTCCCTTCACCTTTCATCTTCCCGACCCATT
TGCAGCCCATTTCTCTCTTGCTGGCCCATCAGTCTCGGGGACCAACCCGTTCATTCCTCCTACCCCTTTT
ATCAATATTCGCCCCGACGATCCTCGACTTCAATTCAGAACCGCTTTTGTGGACCTCCTCTGGGTCATTG
TGCCCTTCCTTTCTAACTTCAACCTTGCCCCTGATGATCATGACAACTTTAAATTACTTAGTCATGCCGT
GGTTGCTGCACAAGACTGGTACATAAGATCTCAACACTTATACTAG
>PGTG_00043T0
ATGATGATGATCATCATCATCACGATCAGCTCAAACCCAACTCAACCCAACCCCAGCAAACCGTCCCCTC
CGAATACGGACGAGAACAACCTGGGCTCATTCCTAGCCAAAGATAACCTCACCTCGGCTTCGATTCCCTT
CAAGTTCAACACCACCGCCACCACCCCTCAACCCACCAAGAACTCCGGCTCAGAGCAAACCGAGAATAAT
CTGGCATCCTTTCTCTCCAAGGATAACATCACTTCGGCTTCGATCCCCTTCAAGTTCAATAGCACCACCA
CACAGCCCACCAAGAACTCGAGCCCTAATACGGATGATAATCTGGCCTCGTTCCTCTCCAAAGATAACAT
CACATCGGCTTCGATCCCATTCAAGTTTGATAACACTAAAACCCAGCCATCCAAGAACTCGAGCCCCAGT
ACGGACGACAATCTGGCCTCGTTCCTCTCCAAGGATAACATCACATCGGCTTCGATCCCGTTCAAGTTCA
ATAACACCAGCACCCAGCCGACCAAGAACTCGAGCCCCAATACGGACGATAATCTGGCCTCGTTCCTGTC
CAAGGATAATATCACATCGGCTTCGATCCCGTTCAAGTTTAATAACACCAGCACCCAGCCGACCAAGAAC
GCGAGCCCCAATACGGACGATAATCTGGCCTCGTTCCTGTCCAAGGATAATATCACATCGGCTTCGATCC
CGTTCAAGTTTAATAACACTAATGTCGGGACTGGTCAACAGACTAAGAAGAACTCGTCGTCGAGCTCTAA
TACGGATGATAACTTGGCTTCGTTCTTGTCCAAGGATAACCTCACCTCGGCTTCTATCCCGTTCAAGTTC
AACAGCACTAACGTCGGCACTAGTCAGCAGACCAAGAATCCCAACTCTAATACGGATGATAACCTGGCCT
CCTTCCTGTCAAAGGACAACCTCACCTCCTCATCCACCCCGTTCAAGTTCAACACAACTGCTGCTGCCCT
CACCTCATCCTCCAAATTCAATTCAACAACCGAGAACAACGACCAACCTTCGCTGATCAATGCAATGAAT
GCGACCATGACCTCGAGTCCGTTTAAATACAACACCACCAACGAAAACAACCTCGATCAGGCCAATGCCA
GTTTGCTCTCTGCTCCCTTCAAATTCAACCAAACCAACTCTACCTCCGCTCATTCGACCAACAGCGAAAG
TGAGCCCAGCCTGGCAGCCATCGGTCAAGATAAAGCAGCCAACACCACCTTGGTATCCAACACCTTCCAG
CTCAACTCGACTACTGGTGCTGGTCTACAGAGCAACAACGTGACTGCGATCGATAAGGATAATGCCGTCC
TGACATCCTCTCCATTCAAGTACAACTCCACCAATCTCAATTCTTCGGACTCCAATGGGCTCTTGTCCTC
AAACAATAGCAACAACAACGCAACCAATTCCACTCCCGTCTATACTCCTTATCACAGCGATCCAAAGCCT
GCGCCTGCCTTTGTTCCCGTCACCTCCCTCTTTGTTAACCCGCGTCCAGCGGACCCAGTTGGTCCATCGA
CCGCTCCACCGTCTGTGGAGACCTCGCTACCTTCTGCTGGAGCACCACCTAAGAAGTCATCGCCCACCCC
GTTCCCGTCAAGCTGGCCACGTTACATCGTCCCTACCAATGCGCCAACTTCGGCTCCTGCAAACTCGACT
CTGATCTCGATCTTGTTTACCGATGCGCTCAATTGGCCATGGCTGGTCACCAACTCGAATGCCTCCTCGC
AAGTCCTCGTCTTCATGCCCGAGTTGATCGCCTCGAGCTTGCAGATCCCTGAGGACCAGGTGGTCACCCA
GTCCTTACAAGCTTATCAGCCCGTCAACTTCAATCCTAGTAACGAGGCCAGCATGTTGACCTTATGGCTG
GGCTACATTCCCAGCCAATACGTCGGTCAATTACAAGCAATGATTCGTGCCCCTCAGAGTCGGTTCTACT
CCAGTACTAATTCGGGTTTTGAGAGCCTTGGCTAA
>PGTG_00044T0
ATGGACGAGGAAATCCAACCAATCGCCGAGCAACAACCAGCGAACTGGGAGAAAATCGATGCAATAGCCG
ATCAACTTGTGCTCCTAGCCAACCAACTACTTGAATCCAAACTATCGAGGGCATCGGCCTCATCATCATC
AACGATCACTCCGCCGGAAGAGAGCTTTGTGGATGAACTCGAAGCCGACGAAAACTCGATCTTGCTTGCC
GCTCCACTCTTTGCTCGTCTGAAATCAATCAATCGCAGTAGCTCATCGATGGTCTCCTCCTTCAAATCTC
AGACTCAGCTGATCAGGAATCAGGTCGATCAAATTCATTTGGACTTGCAGAACTTGATCTATGAGAGAAG
ACATCTGGAAAAAGAAATTAAGAAATGTCAAGAATTCGAATCGGAGTATCAAAACATCTCCATCCATTCA
CTCGAGGAATACTTCGAGAGGAATCCGGAGGATAAACGAGACGGGCCGGAGGAGATCGATGGACATGAAC
TGATGATCAAACGATTAAAATTCGAGTTATCAGAACGCAAAAGGTTCGAAGCGGAGAAGAAAGAACTGCT
CCAGAAGAAATTGAAACTTTCGAAAGAGAACGACGAGAAGAAATCGAAATTAGATGAATTAGAAAAACAA
TTAGACAGATTCGTTGTCACTGCCAAAGAAATCCAATCCAAGATGGCGAATCAAGTGTAA
>PGTG_00044T0.1.5b871c5f gene=PGTG_00044T0
ATGGACGAGGAAATCCAACCAATCGCCGAGCAACAACCAGCGAACTGGGAGAAAATCGATGCAATAGCCG
ATCAACTTGTGCTCCTAGCCAACCAACTACTTGAATCCAAACTATCGAGGGCATCGGCCTCATCATCATC
AACGATCACTCCGCCGGAAGAGAGCTTTGTGGATGAACTCGAAGCCGACGAAAACTCGATCTTGCTTGCC
GCTCCACTCTTTGCTCGTCTGAAATCAATCAATCGCAGTAGCTCATCGATGGTCTCCTCCTTCAAATCTC
AGACTCAGCTGATCAGGAATCAGGTCGATCAAATTCATTTGGACTTGCAGAACTTGATCTATGAGAGAAG
ACATCTGGAAAAAGAAATTAAGAAATGTCAAGAATTCGAATCGGAGTATCAAAACATCTCCATCCATTCA
CTCGAGGAATACTTCGAGAGGAATCCGGAGGATAAACGAGACGGGCCGGAGGAGATCGATGGACATGAAC
TGATGATCAAACGATTAAAATTCGAGTTATCAGAACGCAAAAGGTTCGAAGCGGAGAAGAAAGAACTGCT
CCAGAAGAAATTGAAACTTTCGAAAGAGAACGACGAGAAGAAATCGAAATTAGATGAATTAGAAAAACAA
TTAGACAGATTCGTTGTCACTGCCAAAGAAATCCAATCCAAGATGGCGAATCAAGTGTAA
>PGTG_00044T0.2.5b871c5f gene=PGTG_00044T0
ATGGACGAGGAAATCCAACCAATCGCCGAGCAACAACCAGCGAACTGGGAGAAAATCGATGCAATAGCCG
ATCAACTTGTGCTCCTAGCCAACCAACTACTTGAATCCAAACTATCGAGGGCATCGGCCTCATCATCATC
AACGATCACTCCGCCGGAAGAGAGCTTTGTGGATGAACTCGAAGCCGACGAAAACTCGATCTTGCTTGCC
GCTCCACTCTTTGCTCGTCTGAAATCAATCAATCGCAGTAGCTCATCGATGGTCTCCTCCTTCAAATCTC
AGACTCAGCTGATCAGGAATCAGGTCGATCAAATTCATTTGGACTTGCAGAACTTGATCTATGAGAGAAG
ACATCTGGAAAAAGAAATTAAGAAATGTCAAGAATTCGAATCGGAGTATCAAAACATCTCCATCCATTCA
CTCGAGGAATACTTCGAGAGGAATCCGGAGGATAAACGAGACGGGCCGGAGGAGATCGATGGACATGAAC
TGATGATCAAACGATTAAAATTCGAGTTATCAGAACGCAAAAGGTTCGAAGCGGAGAAGAAAGAACTGCT
CCAGAAGAAATTGAAACTTTCGAAAGAGAACGACGAGAAGAAATCGAAATTAGATGAATTAGAAAAACAA
TTAGACAGATTCGTTGTCACTGCCAAAGAAATCCAATCCAAGATGGCGAATCAAGTGTAA
>PGTG_00045T0
ATGAGTCCCCTCTTCCTCATTATTGTAGCATTTTGCGCCCAATGTCCTTTACAGTATTCGCTGTCATCGT
CAGTAGATATCGGACGGGGTTGCCCTAGGCATCATTCTCCGGCCCAAGAGATCTCATACTCTACGATACG
CAGTAGTACGCTGTCACAATCACAAAATACCAATAGTTTATTGCTTATAAGACGTTCCATAACTCGATCT
CGCCTCGGGACGATTGAAGAAGGTGAAGAAGAAGGCGTCGACGAAAGACTCACGGGGGACGTCGAAAAGC
GAACCGCCGTACCTGTGGAGAAGCCTATAGAATCTATAGATAGTCGCAAGGGAACTTGTTCGGTTGATTT
AAAACAGCTTCCTGCTAGTTATACCGCTCCGGTGCACATTGGACCACCTGAAGTCGAGCAACGTTTTGAA
GAACAAACATCATCCCACGCTTCAGAAATCAGCGACCCCCCAGAGGCTGCGAGGGAAATAAGATGCAAAT
ATCCTAAATTATATAGAGCCTGGAGAGAATCTATTCCATCGGAAGAGCTCAACAAAGCGATGAATAACTT
CGAAAGCATGAAAAAAACGGGATTTTTCCAAATTCCTCTCTGGATGGATGAAGGATTAGACGTCTCGAGA
ATGCTCCAGATAATAAATTTTAGAATAAATGGGATCAAACTTCGCCACATTGATAAACCGATAGATCAAG
TAACGCTCAGTGAACAGAGTAAGATTGTAAAACTGTTTTCTGGCCTGGAAACCGAGGGAAATTTTGGAAA
AACACTTGTCAGAAAAAAAGAGTATGCTCAGCTTTTGGAATATGATAAAGGAATCCAAGATGATTTTGAA
AAATTTACTGAAATCTCAGGTAAGAAATTCACACAAAGGGTTAGAATCAAGGCCAAATCCAATTTCAAAA
GCTTTTCAGATGATTTTGGCGCTGCTCTTATTATCTTTGAGAGGTTCCGAAAAATGCGCAACTTGTAG
>PGTG_00048T0
ATGGAACTGTTGGCAGGCTCTAGTGTGTCAAGGTTGTCACACTCCGTCGAAAGTTCGCCTCGCGGTCCAG
GAATCGCCGCTGACTTAACAGCTACGAGCACCAAAAACTCAAAAATTCCGCCTGTCTATTTGACAGACGA
CTCGCACCCTGGCAATGTGAACGCAATGGAAAACGAGTGGAAAACCCCTTGGTCCGATAAAAAACAGACA
CTGATGCATCCCGCATCCCCGGCTTCAAGCGAGAAATCGGGTCTCTCCTCGAGCTCACAGACATCCCTTG
AAACTTTCATTCCTCCTAGGACTTCGTCGGACGAGGACTTTCTCAAAAGTCCGGGAACAATCTCCACATC
CTCCACTGAAGCATCCACAAGTCGGGAGCTTTCGCTTGGCGACGAGTTGGGACATTCTTCTCCAGAGGCA
ACTTCTCAACGTGTCAATCAAGCTAGTACCATATACCGCCATCTTTTGACCAACGCTGAGAAGCCACAGG
TCCAACTAGAGAAAAACAGTTATTGGGGTCGGCTCACGACGTATTTGGATCGAGCCAAGGGTTATTCACC
ATTTGGTCGTCCTAAAACCGTATTGCAGCTTACTGAAACCGATGCATCAGAACTCAACATCTTTCTTTTG
CGCGCACGCCAAAAACTAAACGCGGAAGACACCAAGGTTCTAAATGAATATTACCAAACCTTCTCGGCGT
TCAGTAAGAAATCGACGACGATGATTCAATCCAATCCAGACAGTTACGAATTCCTGTCAGAGTGGGAGAA
AAAACATTTTATCGCTCATACCATCATGAGTAATTTCTTCAAAAAGATATTGTCAGACAGCGAGTTCTCG
AGAAGGGAGAATGTTTTTCATCTGCAAAGAGAGCAGTATCGAATCGTCGCGGGCTGGGGAAAACAGGAGA
AGTCTATCCAACAGGCGACTGGCTATCTGGAGGAAGAGGTCAAAGGATTCGGAAATCTGCTCGGAGGAAA
AGATTTTTTCCCTTCGTTCGACAAGGTGGACTCACAGGCGACCTTGAATCAAATCGAATCTTTGGAGAAA
GAAAAGCCCAGACTAGCGAAGGCTTGGGAAGACTATTTGCAACCCGAAGAGTATGACTCACGGATCCAAT
TGCTGAACACTTTGGCGCAGTTGAAGAAACCTCATCAGATCCCGTCGGAAACGATTTCTGCATGGAGAGC
GCAAGGACTAGATGTAGACAGAATGCTGAAGATTGTCGACTACAGACCGGGAAAGATCGAGCAACTCGTC
GAGGAAGGACCACGTGGAAAGACACAATTCGAAAACCTAGAAACCTATCAAGCCGGCAGGAGACTGTTTC
TTACTGAAAACGTCTACGGAATACCGTGGTCACAAAGTCTCGAGCATTATCAATTGATGCAAGCATCTGA
AGATGTAAAACTCAAGTATGTCGATCTCAGCAAAGCACTCCGAGGTCCTCCCAGGATAGCACCAGCACCT
CTTCCAATTAGTCCCCAGACACCACCAACACCTCTCGAACTCAGAACTTTCTCCTTATCCATTAGCATTC
CCCAAAGCAAATATAACTTTGTTCAGAAATTTGTGAAATTTGTGGGATTAAACTCCAAACCTTTCTGA
>PGTG_00049T0
ATGATCAGAGTGACTCTGATCACCACAGAGGAAAAGTATCCATTGGATCGAATGCTTCGAAAGCAGCTGA
ATGATTGGAGTTGTTCGGAAGTCTATCCATGTGCACAGCATCGCTCTCCTACGTCGGTGATCCGGCAATG
GCATTGGTTGCGCCATGAATACATATTCCTGAGTTTCGACTCCAAGCCACCCAACACCAAAGATGTCGGA
TTATTCTGGAGCATAATCAGGGGTAATCACCCCCAACTTCCAAGCAAGTGTTTCGGAGGGACCGCCTACT
TGGGCTCCATATTATTGTTGATGAAGGCCGGTGCTACGCGTCGACGGTCGAACGAGTAA
>PGTG_00050T0
ATGTCAGCCTCAAGGTTCCTCCTCAGCAAGCCATCCCAGGCTCTGCTCAATCAGGCCTCCCGTCGGATCC
CCGTACCCTCCACCTCTGTCCGATCCCTGGCTACGATTGCACCCTCTTCAACTTTCCCTCAAACTCGCAT
CTCGACTCTACCCAACGGCTTGACCGTAGCCACCGAGCCTCACCCTCACTCTCAAACAGCTACCGTTGGT
ATTTGGATCGACAGCGGAAGTCGAGCCGATAAGCACGGCGGGACCGCCCACTTTCTGGAACATCTCGCTT
TCAAAGGTACTCAAAAACGAACCCAGCATTCCTTAGAGCTAGAAATCGAGAACTTGGGAGCGCATCTGAA
CGCATACACATCCCGAGAACAAACATGCTACTTTGCCCGTAGTTTCAGTCATGATGTACCCAAAGTAGTC
GAGATCATTTCGGACATCTTGCAAAACTCAAAACTGGAGGAAGGGGCGATCGAAAGAGAGAGGAGTGTGA
TCTTACGTGAACAAGAAGAAGTCGATAAAGCACACGAGGAGGTCGTCTTCGATCACTTGCATGCCGTTGC
CTTCCAAGGAGAAGATCTCGGCAAGACCATCCTCGGTCCAAAGCAAGCCATCTTATCCATCAAACGCCCC
GATCTAGTCGAATACATCAAGTCCAACTATACCGCCGACCGAATGGTCCTCGTCGGTGCCGGTGGATTAG
AACACGAGGCACTGGTCGAACTGGCCAGTAAGAACTTGGGTAATCTGCCTACCTCTTCCTCACCGATCCC
ACTCGGCGGGCGAGGCCAAATTAAGCCTACAGGCTTCACCGGTTCCGAAGTCCGCATCCGAGACGACACG
ATGGACACGATCAACTTGGCGATCGCCGTCGAAGGCGTCGGCTGGAACTCGCCCGACCTCTTCCCTATGT
TGGTGATGCAGTCGATCTTCGGAAACTGGGATCGATCGCTGGGCTCGAGCCCATTGATGAGCTCCCGATT
GAGTCATGCGCTGTCGAGCAACAACCTCGTGAACAGCTTCCTCTCCTTCTCGACCTCCTACTCCGACACC
GGCCTCTGGGGGATCTACATGGTTTCCGAAAACTTGACCAACATCGACGACCTCGTCTACATCACCCTGC
GAGAATGGCAGCGCATGTCCACCGCACCGACCGAGATCGAGGTTGCCAGGGCAAAGTCCCAGTTGAAGGC
CAGTATGCTCTTTAGCTTGGACTCCTCTAATAACATCGCCGACGACATCGGCAGACAGTTGGTCACCTCC
GGTAAACGAATGACCCCTCAGGAGATCCAGATTGCCGTCGAGGCTGTCACGCCCGAAACGATCCGTCGTG
TGGCTCAAAAGTACCTCTGGGATAAGGACATTGCTGTGGCCGCCCTGGGTCGGGTCGAAGGTCTTTTGGA
GTACAACCGTATCCGAGCCAACATGTCATCTCTCACTTGGTAG
>PGTG_00053T0
ATGGTTATGCTCTCATTGACGATTTCGCTCTTGGCGACTTTCCAAGCCGCCTTCGCTCAAGATGCCAACG
CCAACAGCAACTCATCCCCAGCCGCCCCATCGGCTGGTGTTAACTCGACTGGCGATGCATCAAGTGCGTT
GGCTGATGCGGCTTCAAAAGCTGTATCTGCTGTGGCTAACACTACGGGATCCGCTATCAACGGTACTCAA
AGCTTGGTGTCTAATGTGACTACCCCTGCGGTTGACGAAGCCAGTTGCGGGAGCGCTTCCAAGAATATCA
ATGCTTGCTTGGAACATGTCCACAAGGACGTCTCTTCTTGCCATCAAACCGATGACACTTGCCTGTGCCA
GACATACGCCAACTTGGCGAGTTGCTACAACGGCTGCCCGAGCCTCGCCGCCCAGGGAGAGCAATACAAG
TCCCAGTCTGCTCAGCATTGTAGCATGCCCGGTGTCGCCGAGAAGATGAAAGCTGCCGCCGAGAAAAACT
CTACAACCACGGCTACGGCTACGCATCACAATACGACCAGTGATAACTCAAACGGACAACCGAAGATGTC
GGCCAAGTCGGCAGCCTTTGGAAGGGTGGAAGCTTCTTCCTTAGGAGTGTCGTCAATTTTTTCCTTCGCT
TTAGCTGTAATTCTCGCGTAG
>PGTG_00053T0.1.5b871c5f gene=PGTG_00053T0
ATGGTTATGCTCTCATTGACGATTTCGCTCTTGGCGACTTTCCAAGCCGCCTTCGCTCAAGATGCCAACG
CCAACAGCAACTCATCCCCAGCCGCCCCATCGGCTGGTGTTAACTCGACTGGCGATGCATCAAGTGCGTT
GGCTGATGCGGCTTCAAAAGCTGTATCTGCTGTGGCTAACACTACGGGATCCGCTATCAACGGTACTCAA
AGCTTGGTGTCTAATGTGACTACCCCTGCGGTTGACGAAGCCAGTTGCGGGAGCGCTTCCAAGAATATCA
ATGCTTGCTTGGAACATGTCCACAAGGACGTCTCTTCTTGCCATCAAACCGATGACACTTGCCTGTGCCA
GACATACGCCAACTTGGCGAGTTGCTACAACGGCTGCCCGAGCCTCGCCGCCCAGGGAGAGCAATACAAG
TCCCAGTCTGCTCAGCATTGTAGCATGCCCGGTGTCGCCGAGAAGATGAAAGCTGCCGCCGAGAAAAACT
CTACAACCACGGCTACGGCTACGCATCACAATACGACCAGTGATAACTCAAACGGACAACCGAAGATGTC
GGCCAAGTCGGCAGCCTTTGGAAGGGTGGAAGCTTCTTCCTTAGGAGTGTCGTCAATTTTTTCCTTCGCT
TTAGCTGTAATTCTCGCGTAG
>PGTG_00054T0.9.5b871c5f gene=PGTG_00054T0
ATGACGAGTTCAAGCTGCCACGTATGTAGCAAGAATGTCAGATTACGTCATGACTTGAACAGCTCAAGCA
AGATTTTCTTCACCCTACTTCTGGGCATTTTTTCCTCACTTGTCTGTTATTTGTCTGAGGTGTCAGGCTG
GATCATCATTGCTAACGTCCTATCTCTCGCTTTATCTTTCGGTGAACATCAGGCAAAGCGAGCATTACAG
ACACGTCTTCGGCTAGCGGGTTTCAAGGCATCGCACGGGTGGCAGGACGTTTCTTTTGAAAAGATTGAAC
CACAGCTCATGGGGACCTTGAAACAAAAACAAGCGGAACTAGCTCCATCACGGGTCCGACGGCAATCAAA
TCGTTCATCTCAGCGTTCTGAACTATCCCCGCATCTATACCCTGGCGACAATCGTTCTCAGCCCGCGTGG
ACCACTCCCGATCACAGACTTCCCAGCTACATGAATTCAGAGACTGATAGCACCCACACATTTTCACTCC
GGACGACGCCCCAAATGATTTCTGGAGCATTCAGCGCGCCACCCTCAACCCAACCTCGATCACTGATCCA
ACCGCCCTCATACCCCCACACGCCCGAACAAATCATCCGCTCAAAATGGACCATGTCTCGAATCCCCAGT
CAAACACATTCCAACACGACTCCCGAAGACGATGAGCTCAGGGATCAAACCACAGCCGCCGAAATGATGC
TCTTCCTGGCCACCGGATCTCCCTCACCCGACCATCGATCCATCAGCTCAGTCACCCAAAACAGATGCCT
TCATCCTCAACTCCAACCGCAATTTCGAACTTAA
>PGTG_00054T0.4.5b871c5f gene=PGTG_00054T0
ATGGGGACCTTGAAACAAAAACAAGCGGAACTAGCTCCATCACGGGTCCGACGGCAATCAAATCGTTCAT
CTCAGCGTTCTGAACTATCCCCGCATCTATACCCTGGCGACAATCGTTCTCAGCCCGCGTGGACCACTCC
CGATCACAGACTTCCCAGCTACATGAATTCAGAGACTGATAGCACCCACACATTTTCACTCCGGACGACG
CCCCAAATGATTTCTGGAGCATTCAGCGCGCCACCCTCAACCCAACCTCGATCACTGATCCAACCGCCCT
CATACCCCCACACGCCCGAACAAATCATCCGCTCAAAATGGACCATGTCTCGAATCCCCAGTCAAACACA
TTCCAACACGACTCCCGAAGACGATGAGCTCAGGGATCAAACCACAGCCGCCGAAATGATGCTCTTCCTG
GCCACCGGATCTCCCTCACCCGACCATCGATCCATCAGCTCAGTCACCCAAAACAGATGCCTTCATCCTC
AACTCCAACCGCAATTTCGAACTTAA
>PGTG_00054T0.5.5b871c5f gene=PGTG_00054T0
ATGACGAGTTCAAGCTGCCACGCAAAGCGAGCATTACAGACACGTCTTCGGCTAGCGGGTTTCAAGGCAT
CGCACGGGTGGCAGGACGTTTCTTTTGAAAAGATTGAACCACAGCTCATGGGGACCTTGAAACAAAAACA
AGCGGAACTAGCTCCATCACGGGTCCGACGGCAATCAAATCGTTCATCTCAGCGTTCTGAACTATCCCCG
CATCTATACCCTGGCGACAATCGTTCTCAGCCCGCGTGGACCACTCCCGATCACAGACTTCCCAGCTACA
TGAATTCAGAGACTGATAGCACCCACACATTTTCACTCCGGACGACGCCCCAAATGATTTCTGGAGCATT
CAGCGCGCCACCCTCAACCCAACCTCGATCACTGATCCAACCGCCCTCATACCCCCACACGCCCGAACAA
ATCATCCGCTCAAAATGGACCATGTCTCGAATCCCCAGTCAAACACATTCCAACACGACTCCCGAAGACG
ATGAGCTCAGGGATCAAACCACAGCCGCCGAAATGATGCTCTTCCTGGCCACCGGATCTCCCTCACCCGA
CCATCGATCCATCAGCTCAGTCACCCAAAACAGATGCCTTCATCCTCAACTCCAACCGCAATTTCGAACT
TAA
>PGTG_00054T0.6.5b871c5f gene=PGTG_00054T0
ATGTCGTGTCACCTCCAGCTCCCGGTTCTCCGTGGCATACTTGTAACACATGAGATATGGAATGTAGCGT
TTTCCGATAGCCACCATCCACCCTTATTTTTTCAGGCAAAGCGAGCATTACAGACACGTCTTCGGCTAGC
GGGTTTCAAGGCATCGCACGGGTGGCAGGACGTTTCTTTTGAAAAGATTGAACCACAGCTCATGGGGACC
TTGAAACAAAAACAAGCGGAACTAGCTCCATCACGGGTCCGACGGCAATCAAATCGTTCATCTCAGCGTT
CTGAACTATCCCCGCATCTATACCCTGGCGACAATCGTTCTCAGCCCGCGTGGACCACTCCCGATCACAG
ACTTCCCAGCTACATGAATTCAGAGACTGATAGCACCCACACATTTTCACTCCGGACGACGCCCCAAATG
ATTTCTGGAGCATTCAGCGCGCCACCCTCAACCCAACCTCGATCACTGATCCAACCGCCCTCATACCCCC
ACACGCCCGAACAAATCATCCGCTCAAAATGGACCATGTCTCGAATCCCCAGTCAAACACATTCCAACAC
GACTCCCGAAGACGATGAGCTCAGGGATCAAACCACAGCCGCCGAAATGATGCTCTTCCTGGCCACCGGA
TCTCCCTCACCCGACCATCGATCCATCAGCTCAGTCACCCAAAACAGATGCCTTCATCCTCAACTCCAAC
CGCAATTTCGAACTTAA
>PGTG_00054T0.7.5b871c5f gene=PGTG_00054T0
ATGGGGACCTTGAAACAAAAACAAGCGGAACTAGCTCCATCACGGGTCCGACGGCAATCAAATCGTTCAT
CTCAGCGTTCTGAACTATCCCCGCATCTATACCCTGGCGACAATCGTTCTCAGCCCGCGTGGACCACTCC
CGATCACAGACTTCCCAGCTACATGAATTCAGAGACTGATAGCACCCACACATTTTCACTCCGGACGACG
CCCCAAATGATTTCTGGAGCATTCAGCGCGCCACCCTCAACCCAACCTCGATCACTGATCCAACCGCCCT
CATACCCCCACACGCCCGAACAAATCATCCGCTCAAAATGGACCATGTCTCGAATCCCCAGTCAAACACA
TTCCAACACGACTCCCGAAGACGATGAGCTCAGGGATCAAACCACAGCCGCCGAAATGATGCTCTTCCTG
GCCACCGGATCTCCCTCACCCGACCATCGATCCATCAGCTCAGTCACCCAAAACAGATGCCTTCATCCTC
AACTCCAACCGCAATTTCGAACTTAA
>PGTG_00054T0.8.5b871c5f gene=PGTG_00054T0
ATGACGAGTTCAAGCTGCCACGTATGTAGCAAGAATGTCAGATTACGTCATGACTTGAACAGCTCAAGCA
AGATTTTCTTCACCCTACTTCTGGGCATTTTTTCCTCACTTGCAAAGCGAGCATTACAGACACGTCTTCG
GCTAGCGGGTTTCAAGGCATCGCACGGGTGGCAGGACGTTTCTTTTGAAAAGATTGAACCACAGCTCATG
GGGACCTTGAAACAAAAACAAGCGGAACTAGCTCCATCACGGGTCCGACGGCAATCAAATCGTTCATCTC
AGCGTTCTGAACTATCCCCGCATCTATACCCTGGCGACAATCGTTCTCAGCCCGCGTGGACCACTCCCGA
TCACAGACTTCCCAGCTACATGAATTCAGAGACTGATAGCACCCACACATTTTCACTCCGGACGACGCCC
CAAATGATTTCTGGAGCATTCAGCGCGCCACCCTCAACCCAACCTCGATCACTGATCCAACCGCCCTCAT
ACCCCCACACGCCCGAACAAATCATCCGCTCAAAATGGACCATGTCTCGAATCCCCAGTCAAACACATTC
CAACACGACTCCCGAAGACGATGAGCTCAGGGATCAAACCACAGCCGCCGAAATGATGCTCTTCCTGGCC
ACCGGATCTCCCTCACCCGACCATCGATCCATCAGCTCAGTCACCCAAAACAGATGCCTTCATCCTCAAC
TCCAACCGCAATTTCGAACTTAA
>PGTG_00054T0.2.5b871c5f gene=PGTG_00054T0
ATGTCTAGTCAACCGCCACCTCACCTCGAGACGGATGATCAAGCTCAACGCCGGCTCATCATTGAACGGG
TCCTCAAGCGCGTCAGATTATCAAAGGCAAAGCGAGCATTACAGACACGTCTTCGGCTAGCGGGTTTCAA
GGCATCGCACGGGTGGCAGGACGTTTCTTTTGAAAAGATTGAACCACAGCTCATGGGGACCTTGAAACAA
AAACAAGCGGAACTAGCTCCATCACGGGTCCGACGGCAATCAAATCGTTCATCTCAGCGTTCTGAACTAT
CCCCGCATCTATACCCTGGCGACAATCGTTCTCAGCCCGCGTGGACCACTCCCGATCACAGACTTCCCAG
CTACATGAATTCAGAGACTGATAGCACCCACACATTTTCACTCCGGACGACGCCCCAAATGATTTCTGGA
GCATTCAGCGCGCCACCCTCAACCCAACCTCGATCACTGATCCAACCGCCCTCATACCCCCACACGCCCG
AACAAATCATCCGCTCAAAATGGACCATGTCTCGAATCCCCAGTCAAACACATTCCAACACGACTCCCGA
AGACGATGAGCTCAGGGATCAAACCACAGCCGCCGAAATGATGCTCTTCCTGGCCACCGGATCTCCCTCA
CCCGACCATCGATCCATCAGCTCAGTCACCCAAAACAGATGCCTTCATCCTCAACTCCAACCGCAATTTC
GAACTTAA
>PGTG_00054T0.3.5b871c5f gene=PGTG_00054T0
ATGTCTAGTCAACCGCCACCTCACCTCGAGACGGATGATCAAGCTCAACGCCGGCTCATCATTGAACGGG
TCCTCAAGCGCGTCAGATTATCAAAGGCAAAGCGAGCATTACAGACACGTCTTCGGCTAGCGGGTTTCAA
GGCATCGCACGGGTGGCAGGACGTTTCTTTTGAAAAGATTGAACCACAGCTCATGGGGACCTTGAAACAA
AAACAAGCGGAACTAGCTCCATCACGGGTCCGACGGCAATCAAATCGTTCATCTCAGCGTTCTGAACTAT
CCCCGCATCTATACCCTGGCGACAATCGTTCTCAGCCCGCGTGGACCACTCCCGATCACAGACTTCCCAG
CTACATGAATTCAGAGACTGATAGCACCCACACATTTTCACTCCGGACGACGCCCCAAATGATTTCTGGA
GCATTCAGCGCGCCACCCTCAACCCAACCTCGATCACTGATCCAACCGCCCTCATACCCCCACACGCCCG
AACAAATCATCCGCTCAAAATGGACCATGTCTCGAATCCCCAGTCAAACACATTCCAACACGACTCCCGA
AGACGATGAGCTCAGGGATCAAACCACAGCCGCCGAAATGATGCTCTTCCTGGCCACCGGATCTCCCTCA
CCCGACCATCGATCCATCAGCTCAGTCACCCAAAACAGATGCCTTCATCCTCAACTCCAACCGCAATTTC
GAACTTAA
>PGTG_00054T0
ATGTCTAGTCAACCGCCACCTCACCTCGAGACGGATGATCAAGCTCAACGCCGGCTCATCATTGAACGGG
TCCTCAAGCGCGTCAGATTATCAAAGGCAAAGCGAGCATTACAGACACGTCTTCGGCTAGCGGGTTTCAA
GGCATCGCACGGGTGGCAGGACGTTTCTTTTGAAAAGATTGAACCACAGCTCATGGGGACCTTGAAACAA
AAACAAGCGGAACTAGCTCCATCACGGGTCCGACGGCAATCAAATCGTTCATCTCAGCGTTCTGAACTAT
CCCCGCATCTATACCCTGGCGACAATCGTTCTCAGCCCGCGTGGACCACTCCCGATCACAGACTTCCCAG
CTACATGAATTCAGAGACTGATAGCACCCACACATTTTCACTCCGGACGACGCCCCAAATGATTTCTGGA
GCATTCAGCGCGCCACCCTCAACCCAACCTCGATCACTGATCCAACCGCCCTCATACCCCCACACGCCCG
AACAAATCATCCGCTCAAAATGGACCATGTCTCGAATCCCCAGTCAAACACATTCCAACACGACTCCCGA
AGACGATGAGCTCAGGGATCAAACCACAGCCGCCGAAATGATGCTCTTCCTGGCCACCGGATCTCCCTCA
CCCGACCATCGATCCATCAGCTCAGTCACCCAAAACAGATGCCTTCATCCTCAACTCCAACCGCAATTTC
GAACTTAA
>PGTG_00054T0.1.5b871c5f gene=PGTG_00054T0
ATGTCTAGTCAACCGCCACCTCACCTCGAGACGGATGATCAAGCTCAACGCCGGCTCATCATTGAACGGG
TCCTCAAGCGCGTCAGATTATCAAAGGCAAAGCGAGCATTACAGACACGTCTTCGGCTAGCGGGTTTCAA
GGCATCGCACGGGTGGCAGGACGTTTCTTTTGAAAAGATTGAACCACAGCTCATGGGGACCTTGAAACAA
AAACAAGCGGAACTAGCTCCATCACGGGTCCGACGGCAATCAAATCGTTCATCTCAGCGTTCTGAACTAT
CCCCGCATCTATACCCTGGCGACAATCGTTCTCAGCCCGCGTGGACCACTCCCGATCACAGACTTCCCAG
CTACATGAATTCAGAGACTGATAGCACCCACACATTTTCACTCCGGACGACGCCCCAAATGATTTCTGGA
GCATTCAGCGCGCCACCCTCAACCCAACCTCGATCACTGATCCAACCGCCCTCATACCCCCACACGCCCG
AACAAATCATCCGCTCAAAATGGACCATGTCTCGAATCCCCAGTCAAACACATTCCAACACGACTCCCGA
AGACGATGAGCTCAGGGATCAAACCACAGCCGCCGAAATGATGCTCTTCCTGGCCACCGGATCTCCCTCA
CCCGACCATCGATCCATCAGCTCAGTCACCCAAAACAGATGCCTTCATCCTCAACTCCAACCGCAATTTC
GAACTTAA
>PGTG_00056T0
ATGGGCACGACAGAAGACACCTTCCAAGTCCGACTCAAGCAACCGATGTCGATCGACGTACTACTCGAGC
TTGATCTTGGTACCTTGGCCAACGAAATCGGGAGATTGGAAGACTCGATCGAGCGATTGATTCGGTCGAA
TGAAGAGATGGTGGAGTTCGAGGACGAATGTGGTTCTGACTTGGAAGCCAGAGAGACGTTCAAAGAAGCA
AGAGCAGAAAATCTAGTAACCATCGAAACTCAAAAAGAAAGGATTGAAATGATCAAGTGGTGCATCCGAA
GAAAAACCCGACGAAACGGAGCTGATAATACCCATTACCACGTCAATCACCCAGATTCAACAGTAAAAAC
AGGCTCGACAGTCCCGCCCGTCCACATTCTTGTTAACGGGGACAGCTCACTCACAGTGGCAAATCAATCA
ACAGGATTGGACGCAGACAACGGGATTAGCTTGTAA
>PGTG_00057T0
ATGGCAAGAGCTCAATCCACCAGAGTAGCAGCGACCCGAACAGGTCTCCCTCGAGGTCTCAACTCGGGCC
ACAAGACCACTCCTCGGGTCCTTCCCAACAAGCCATCTCACTTCAAGGGACGAGCCTCCAAGCGTACTAC
GTTTGTTCGTTCCATCGTACGTGAGGTTGCCGGCTTTGCCCCTTACGAACGTCGAGTTATGGAATTGATC
CGAAACTCAAAGGACAAGAAAGCCCGAAAGTTGACCAAACGCCGACTCGGTACCCTTCGTCGTGCCAAAC
GCAAAGTTGATGAGCTGACTGGTGTGATCGCTGAAACCCGAAGAGCTGGTCATTAA
>PGTG_00058T0
ATGCCGCCAAAATCATCGACCAAGGCCGAACCTAAGGCCTCATCGGCCAAGACCCAAGTGGCCAAGGCCA
AATCGGCCAAGAAGGCGGTCGTCAAGGGTACCTCCTCAAAAACTCAGCGTCGCATTCGCACTTCGGTCAC
CTTCCGCAGACCCAAGACTCTCCGACTATCCCGAAAGCCGAAATACCCCAGAACTTCGGTCCCACATGCT
CCTCGAATGGATGCCTACCGGACATTGGTCCGTCCTTTGAACACCGAGAGCGCCATGAAGAAAATCGAAG
ACAACAACACTCTTCTATTCATTGTTGATTTGAAGGCAAACAAGCGACAAATTGCCGATGCCGTCAAGAA
ACTTTATGACGTTACACCCCTTCGTGTCAACACCCTCATCCGTCCCGATGGCAAAAAGAAAGCTTTCGTT
CGTCTGACCCCTGAAGTTGATGCCTTAGACATTGCTAACAAGATCGGTTTCATTTAA
>PGTG_00059T0
ATGAGAAAAGATCCTTTCGTTCTGTTTCCAGTCTGGTTGTCGTGTCTTGTTTCCCAAAGCATTGGTTGGC
CCATGGACGAATGGGACCCTATAAATTGGGACGAGCTCGAGAATCTTGCCGAACCAAGCGGCCGGAGATT
TCCTCAAACGAGTTACAACTGGGATTATTCAGACCATGACTATGATTATTTAAACCGCGACTGTTTGTAT
TCGGCGCAGGGCGGTGATCACTCGACCGGTACCTTCCACAATGGGGCCATTGGGGGCCAGCGTTCAGATG
AAGGTCGCGGAGTCGCGAATTCTCTCCAAAGTGTGGCCGGCTCTTTAGCATACTGGGGCAAACGCAAACC
CGATCAAGTCCCCAAGCACTTAAAAAATCAAAAATACGATATCAAGAAGGCATTCGAAATTCAGTCCAGA
ACGGGAGTATGGGCGCTGGATGAGGCGAAAAATATAGACCTTCATTTGATCAAGAAGCCGTTCGATCAGG
CTCACAATGTGAAGAGATCTTTCACTCTCCACAACGCTTCTCCGACTCATTCAGTCACTTACACCTTACA
CGATTTAAGATCAGATCATTTTGTTTGGGAGAGAAGCCTCGATCCTAACTGCAAGGAAACGTTTGATTTC
TATTCGCCGGAGGGAACGGTATTCTTCTATGTGGATGCGGGTCGCCAGATGATCGACCCGGCGAACATCA
TATCTAAGACTCGCCGGCCAACCTTAGACACGAAGTCCCTTTCGCGATGCTGGAATAAGCGTACCCGCCT
CTTGGAGAGTCAGGGATCCTGA
>PGTG_00060T0
ATGACTATAAACTACTCTATTCTGCTCAATCACCTATTCATGTTCTTCATTTCGTTTACTTCTGGAAAGC
CTTTGTGGGAACCCGACAATCTGATGTGGAGTGAGCTGGGACAAGTGGTTGAAGGCGGCCAGATCAAACC
ATCTTTGCGGCAAGCCCCGGCGCAACTCACGTCCGGGATTTCTGTGTCCGATGGACTCGTCACAAATCGC
CGGTCAGATTCAGATTTTAGCGCGTCACTTTCCGGTGCTGGATCCTCACGCTCGTCGCATCCTGATCAGC
AACTCGCCATTACGACCCCTAATTTCGCCTGCAATAACCAAGCTGACCTACGCCGACCCCTGTTCCCCTT
TCGCCCCCTCGGTCCCATAGAACTACACCGGCTCGAAGGAGGAGAATGGGGACATCCTGATTCTTCCATT
ACGATCAATGCGGACTCCTCCCTCTTCCCTTTCGCTGGCTCCCCCACATCGACACACTTGTATCAGACCA
ACCGGGCGGAAAGCAAAGATGAATCTTTTGTATCTTCCTCTCACCTCCTCGGCTCCCTACCACCATCTCC
GTCCAAGGGGAGAAAAGTTGGGAAAAGGACAAACGGTCGTAATCCTCCCGTCTTTTCGGACCTGCTGGTA
CGCGCTGAAAGAAGCCACGACCAGAGTACGAGCGCGTTGACAAAATCAGAAATCCCCAACCTCTGGGCTC
CACAACCAGAAACTGCAATCATGAATACCGCCTTCTGCAATACCATTCACGATGTTTACAGATCATTCAC
GAATCAAAAGGGGGCGCGGGTGTACAATGACAAAAAACACATCAAGCTTTACCTGGGTATCAACAAGGCG
TCTAAGCCAGAGTCCATCGTTATTTCAAACCGATCCAAAACACATTCAGTCTATTATACCTTACATGACC
CAGTAGCTGGCCTCTATGTTTGGGAAAGAACCCTCAATCCCCTTTGCGAGGAAAGTGTTGTTTTACATCC
CATGCTAGGAGAGGGGCTGCTTTATGCGAAAGGGGGAGAGCAAAAGCGGGTGGACCCATATCGACGAAAA
AGTTGA
>PGTG_00061T0
ATGCGTGACCGAAACGTATTCAATTGGGGAGAACTCGGGGAAGTCGTTGAACCATCAGTCGGTCGGACGA
GCCCTGGGACAAGCCATGAACATAGTCATTGGAGTCATGATGGCCAATATTATTCTAATCACGATTATGA
CCGCGGCAGGAACGGTCATCTTCATTCAAATGCAATGCCGATTCGTGAACAAAATCCTTTTCGGTCTGGT
GAACTCGAGAGAGTGGTCGACTCATCAAGCAGACATGTCGAATACAATCATTCGAGTCCTGGCTACGGCT
TTTTGAGACAGGATTATCCTTATTCAGGCCAGGGCTATGATTACTCCGTTGGTACTACTTCCTGGGACAG
GCCTATACGGAGCCAACCATCAGCCGAAGCTCATGATCAGATACTCCAGAATTCCGCCCAAAGCCCGGAA
GATGACGATCCGGCTGGCCCTTCAATCCCCTCGGAAACTCAGCAGGTCTGGGAACATCTCCCAGAGATGG
AGAACGTAATCCTCAGGGGCAAGAAACCTAGACATGACGTTTACAGAGCTTTCGCAAATACCAATGAGCG
GGGAGTATGGGCATCGAAAGTCGATAAACATATCGATTTTCATGTGGTGATCAACAGCAACAACAAGAGG
TGCGACGGGCCCAAAATCATCACTCTGCAGAACAACTCGCCAACTCACTCAGTTACTTATACCTTGTATG
ATCGAAAAACTAAGCTTTTTGTTTGGGAAAAACATCTCGATCCTGAAGAAATGGAAGATGTTACCTTGCG
TTCCAAAACGGGATTAGTCAATCTCTATGTCACAGCGGGTAAGCAGGTGAAATCGAGATAA
>PGTG_00061T0.1.5b871c5f gene=PGTG_00061T0
ATGAGATGTCTTACCCTTCGTTTGATTTCCATCTTGTTAACCTTTCTGGTTTCAAACAACGTCAGTGTGC
CTATGCGTGACCGAAACGTATTCAATTGGGGAGAACTCGGGGAAGTCGTTGAACCATCAGTCGGTCGGAC
GAGCCCTGGGACAAGCCATGAACATAGTCATTGGAGTCATGATGGCCAATATTATTCTAATCACGATTAT
GACCGCGGCAGGAACGGTCATCTTCATTCAAATGCAATGCCGATTCGTGAACAAAATCCTTTTCGGTCTG
GTGAACTCGAGAGAGTGGTCGACTCATCAAGCAGACATGTCGAATACAATCATTCGAGTCCTGGCTACGG
CTTTTTGAGACAGGATTATCCTTATTCAGGCCAGGGCTATGATTACTCCGTTGGTACTACTTCCTGGGAC
AGGCCTATACGGAGCCAACCATCAGCCGAAGCTCATGATCAGATACTCCAGAATTCCGCCCAAAGCCCGG
AAGATGACGATCCGGCTGGCCCTTCAATCCCCTCGGAAACTCAGCAGGTCTGGGAACATCTCCCAGAGAT
GGAGAACGTAATCCTCAGGGGCAAGAAACCTAGACATGACGTTTACAGAGCTTTCGCAAATACCAATGAG
CGGGGAGTATGGGCATCGAAAGTCGATAAACATATCGATTTTCATGTGGTGATCAACAGCAACAACAAGA
GGTGCGACGGGCCCAAAATCATCACTCTGCAGAACAACTCGCCAACTCACTCAGTTACTTATACCTTGTA
TGATCGAAAAACTAAGCTTTTTGTTTGGGAAAAACATCTCGATCCTGAAGAAATGGAAGATGTTACCTTG
CGTTCCAAAACGGGATTAGTCAATCTCTATGTCACAGCGGGTAAGCAGGTGAAATCGAGATAA
>PGTG_00062T0
ATGCGTTGGCTCCCGTTAGAATCCAATCCGGAGGTGATGAATGCCTGGTCATCAGCTCTAGGCCTGTCGA
CCGACCAAGTGAGCTTCACGGACGTCTACGGACTCGACGCGGAACTACTGGCGATGGTCCCCAAGCCGGT
CTATGCGGTTCTAATGCTTTTCCCGATCTCGAAGGAGTACGAGGCGGCACGGGCGGCCGAACATGCACGG
ATAGTAGATCAGGCCGGTGGAGCGCTCAAGTCCGACGAACGACTTATCTTTATCAAACAGACAATCAGCA
ATGCATGTGGCACGATCGGCCTTCTCCACGCGTTAGCCAACAATTCCGAGATCCCGATCACTGAGGGACC
ATTGACCAAGTTCTTGGAACAGTGTCGGGCTAAGAGCCCCTCTGAGCGTGCACAGCTATTGGAGGATGAT
TGTGCGATTGCTGATGTACATGCTGATCAGGCACAGAGCGGACAATCTAAGGTTCCTAGTTCAGATGAAG
AGGTCAACTTGCACTTTGTCTGTTTTGTCAAGAAGATCGCACAGCCAGACCGACCAGAAGCAGAGCCCGC
CCGATTGGTTGAGTTAGATGGCCGGAAGGCGTTTCCGATCGACCATGGTCCGATCGCTCCGTCACAGGAT
CTACTCGAAGCTGTGGTACCGGTGGTCAAACAGTTCATTCAACTGTCTCAGGATAATGTGAACTTCAACC
TGATTGCACTCTGTCAAAATTCTGCATGA
>PGTG_00063T0
ATGACCACCAACAACCTCGAGCCAGTCTTCCTCAGCTCACCACACCATCAAACAGCAACAACTAACTATC
ATCCACCAGCCAACTCATCATCAAACCAGCAACCATCACCATCTGCCAGCACAAGCACAAGCACAAGCAC
AGGCTCATCACCATCAGCTAATAACCCACAGGAACTAACAAGGTCCGACTCAGATCCAATAGCAGCAACA
GGCGATGGCCACAATAGTAACAACAGCAGTCCCTCACCATCCCATCAGCAACACTACCCCCCGCCCGTCA
GACTGAGGAAGGGGACCCGGTTCGAGGATGCCTATCCGAGCATGTTTGCCTCACTGGGGGACAAGGACCC
CGACCCGAGCTCGCTCCTGGCCAGCCTCGAGTCACCCTTCCAGCTCCAGGAGTACATTGCTCACCTCGTC
CGCGCCGACCCGCATGCGGTGGCTAGGATCATCAAACTACCCAGCCCGCACGTCCAGCGTGAAGTATGGA
TCTACGAGCAGCTCCGTAGACTCGCCCACGACCTGGGACACCCACTCGTTAGCGCACTCCAGGCTGACTG
CAACCGCGCCAAGTGTCCAGAGATGAAGGCCGGGGAATGGCTCTACCTCTGTGCGGCCCATGCGACCGCC
AACGAGAACGAATGCTGTGCGATCGATTACATAGTACACACGCTCGATGGTGCGACAGCCCTCCTGAACT
CAGCCCGCTACTTCCCGAGCCGATTGCAGATCCCGGCTAGCTCGATCAAGCATTTCACTTCGATCGCCAG
GAGGCTGTATCGGATCTTGGCTCATGCTTGGTTTCACCATCGGGAACTGTTCGAGGAATGTGAAATGGAG
ACCAGTTTGTATGCACGATTCCTGGCATTAACGGACGAGTTTGGGCTGATTGCGGAGGACCTATTAGTGA
TCCCGCGGGCGGTAGAGGAGGAGGGACAGCACGACGATGAACATCAACAGCTCGACGAGATCGACGAGGG
CGGTGATGAAGCCCAGGCTGAGGCCCATCAAGACCAACAACAATCTTTGGATGACGAGCGGGAGGAGGAT
CATCATGATCAGCACCAGCAGGAGGAGCAGCCCGAGAACACTAACGATCACCATCACCTTCATGACTCTA
ATGACTCACAAACCGTAATAGATCCCCCTACCGATAAGACTGACGAGAAAACCAATAAAATAGAAGAACA
AACTGCATCTCTCTCTCTTACTTAA
>PGTG_00067T0
ATGATTGATGTTGTGGGGAACATTCACATGTCTTTGACCGATCCCAGCTCCATTCATGTGGTTGGTCAAG
ATATACATCTGCTCAGTTGTGTTGCGAGTCCAAATGTAGTACAAGAACTTTGCCAATCCAAAACTGCACT
ATTCCATGTTGTGCTTAAGACATCAAAATTTCTTTTCCCTTCTATAATACTGCACAGAGATACCCAGATT
TTTATTTCCGGTCACCTAGCCACCCCATCTCCACCAATCCATACCGTTCAACCTAGAATTGAGGTTCCCT
CTGGTGGCTGGATGGCACATCTGGGTGAACTCGAAAACGTGGTCGAGGATGAAGTTCAGAAGGCAGTGGT
TTCGGGGAATGTCTATGTGGCGGGGGTTTTCTGGAATCGCCGAAACCAATGGAATAGCTACGTCAAGGTT
GTTAATCGCTCTCTTGGAAAGAATGTTAAAATTCAACTTTTGGCTGGCAACCCGACCACATTGAGAGGAA
TTCAACAATTGAAGCGAGGCGATTGGATCCAGGTTCAAGGGTATAGTGCGCAGGGGCTGCCCCAAGAAGA
TGGAGTACTCAAGGTGAAGATACGGGGATTTTTAGCCTTGGGGCGGTCTGAACCAACCCCATATGGTCTC
AGGAACAATCCCCCAAAGAGATTCAACCTGACTGTGGATGATTGGAAACAAGAAAAGAGGGCGAAGAGAG
GAGGAAAGAATATATCTACTGGGCATTATCTCATCCACTCCCGTTCTCAGAAATAA
>PGTG_00068T0
ATGGATCCTATCTCCCCAGCAAGTGATACGACCAAAAGCCACACCAATTCCGAAGATTCTGTCTCTCAAG
AAGGCCATGGAACTCCTCCCCCAACCGACACTGTACTAGCCAAGAACTTCCAAAGTGTTCCCCCCCTGTC
TGCTCCATCAGTTCGCCCCCCTTCCTTCCAAGAGTTTGCTCTCAAAGCCAATGAACCAAGCTCGTCTGCC
CCACTGATCCCTTCCGAGCCCATACTCGACACTGAAATCCAACAAATCACTGCCGAAGAATTTAATCGAA
ACATGATGGCGGCCGAGCAAGCTACACGTGGCCTCCGCAACCTCAAACTTCCCAGGAGCCTGAAGGAGCA
AGTTGAATCACTTGAGAAGTCTCTTGTTCGTACCAAGAGAACTTGGGAAGAAACTGGCGAAATTCCTGAT
GATGAAGCAATCAAGATCCACCAAGGCGCGACAGCAGCCCCTTCTTCATCGACACCCAATTTCAAAAAAA
ACCCTCCACGCAAAAGAGGTAAACGCAATCCGGCCACCAAACCAGCTGACTTACTCAATCAGCAACCAAA
TCCACCGCCTCCACCGCCGAATCCTACCGCTGAAACTACACCTGATCAAACTACAGCTCAATTGGTGCCC
AATTCCCAAACAGCCTCAAATTTGCCCACCCCAGAATCAAACAAAGCAAACCCTCGGTCGGACACAGCTG
AGAAAAACAATGTACCCAGCACTCCCTCGGACAACCTTGGAGCAGACTCCACCACAGACTCAACTCATGA
TCAACGGTCAATGCCACCACCCGATCTACCATCCGGGCATGTCCAAACCCAAGCAAAAGATCCAACCCCC
ATCTCCAGCTCTCAAGTTACTACTCAACAACAGCAAACCCAGATTCCCAACCCCCCACCGGGCCCTACAA
CCTCTCTCAATTCTCAACAGCCCTCTGCTTCAGAAAACCCACCCAACAGTCAAGCCAATTCAACCCAGCC
ACAGCCCACTCCCACCGAGTCTTCTCAGCTTCCCAACCAGCCCCAAGATCAACCATCCACCCCTCTTACT
AATACTAATATTACCATCCTCAAGTCAACTGATGTTCGGATCATGTTGATTCAGCTCCATCAACAGATCG
AAGGGGTTAAACCCAACTGGCAGAAGTATCAAACTACGTGGACTTCCCTCTCAACACTGGTCCAGTTCCG
TGCCTTATCGATGGGCAATTTGGACCCCCACAGCCCCCAATTTCACTTCCAGAGGACAGCCTGCTCTTAC
AGCTCGTGGATCAAGACAATAAGCTCATTGGGGAAGCAATTCCTAGGTCCATCAACCAACGAACAATGGT
ACTGTCCTGATGTCATAGACCTTCCGCTGCTTGCAAGTTTTGCCAACACAGATGGTACTCTCCAACCGCA
TCAATTCATCCCACCATCGACTAAATCACCACATCCTGAGTCCACTCTAGTTCGGTTCCTCTTCCGCCTT
CAGAACCCTCCAGCCTCCATCATATCTGAATGGGCCAAGATCATTGCTGCCTCTGTTGAGCTCATGGCCG
ACAACTTGTACAACGATCCACCACCAGAAACATGTGAAGATGATGACAAAATATTACAAGGCGTGCAAGT
GCTCAAACACCTCGACAAGCTCAAGGCTGCCTCCTCCTCCTTTGAAGCAAGCACTGAAAACCCTGCCGAT
ACCGAATCTCAAGTGGTCGAACGTTCTCACTCAGTTGATGTCTTACAGGAATTTCGAAATCTCATTATTG
ATGTCTTCATGGCTTATGTGATATTCCAAACGCACGCACTCAGTAGCCAGCCCCTTGACAGCACCCAGAG
AAAGAACCGCTCCCGCTCCGCTCGAAACTCCAACCCCAATCCACAGGGCTCATCTGCTGTAACCACTACC
GGGAATACTTCAACTCAGCTGACACAATTGAAGGACGAGGCAAGCAAACAACTTCAAACAATACAATCCC
GACAGAACTTCCAACCCCTTGTATACTTTTTACTTGGTGGTGTTCGTGGACTCTTCATTGCCTCCAGAAA
CCACCAAACCTCCCCAGTCTCGGAATGCATCTATTTCATTCAGGCCATTTCAATAATCAGTGAAACCTCG
TCCACTCGACGCACCCCCGAGGAACCCATTTGGAAGAATCTCTCTGCTTACATCGTTAAAATATTTAAAC
CAGCTTTTGAGTCACCCAACAAGATTGTTGCACTGCACAAGCCACCCACCTGCCACCAACTTGCCGAAGC
AATTACCATTGATTACTTGAATCACTGGAAAGAGATCCAACCCACTAGTCCCTTCTTAATTCCAAACTCG
TCTCGTCAGATTACTCAAAAATGA
>PGTG_00074T0
ATGTCCCAGGACCATCCCAAAGATCTCGGGTTGGAGCTGCTTTGGCACCAGCCCGATCCGGCCCTAAGGT
CCGCTCGGTTGATCCGAAAAGGACGCGTTCGGAGCGGCACCCTGCCCGCAACCGGCGCATGCGAACTTCG
AAGATCGGTGTTCATATGCAATATGAAGAACTATGGATTGCTGCGGCGCCACGCCTACCCCTTGCTGAGG
AATCGGATAGGTTTAATTTGCCGGGCCACCCGTACGCCGGATCGGAACCACCACCCTTCAAGACTTCAAG
GCCTTCAAGATCAACAACTTCCGATCCTACCAATGGCCGTCACCACCAAGAAGAACCTACCCCGAAACCG
GGCCATCGGGCCTCACGTCAACCGACTTAGCAAATCGCAGTTGTACTCCAAGAAGGCTCTTTACAAACGT
CCTCACAAGCCGATCCCGAGCACCAAAGCGCCAGAGGTCGACTATGCTGCCACCAAGACCGTGAAGGTTG
GCGGTGCTAAAAACGGCGGTGAACGTCTTGTTCCCGTACACAAGGCTCCCCGTTTCTACCCCACTGAAGT
GCAATCGAAGCCCAAGAAACCCCGCAAAGCCCACCGTGCTCCGGGTCTTCGCTCCACATTGACACCCGGC
ACTGTTGTTATCATCCTTGCCGGTCGGTTCCGTGGCAAGCGTGCCGTATTCCTGAAGCAACTTGAAAGTG
GCCTTCTCATGATCTCCGGCCCCTTCAAGGTCAACGGTGTTCCCCTGAGGCGTGTCAACCAAGCTTACGT
TATCGCCACACAAACCAAGGTTGATATTTCCAAAATCAAGCTTGATGAAAAGTTCAACGACGCTTACTTC
GCCAAGGAGAAGAAGACCCGAGACCAACGAGCCAAAGCCAAGGAATTTTTTGCTGAAAACGGCGAGCGGG
AGAAAAAGAAATGCCCTGATGGCCGAATTGCTGACCAAAAGACCGTTGATAAATCGCTCATTGCCGCCAT
CGCACAAACCCCTGTTCTTGCCAAGTACTTGGCCACACCTTTTGGCTTGTCTAACGGCGACTTCCCTCAC
CGCATGAAATTCTGA
>PGTG_00075T0
ATGACGGCTTCCCCGGATGATGAAGAATGGCATCAGCTGGTGGATGAATATCTCCAGGGAAGTGCCGAGT
TTGGACTAACTTCGCCAGAAAACGGAGGCCGGTCCTACGTCCGCGAAGGGCAAAATTCATCGAAGCGAGG
GCGAGTTGATCCGTTGGGAATGCCCGAGGCGAATGGGATGTCCGCATCAGCCTCTGAATCAGAATCACGC
TTGATAAAAGAATTTGGTCTTCCGAATGCACTACCACCCACCAGCAAGAAACAGAAGTCAGGAGTGGCCA
GCCGATTACAGCTAAAAAGAATGGGATTGGTGATCAACCTGGCCCTTGTCAACTTCATTTGCATGATGAA
TCCTGGAAGCAATGCCAATCACATCCCAGTAGTAAAACATTTCATGAATTTATGGAAACAACTGTGCCAC
CACATAATTTTCCTTTGA
>PGTG_20577T0
ATGTGGGCAATTGGCAAGTTGGTTGGAGATCGGAAGTGGGATGTCGGCGCATATGCATCAGAGTTACGCC
CCCGTGCGCAGTGCGGATTGTGTAATCGCGCCAGCTTGAACGGGCAACACATTCTGGGAATCTGGTCCAA
CCACAAGTTGTCTGGTCTGGAAACAGTCGTCATCGAGTCCTGCAGTCAGACCGACCCCCCAAGGCCAAGC
ATCCCTCCATCAATCGAAGCGATCGAAAGTTTCCTACTAACCACTAAAGAACGACAGTCCTTCGACAGAG
TATTCTCGATCAATCGTCATCCTATGGTTAACTGTTTGTCTTCCCATAGGTCTTCCGTTGAGCTTATCAA
CCCTAAGGCTGAGACTATCAGAAGGGCTCAAGCTTTGCAAGTTAATATTACTGGTGCTATTGGATTGGCG
AATGTAGTCCGATCGAATTTAGGTCCCAGAGGCACCCTGAAGATGTTGGTCGATGGCGCGGGAAATATCA
AAATGACTAAGGATGGTAAAGTGCTGCTGTCCGAAATGCAAATTCAGAATCCGACTGCAGCAATGATCGC
CCGAACTGCAACCGCCCAAGATGAAACCACTGGTGATGGTACGACATCTTGTATACTACTCGTAGGCGAA
ACTTTAAAACAAGCCGAGCGATACATCAGTGAAGGACTTCATCCAAGAGTAATCGCAGAGGGACTCGAAG
TCGCAAAAGCTGAAAGTCTCAAGTTTCTTGACGAATTCAAGCAAAGCATTCCCTCCGGCCCTGATAATTC
TATACTGCACTCAATTGCTCGTACTGCGCTATCCACCAAACTGAATGCCAAGCTAGCCAACAAGCTATCT
GCTGATGTGGTTGATGCCGTCCTGGCGATCCGTCAAGAGTCAGAACCGATCGATTTGCACATGATCGAAA
TTATGAAAATGCAACATCGCACTGAAAATGATAGTCGATTGGTCCGCGGTATCGTCCTTGATCACGGAGC
TCGACACCCAGACATGCCCAGACGAGTGGAAAACGCATTCATCCTGACTCTCAACGTCAGTCTGGAGTAT
GAAAAAACGGAAGTAAACTCAGGCTTTTTCTATTCCTCCGCCGAACAACGAGAAAAACTAGTGGAGTCTG
AACGAAAGTTCATTGACAATCGGGTCAAGAAAATCATTGAATTGAAGCGAAGAGTCTGTGACACGGAAAT
TAATCTGGAGGCCCTAGCAAATGGTGAACAACCAAAGGAGAAGCCAAAAGGCTTCGTCATTTTGAACCAA
AAAGGAATCGACCCTCTCAGCTTAGATATGTTAGCTAAGAGTGGAATTCTCGCTTTGAGGCGAGCCAAAC
GAAGAAACATGGAAAGATTACAGCTAGCTTGTGGAGGCGTATCCCAAAATTCGGTTGACGACTTGGACGC
GAGTGTCCTTGGTTACGCTGGATTGGTCTATGAGCATACTCTTGGAGAGGAAAAGTTCACATTTGTGGAG
GAAGTTCGGGAGCCGAAATCAGTCACTTTGTTGATTAAGGGACCAAATGCCCACACCATCACTCAAATTC
ACGATGGGTTGCGAGATGGTTTGAGGGCTGTCAAGAACGCGATTGAGGACGGAGCAGTTGTCCCCGGAGC
TGGAGCATTCGAACTAGCTTGCTCGCGACACCTATCCCAAACAGTCAAATCACAAGCCAAGGGACGAGCA
AAGTTGGGAATTCAAACCTTCGCAGACGCCTTATTGGTCATCCCCAAGACGCTGGCAGCCAACGCTGGCT
TGGATGTTCAGGAAGTCCTTAGTGGCTTGGTGGATGCGCTTGACGAAGGTGGCGTCCAAACCGCTGGCGT
GGATCTTTCCACAGGCAATCCAATTGATCCTATCCTGGAAGGCATTTGGGATAACTATCGTGTCAAACGC
CAATTGTTGCATAGTTGTTCGGTGATTGCTATGAACTTGTTGGTCACTGATGAAATTATGAGAGCAGGTC
GATCGAGTTTGAAGGAAGGACCTCAACATTAA
>PGTG_00079T0
ATGGATACCTTCCCAAGCAGAACAACCACCAACACTACTACTGCAATGACTGCTACTACTCACCACACCA
ACAACACCACAACAACAACCACACTACCAACATCGATAGCAACAATAACAACCAATCAGAACACACTCAT
CAACAGGAACCAAGAGGAAGAAGAAGAAGAAGAAGAAGGACAAGGGCAAGAACAAGACGAGGAAGACGAG
GAAGAACAAAATTATATCTCAGACCCACTCCAAAAATGGCTCGTCTTCGATCCATCTTCATCACCCCCTA
TCCAAGAAGAAGAAGAAGAAGAAGAACTAGATCAGGATCATCTCTCATCCTCAACCTCCTCATTCCAATC
GATCAACCACTCTTCGATCTACCACGATACCTCCATGCCATCCCACGACGGACGCGGGCACTTCTTCTCA
CCTCCTGATCACTCACTCTCACCTGATGGCTCAGAATTCGAATATCACTCCATCCCCCATAACCTGCCCC
TACCTATCACCACTCAATCACTTTCCTCCTTATCCGATCTCGACTCTCAGGAGGACGACTTACTCTCTAT
CCCCTCATCACTCTCAATCACTCGTTCTGGTTCCAGCAGATCCTCCAATCTTCGGACTCATACCCACCAA
GAGATGTCTCCAGAAGATGCCGAATTACTACTGACACCCATGGCAATGTCCGCAGGCTTCTCACACCATA
GTACCATCGTAGGCTCGACCCACGAACCAGGCCGAGTCAGCTCAAGATCCTCACACCACTCGACTGATCA
ACAACGAGCCAGAAGGAGCGAGCCCACCAGTCACTCCCGTCGGACCCACAGTCGTTCCTCCCGTCGCTCT
AGGATCACCCACATCTCATCTTCCCATCGCTCCTCTTCTAGAACCAAACCACCCATCGTTATCATCCCCT
CTTCTTCTTCTGCTTCTTCGGATAATAAGAATATCAATCATCTCTCTCAGCATCGGATCGCCGCTATCAG
CTTCTTGACGAGTGTCGCCTCTAAACTTCTCGACCTCGACTCTGACACTATGAACATGTTATCTACCCCA
CCTGAAAATCAAACCATCAAAAATTCAACCAATCACTTAAGTTCTAGTGCTAGCACTACCCCAACCAAGA
CCCGGCCGCCCATAAGATTTTCAATTGGAGATGATTCACGGACGTCTTTGACGCACGAGCAAGACATGAT
CAGTTCGCCGCTAGATCTTTCTGGGTTCATGCCCCCGAGCTCCAAGTCGGTGTGGCGGACGACGGAGGAG
CGAGAGGAAGAAGAAGAACAGGACGGCACACAGAACGATGGGAAGGAAGGATCTGGACGGATGAAAAGCG
GCCAGTACGGCGCCACATCGACCCTTAAGATCCCTCACTCCCGCTCCGTCGACCGTCTCCGCTCATCCCC
ATCATCAACTATCACCCCACATCTCCATAGACGCTCCAGCTCTACACTCCTTCTCCAGGACTCCCGCTCC
CGCTCCCTTCCTCCCAACAACTCTGAAATCCCTTCTACTGACTCAATGGCTTCCGTCTTGCTCAACAAAG
TCCTCAATGAATGGACCAATTGGTAA
>PGTG_20578T0
ATGGTCAACGACAACAGCAATCAGGAGGAAGAAAATTCAGAAGACCAAACAGAAAGGAATAGAAAGCAAC
CCACCAGGAAAGAAAGCAGGAGAATAACCAAAGGCCATCCATCAGGAAAAGCCAAAGTGAAAACGAGCTC
ATTACTTAGTCGTCTTGGTTGA
>PGTG_00081T0
ATGGCATGGAGATGCTTGAAATTGTGGATTTCATGGAGATGGAAAGTGGGAACCGCACAATCAGCTCAGA
AGATGAATTTGCCTACTATCACAAAGTCCTTCTTAAGTCTCTGCGAACAACAGTCAGAGGCACCAAGGAA
AATCCCTGTCGAATACCGCCTAGAAGTAGTACTGAAAGGAGAACAAGACTGCGTGACGCAATGGGTGAAT
TCGCGCAAAGTCACCGCCAGTTTTGGTATCAACATTGGCAACAACAAACAGATGTCGAATATACAACTCA
CCTTTCAAAGCGGCCTTCCAAGCTTCCCTCCAGGGATGTGCTTGTTTGCCGGCGCATGA
>PGTG_00082T0
ATGGCACCTCAATCTCGACGTGTAAGATCTCAGAAGAAGCGAAGGGAATTGGAAAAGACTGAGAAGGAAA
AGGAGAACGAAGAAATATTGGAATACCAAGATGAAGAAATAATATTCAACGATCAGACGAATCAGCTTGT
ACAATTTCTCCAAGACAATGATACGAACGGAGATGCAGATGAAGATGAGGTTATCATGTGCCAAAGCCTC
TGGCCAATAGCAGCACCAAAAGAAGAAACTGAAACTTCTGGACACCGAAGAAAGACGCCTGGTGGTGAGA
TCCTCAAAGGCTATCGATTGCCAGTTATCAACCCTCTGAACAAATCAGGAAAACTCGTCAGCCGCCCAAT
TTCTAAAAGCAGCCGATTCAACCACCGGAAAACTAAGGAGAAGGCAGAAGGATTAAATAATCAAATAATG
TCAAACTTCTTGGCTGCTGGAAAGAAGACTCTGGAAAAACACGATAGCGATAAGATTGAAGAACTCGTCG
AATCAGATGGCGCAATTGAAGAACTTGCGGATCCAGATGGCGAGATTGAAGAGATTTCCAACCTAAACAT
CACCCTTCAACCAAGCCCTCACGATTTGTTACAAAGGGAACAGCGAATTTATCAGAACGTCAATCAATAC
CTGAACAAGCCGACCAAACCTGCTCCAGCCTCAAACCGGAATCAACTTGACAAGGAATGTAAAGCTCTTA
ATCATACAATAAAATATCTATATGACTTTTATAAACAGAAATGTAAGAAGGATCCAAAATTTGTGTTCCC
CACCAGTCAGCTGGAAGAGCTTCAAGAGTTCAACAATCGTCGCCTAAAATTGGTCTCGGAAAACCATCGG
CCAGCTCCAAACATGCAAGCCTCTATTTTAACAGCTCAAGCTTCAAACCTGCGACTTCCTCCAGAAAAAC
AAGGCAACACTTCGAGTGGAATCAGTCGAGCAAAAAGAATACGCAAGCAAGCCCGACATGTCTTGCTACA
CAAAGAGCTCCACTTCCCACAACCTGGGAAGGGAGCGAGTCATTCTTCGCTTCTAGACCGCAAGGACATC
TACTCCTCAGTTTTCCAGTGGTCCTCACAACAGAAAGCCGGCGAGGTCTCTCCTCGTGCATTTTGTCTTC
AAGTCAACAATGAGATTTTACCAAAGCTTGGTATTGATCAATCCATATCGGAAGTAACTGCCACTAGCTG
GATGTTGAAGCTTGGATTTCGGCCTCAGACCTACTCTAAGTGTATCTACTTTGATGGTCATGAAAGACCT
GGCGTGGTCGCATCTCAAGTCAAGTACCTCAAGGATGTTTCTGAACTTCGAAAACACTCGCAAACATACG
GTGGTGACAATCTTGAAGTTCCTATGCTGATCGACCCAAGCCTTCTTGAAGACCGAAGGCAAACTGTTTT
TATATACCAAGATGAATCGACTGTCCACGCAAAGGAGAGACCTAAATCAACATGGCTTTTACCAGGGTGT
CAAGACTTCCGCTCAAAGAACTTAGGATGGCTTATCCACATCTTCGACTTTATTCTAGAGACTACGGGAC
GCTTGGAGTTATCGGAAACTCAGTTTCATACCATCACGCAAGCCCAGTCAACCCAAGTCAAGCCAAGAAG
TCGGGATGCTGCTACTGTTATATACCCTGGATCAAAGGGTGATGCCTGGTGGGACATGAATCAGCTGTGC
GATCAAGTCACCAAAAAGGCATTGCCAATCTTCGAGGCTCTTCATCCTGGATGTCAGGCAGTGTTTGTGT
TCGATTGCTCGTCTGCCCATGGTGCATATTCACCATCGGCCCTTCAAGCCCAGAACATGAACTTGTCCTC
GGGAGGAAAGCAAGGCTTGTTACGAGACACTGTCATTCCATCCGATGATCCAAACATACCCATCGAGCTC
CGTGGAACACCACAAACAATGGTTTACCCAAGAGATCCAAACAATCCTTCCGCTCAACCGGTAGCTAAAG
GCATCCAAGTTGTCCTTCAAGAGCGGGGACTTTGGGATTTCTATTCAAAGCAAAGATCTGATGCGAAATT
ACCACCTCTCAATCTCAAGTGCGCTACCTGCCGACTGTCTGCGCAAAAGAGAGACGCTGCAAAGAGATCA
GCAGTTCTTATCAGTGCTGCCCTTGCCGAAGGTTACTTCTTAACTGAAGACCAAGCATGCAGCTTGGAAT
CTCCTGAAAACCTCGCACCAGCCAATAATCAAGGACCTCAAGTCCCGGACGATACATCAACTACCTGTTG
CTGGTCCAAGATCATGTCGCTTCAATCGGACTTTGTTAATGAGAAACCTCTTCTCCAGACCATCATTGAA
GACGCTGGTCACATATGCCTCTTCCTGCCAAAGTTCCATTGCGAGCTAAATCCAATTGAGCTCTTCTGGT
CCTACATCAAACAAGCCTTCAGATCGCAAAGCCACAAATGCCGAACTTTTGCTGAGGCCAAGGATCTGTT
TGAAGACTGTCGCAAACAATGTCCCCTGTCAACAATTCGAAAGTACTTTCGTCGAATTGATCGTCAGCTT
TCTGCGTACGAGCAAGGTCTTACAGGTACTCAGGCGGAAAAGATGATGAAAAAGTACAGCTCACATCGGC
GGATCCCAAAGAACGCCATGATGAGCTTAGATGTCATCAACAGTTGA
>PGTG_00083T0
ATGGGTGGAGGCGCACGATATCCGTATCCTAAAGAAGTCTGGTCTCCCTCCGGTGGTTGGTGGACTCGAC
CGACTAACTGGAGATCCAATACTGCCATCATCATCGCAGGTAGTACGCTTGTGTTTTACAGCGTCTTCAA
ACTTAGCGCGAACAGAGAGCAACGAATGCAAGCACCAAATCGGTGGATTCCTTCGATGCTTTGGGCCAGA
GAATTCAAAGAAGGGGTCGTCGGGATTCGGAATGAAGATGAAGAATGGCCCAAAGGCGCTCCTGTCGAGA
AAGGCCATCATTGA
>PGTG_00084T0
ATGTCCAGATTACCACCCTCATCAGCACTCTCATCGAGAAGCTACGGAGGTTACCGAGCGAATAACCCGG
GCCCTAACGCCGGATCTGGCTTCCAAATCGTTGAATGTCCAAACATGCAACTCGCTTTCTCTAACTGTTT
GATAGTCAGTCCTCAAGATTTGGGAAGACATCAGTATGTCAGAGTCAAAGATCAATTCATCTTCACAACA
AAGCCCGACAAAGCCATACAACCTGGAACAGTGGGTTGTATGAAAGCACAGCGAGCGTGGGCCAAGTTAT
CCACCATGGGTGATGTCGTCAATATCAACCCATTCGATCCTCAGAGAGAACTTGGCTCGAATTGCTATTT
GGCCGAATTAGACCTTGAATTAGGTTGGTGGCATCAAGGAAGTGCAACACCTGGCTCAGTATTTGATGCC
GAAGAACTCTCTCAATTGATCACAAGATCATTTGATTCGCTCATATTCTCCGTAGGGCAGCCCTTGGTAT
TCGAGATGAATGGGGAAAAGCTCAGGGCGATCGTCACCGCTGCACGAACGGTAGATATTCAAGCCTTGGC
AGACGTCTCAGACGACCCACAAGACGCAACCATGGGCATCCTGATGGCCAACACGATCATCAACGTCACC
AAATCACCCGAGGCCTCCCTCAAGATCAAAGCTAGCAGCAAGCGCGCTGCTCCCAACGCTATCATCAAAC
CAAATTTCAAATTTCAGGATATGGGAATCGGTGGTCTGGATTCTGAATTCGGTGCGATCTTTCGGAGAGC
TTTTGCTAGTCGTATCTTTCCACCCGGAATGGTTGAAAAATTAGGTATTCAACATGTCAAAGGTTTACTA
CTGTTTGGTCCTCCTGGTACTGGAAAGACGTTGATGGCTAGACAGATTGGGAAGATGTTGAATGCCAGGG
AACCCAAGATCGTCAACGGGCCAGAAATCCTGAATAAATTTGTCGGAGAATCAGAGAAGAATATCCGAGA
ACTGTTTGCAGAAGCGGAAGTGGAATATAAAGCCAAGGGAGACGAATCAGGTCTACACATCATCATCTTT
GACGAGTTGGATGCGATTTGTAAGCAGAGAGGATCGACGGGTGGCGGGACTGGCGTCGGAGATTCGGTCG
TCAATCAACTGCTGTCGAAAATGGACGGAGTCGATCAATTGAATAACATCCTGATCATCGGAATGACCAA
TCGATTGGACATGATTGATGAAGCATTACTTCGACCAGGTCGATTAGAAGTTCACATGGAAATCTCCTTG
CCAGATGAGAATGGCAGATTACAAATCTTGAACATCCATACTGCCAAGATGAGGATGAATAACGTGATGT
CTGGGGATGTCCTCTTGACGGAGCTAGCAGCATTAACCAAGAACTTCTCGGGAGCTGAGCTGTCTGGATT
AGTTAAATCAGCTACTTCATTTGCATTCAATCGGCACATCAAGGTTGGAACCACCGCTGGTGTGGGTGAT
GATCTAGACCAGATGCAAGTCAATCTAGACGACTTCTTGAACGCCCTTGATGAAGTCAAACCCGCATTTG
GTGTCGCCGAAGAGGAACTCAAATCGGTTATTCAAAACGGGATCATCAAATTCTCTCCTCTAATCGATGA
AATCCTTCACGATGGCAAACTGTTTGTAGAACAGGTTCGGACGAGTACTCGGACGCCCTTAGTCAGTGTA
TTGATACATGGTCCTCCTGGTTCTGGAAAAACAGCTTTAGCTGCATCGATCGCACAAGCGTCCGACTTTC
CATTCATCAAGTTGATCGCACCCGAAAATATGGTCGGCTACTCCGAAGCGCAAAAGATCAACTATCTTTA
TAAAGTCTTTTCTGATAGTTACAAAAGTCCAATGAGCGTGATTGTTGTCGATAATATCGAGAGAATCTTA
GATTGGGTTCCGATTGGCCCAAGATTTTCGAATGGAGTGTTACAAGCCTTAATGGTATTACTAGGCAAAC
GGCCGCCGAAGGGGAAACGGTTGTTAGTATTAGCGACTTCGTCCAGTCGGACGATGTTACAAGACATGGG
CATGTCGGATACATTTGCAGCAGACATTCGGGTCCCGCCGATCGACACTCTTCGCTCGTTGGAGATCGTG
ATCAAGGATGTCAATCTGTTTAGCGATCAAGGCTCGTTCTCGAGAGCGATGGCTCTGTTGGATCAAGCTG
GCTTTGGAGAGGAGGGCCGGTTGGCTGTCGGGATCAAGAAGCTGCTGAATATCGCGGAGATGTGTAGACA
AGACGAGGGTCGAGCGGCTGATAAACTCGTCATGGAATTAATGGGCTTGGGAATGTAA
>PGTG_00085T0
ATGTGGCCGTTTAGTACCACTGCTTCGACATCCGCATCTCAGGACTACGGGAATGCAGATCAAGCGACAT
GCCCGATCGACCATCGATCCAAAACAGGAGACCAAGGAAAACCCAAAGATCACTTGCCCGTCCTTATTGC
CGATTCCAATCGACTACCAACCGATCGAGTGATTTCCTCAATACCACGCTACCGACCTGAACTCAATGAA
AACAATCAAGCACTAGAGAGGGATGGTACAAGAAAATACATCCCAAACGATCCTAGTCAACAGAATGCAT
GTCCGGTCGATCATCAGACTCGAATTGCAACAGCAGCAGCAGCAGCAACAACAGCAACAACAACGGGGAC
TACCGCAGAACCACAGGCAGAACAAAACTGGATCTATCCATCCCCATCGCAATTCTACAATGCACTGAAA
CGCAAGAACAGGAACCCAAGGGCGGAGGATATGTACACCGTCGTCCCGATTCATAATGCAGTCAACGAGA
GAGTCTGGAGACAAGTCTTGGAATGGGAAGCCGGTTACGGCCGAGGCTCGTTTGATCGCTGGCCCCGCTC
GGGCAAATCTGGGCCGATGTTGTGTAGCTTCAGGGGCAGGCCGGATGACTTGAGTCCTAGAGCATGGATT
AAAGTTCTGTCAGGTTATCAAGCGCCATTCGATCGACATGATTGGGAAGTGATCCGACCGACGGAAGAGA
AGATGCGATATGTGGTCGATTTCTATCCTGGCAAGGGCGCCGACAGCTCGATCGTCCAGCCTCCTACCGA
TCCCTCCGGCACTAATCATCAGCATCATCAAGCAGGAGTGCCCAATCTGTCGTTCTATTTGGACGTCAGA
CCTGCACTCGATAGTTGGGAAGGCGTCCGGATGAGACTCCTGCGCACTTGGGATGACATCTTTTCTTCCC
CTCCTAGTTCGCCTGGAAAATCTGATCAAAAAGCTTGA
>PGTG_00086T0
ATGTGGAGAAAGCGAAGGAGTCCAATAATGATAGGAGTAGTCCGATCGATCCTTCTCACAAGCCTGGTCA
GCATGGTCCATGTTGTGGAAGTGAATGGCCAAGCGGAGCCATTCGACCAACGGGTCCCTGCAACGACGAC
GGCGGGGTATCCATCAGACAGTATAAGCCCCACCAACCCATCTCCCAGATACCCGACTCCTATTATTAAT
GATCCGACTGCCCCCAATTACGGCCTCAACTCGTCTTTCCCCGCGGGCAGTACTCTCAACCCGACCAATA
TCCCTGGGACTGCGACTGGCGTCACTTCGAGTCCGACGACTAACTCCTCAGCCATCCCTCATCCTCCCCT
AGACCCCAACTCTTCTTCTTCTAGACCTCCTCCTAATCAGAACCCTCCTCCCCCTCTTCCCGGCCCTTCT
TCGCCTAACAATATTAATCCCAACAACGCCGCGGCCTCGGTCGATAATAATCAACAGACTCAGACGATTG
GTGGCGGCTTGAAGCCGGAGATCTTGATGGCTGTCGTGCTGGCTGGATGTCTTGGGCTAGTGGTCCTGAT
CCTGGGTGGATTGTTCATTTGGAGTCGGTGTGTCCGGCCCCGACTCCGAGCCGCAAACGCTAGTAACAAA
GCAGAGATTAGGAATACTAGTAATACTAATGATGATGATGATGATCAGAAGAAGAAGGAGGATAATAGGG
TTGAGACTGCTGATCGAGCTGCTAGCCAAGCTTCTTCCTCTGCTTCTCGTGATGTTGGTAGCCCTAGTGC
TAGTGCTGTTGGTACTGATAGAGCTAAAGAAGACGGTCTTGATCAGCCTGTTTCCACTTCTGTGTGA
>PGTG_00087T0
ATGTCAAACTCACCAGCAGAGAGTACAACTACAGCCAGCAGTCGAACTAGAACCCCATCACCAACCAACT
CATTCAAATCATCAACAACCACACCAACAACACCAAAACAACAACAACCACCCCCAATACCCATACCACA
TCTACTACTAGATCGATCCAGACTCAAGCCAGTACCCAGACAACCCAAACCAGCACCCATCCAAACACCA
CCCGCATTCACAATACCAACACTCAGATCAAAACTCAGATCGACTACCAACCCATCCCCTCACTCAAACA
ACCCCAGCCAACACAAACCAGCCTCAAACCGATCAGTCAGCAATCAGTCACACAACAACAACACCAGCAC
TACCCCTCAAAAAACATCGACTGAAACTCAAGCCGATCAACCAGCAGCAGAACCACAGCCTGCTGAACCA
GCAGCAGCAGAACCACAGCCTGAACCACCGGCGGAATCACTGCCTGAACCTCAAGCTGCTCAATCACAGC
TCGAACCAACCGTAGAATCACAGCCTCAACCACCGGCAGAATCAACCCCAGAAGCACAGCCTCAACCACC
GGCAGAACCCCAAGCTGAACCCCCAAAAGCCGAAGACGCACAGCCTGATCCACCGGCCGAAACACAGCCT
GGACTAAGCCCAACGGTCGACTCACAACAGGCTGATATCAGCCTTCCCTCTCCCTCGGAGGACTCACCCG
ATCAACCTCAGGCCCACAAACCATCACCCACCGAACCCCAGCCGATGCCCGATCATCAGCAAGACCACCA
CCAACTCACAAACTCACTACCTCACTCCGAGAACAACCCAGACCAGATCCAGCCATGGCAACACCAATTC
AATCGGATCCTCGACTCCGATCATTCCAGCCTCGAGCGTGCCAACTCCGCTGCTGCCCGTCTCAACTCAC
TCGCCAAACTCAACGGCCTCAAAATACCCGACCTCCCTGACCCGCCACTTCATCCATCATCCGATACCGA
TAATAGTCTGCCCCCCTTCTTGATGGCCAAGCATATCGAAGAGACCAAGAAGAAGGCCGGTCTCATCTCC
CCCACACTGCCCATCCCCCAGTATCCACTCCCACTACCCGTCTCACTAGGCTTCAGCGTCGGCCCCAACG
GTCGTGGCGTACCCAGACTATCAGCACTCCAACGAAAAGCTCTAGAGAAGATGGCCAACCAGCAAGACTC
ACAGGATCTCTCAACTGCAACTACCTCTCTCACTCGCTCCCACACCACAACCGGCACCGAATCTCCTAAA
CGTCTCCCCAACCCCATCCACTCCCCCTCAACCGATGAATCCCATCAACGTCAACAGGCTCGTAGCAACC
TAATCAGGAAACTATCCAGCCGAGGCCCCAACACCCGTCTCAAATTGAGCCCACCTCTAGTCATACCCTC
ACCAGCTGATCTCCAGGCCGACCCACCATCAATCCCTAACCCTCAACTCTCTTGTTCCTCACAACCCATT
CACCCAGAATCAGCATTCGACCATCCTGAACCCTTACCCGAGCTCATCACAACTCCAACCTTGGATACTA
TCGATCACCAAGCTCAAGAGATCATCCCCTCTGTCGATCACTTAGCCTTGAACACCACCACAATCGACTC
CGTCACAGTCGACCTGTCCCGTACTCAAACACCCCTCTTGGAAGAAAATACCATGGTGCTCAATTTGCCC
CCCGTCGTAACCGATCACTCCCCGGCTGTTGCACTCAGATATTCACTCAATTCTCTTGACAGTCAGACCG
ATCCAAAGCATGCCATTCGAACTGCTCCCACCAATTCCCACAACCCAACATCGGGGTCTGAAACTATCAT
CGGCGAATCAAAACCTACAGTGGCCGCTCAATCATACCCGAGCTCATCACCGTCCCATTCTCATCCAGTT
CCCGAGAGTAGCTGGTTAGATTTCTCCGAGACCAATTCGAAATCTTTCATCAGTGACAGCCCAGACCTTA
ACACCGAGCCCATCTCTGAGACCACTCTCGCCCCTACACCCGACCCAGTCGCTTCAAGCCCCTCAGTCAG
ATCTAGCATCGTTTCACGACTCAAGGCTAGGGCCTCATTGAGCAGCCGGATCGACAGGAGTACCGCCACC
GGCCGTTCTCCCTCTCCCGGCCAACCACAATCACGACAATCTTCTATCGATCGAGGAAGTGAAGTCCCAG
CTGAGCGTCGGCGTTCAACTATTCATGGAAACCATCGTGTCTCACGTCCATCCAATTCATCTACTGTTCA
GCGAGTTCGACCTACCGCCAATGAGACCTCTCAAGATCGAGCAAGACAATCATATACCACACTTGCTAGC
CGAGTTGGATCTCCTTCTCCATCTCATCACACTGATAGGCCATTGCGACCTACGCGCGCACCACCAATTA
CCCAAGCTCACAATGTTGTTGGAGGCAGGAGTGCGATTTCACGCAAGAGTAGTACAGACTTGGGTCCTTC
CCAGTTCCCTCCAACCCCACATTTAGTCCGAACTCATATGCCAGTAGCATCTGCAGTCGATTTGGCACGA
TACAACGATCAGAAACTCGCACCGTTCCCTGCACTCCTCGACTCTTCCCCGCCAGGCTCTCCCGAGCGGG
CCAGGTCTCCACCGCGAAGTAACCTCAAGAGCTCCAAATCTCAGGGTCACAGTATTCTCTCCAGCGCTTC
TAACTTCTTCCGCTCTCCCAGCCGAAGTCAGGATGAGAATACAAGTCGAGCCGCCAACCAGATGGTCTCC
TCTCCCCCAGCTACGGTAATGGCCTCGCCACCCAGCTACCCGGTTCGCATGAGTCGTTCGGATGAGGAAC
AGGAGGAGGTAGTAGAACCGGCCCGATGGCAATCCATGGGGGATGCTGCTGGGAAGATGAATGCTGCTGC
TGAGGTATCCCGCTCGGCAACCATCGAGAGTAACACCAGCTCGACGGCCTCGATGATTTCGAGCCAAAGA
CGAGAACAGATCCTTGCCCGTCTCTCTCCGTTCCTCAGACCATCCCATCCTACCGCGTCACCGGACCACA
GGTTGAATGACCCACCACGTAAATTGTTGTGGCACCAGCCCGTCCTCCAGGTAGTCAATGCGACATCGGT
CAAAGATCGATACCTGTTCCTCTTCAACGACATCCTCGTCATCACCAAACCGATTATCGAGTTTGAAGAT
TGTAAGGGAGAGTCAGTCCCCAAGCTGCCGATCACCCTCAAACACTCCTTCCTGACCAAGAGTGTCGTCG
AAATCAAAAATCTTCGGTGTGTTTGTACCAACCAAGCCAGACGTTCATCCACCCTTCAAGATAAACATCC
AATCCAATCGGTCAATGACGAGATGAGTACACCGGAGCATTGGTTCCAACAGGCCTTCCAGGAAGACCCA
AGTCGAGCGATCCAGAGTCATCTCCAAAGTATTCACCTTGAGCCGACTGACTCTGAGATTGCCAAGCTGT
TGATCGCGACCACCGACCTTGACAGACGTCAGTTAGGACAATTTCTGACGAGCCCAGATCGGACTGGAAT
CCTGAGGAGCTACTTGGAACAAATGAATCTGGCTTACATGAGGATCGAAGATAGCTTGCGCTCGGTCTTA
CTGTCGCTAAGACTGCCTGCAGATCCGCCGGCCATCGAGCGTTTCTTGGAGGAATTTGGGGTGGTTTGGA
CGACGAGTAATCCAAAGGTTGGACTGACTCCCGCATTGGTAACTCGATGGACGACGACGATGATCGTGCT
GAGTGAACATCTTCACGATGGATTGACGGACTCGATGCGCTACGTGGCTGGATTTATTGGTTTCCCGAAT
GATATCATTAAGACCGAGGTGGGCTTTGTGGAGTCGATGGTCCAGGCTGAGGAGGCTTTCAAGGCCCAGG
GTAAACCGAGTTCGAGCATAGCTGCAGAGAAGTTGGAGACGATGTTGAAGAAGTCATTCCAGTCTATCCG
TCGGGATAGGTTAGTCCAAGCCCGGGCAAGCATCGAAGATACGGAGAAAATCAAGATTGAGGTGGAGGAA
GAAGGAGACTCACGCGGTTCGAAATTACCGAGTCATATCATCTATCAGATTCCCTCGGAGTTAGTCACGA
TCAGGATCCCGGAAGCGGACCCACAATTTGGTATCAAGCTATTCGGATCTGGGCTAAGCTTCGAGCCCTC
GTTCCTGAGCTTCTCACAATCTTCCAGTGCAAGTTTCCGGATCAAGGGTAAAGCCTTGGGGGTCAGACAG
GTCTCGATGATCAAGATCGGGCGCAGGGCGGCGGCGTACGATGGCCTTCCACTCGATCTGACCGTCTCCG
TCGAGCGGGCATTCATGAAGCACACCGTCCAAGTCGGCTTCCTCAACCACATGATGGCCAAGCGCAAGTA
CCTCTTCAGCTTCCTGGGACCCCAACCGAAGACCGACTTCCTCGACCTCGTCGACGACGCCCAGGCTGCC
GCCAAACATCATCAGCCTTTCCCCGGCCAAAACAATGGTCCCCAGGCGGTCGCTAAAACTGTCGCCCTCC
AGGTACTCATCGATAGTCTGATCCTCAACGAAGATCTGGTGCCGATGAACGTGAACCCATATGCATCAAC
CACGGTGGGTCTCAAGGTGACTCATCACAACAAGAGCAAGAAGAAGGAACTTGAAGAAGAAAAGAAACCA
GCCAGTTCATCGACATCTAATCATCAGTCGAATGGAAACGGAAAGATCCGGTCGAACTCGCTGTCGGAAA
CGTACATCCACACCTTAGGCAGCTCTGAGAAAGAGCTGCATCAGGCGATCATCGAGCGGCGCAACCAAGC
CCAGGAGCTCCACATCCGCAAGCGCCAGCAAAAGCTGCTCAAGGAATCACTCGTCTCGAATCTCTCCGGC
GGAAGAGTCAACTTGAATCCCTACTCCTGCTCTAATAAGGACGCCCCCGTTGGGCTCGCCGACGAAAATC
AGAACATCGTCGCCCTCAAACGGTTTATCTTCGTCGGATCAGAGTTGATTCATCTCTGTCAACAAAACAG
CTTGGTTCCACTCGTCTTGGGCTTCTTGAGCATGGGCATGGTCGATAAGAATCGGCTGATCACCTCTAAT
CCTAGTGCTCATGCGGGGCAAAATCACCATCATCCTCATCATCATCAGGCTAATCATTTTGCAAAGAATG
GGAGCCGGCATCTTGCGAATCCGAACGCGGTTCCTTCTGGGGATCTTGTTTCTGATGGACATTCGAATCC
GAATGGAAATGGGAACGGATATCATTATCAACAACATCAACATGACTATCACGTCATCTGA
>PGTG_00088T0
ATGGCTACAACCGCTCTACCTACCTCCGATCGAGTCGGTTTGGTATCTAGACCCCCTGGAAAAGTTATCC
ATCTCACCTCCTCCCCATCCTCCTCGACCAGGTCCTCCTCACCCGACTCCTTAACCAACGAGAAGGATGG
TATCGCAACCTTCGAATTACCAGAGTTTACTATCAAAGAGTTATTAGGCTCGATCCCTGCCCACTGCTTC
GAAAGATCCCTCTTCAAAAGCTCACTCTATGTCCTCAGGGACTTAAGCTTCACACTCGCTCTGATCTACT
TGGGTCGTCAGATCGATCCCAACTTCAACAGCGTCGACGGCCAACTCGTCAACGGCCGACCAGGTGCTAT
CTTGAATTTCCTTGCTTGGGCCTTTTATGGCTACTGGATGGGTTTGGTTTGGACCGGTATCTGGGTCTTA
GCGCATGAGTGTGGTCACCAGTCCTTCTCCCCCTCCAAATCGATCAACAACGCCGTCGGCTGGGTCTTGC
ACTCTGCCCTCTTGGTACCCTTCCACTCCTGGCGAATCACTCATGCCCAACACCATGCCGCAACCTGCCA
CATGAAGCGAGATCAGGCTTTTGTGCCTTACACTCGCTCCCAGCTTGGCCTTCCCCCACTAGCAGAAGGT
TGCAGCAAGAAAGAGGTCGAAGGGTCTCATCCCCCTAGCTTTTACGAGAGAGTGGACGATTTACTCGAGG
ATGCTCCCCTCTGGGCTTTGTACAAGTTGATCATTCACCAATCCATTGGATTCGCTAGTTACTTGTTGAT
CAATGCGTCAGGCCAAAAGCACTATCCCCGTTGGTGGACAAATCACTTCAACCCTTATGCTATCATGTTT
GATGAGCGCCATCGATCCCAAGTTGTTTGGTCGGACCTTGGTATTGCTATCACTATTAGCTGCTTGACTT
ATCTTGGCAAACAGACCGATTTCTTGACGGTCTTCAAGTATTACATCGTGCCCTACCTCGTAGTTCATCA
CTGGATTGTGTTGATCACTTTCTTGCAACACACCGACCCTTTACTACCTCATTATCGTGAGGGAGCTTTC
AACTTTCAACGGGGTGCAATGTCCACCATGGACAGAAACATTCATGGATTTTTCACCCATGGTTTGGCGG
AAACCCATGTCGCCCATCACTTGTGCTCCAAAATCCCCCACTACAACGCCTGGGAAGCAACCGACGCATT
GAAAGCCAAGTTAGGAGACCATTACTCTTCCACTGATGAGAATTTCTGGTACAGCCTTTGGAAATGCTTC
CGACAATGTCGCTTTGTTGAAGATGAAGGTGATGTGGTATTCTACAAGGATGCTAGAGGCAAAGCTGCCA
GGCGATACGTACCGAGGAACACTGGTAGTAGTAGTGTCAGCGACTCGGGGGTTGATGTAGACGGGTCTAT
CAAAGAAAATTCACTATAG
>PGTG_00090T0
ATGGCTCAAGAACTGGATTCTACTGTCAATTTCACCCTTGGTCACCACTTGAGGCGTCACTGGAGCCCAA
CTGGATTGGAAGCTACACTCTCTGGACCATCACCACACTCAATTACACAACTCACCACCATGACAACACT
TCAACACTCAACACCAACAACAAATTACATCATTCACACTACACACATGCACGTTGCAGGACAACTACAT
ACTCACATCATTATAGTACAGCTAGACTCACTCTCTCACTCTCAAATCAACCCTTTAGACCCTTATAAAA
CTGGCAAAAGGTTTTTCACAAACACTTTTGAGCTTTACACCGGCACCAAAGCACACTTTCAAGCTGTTGG
AAAGTCCAAGCAACACAAAACTCCACTCCCTTCAGCTTCTCCTTATTCGAAAAGCAAGGAAGTTAAAAGT
TCAGCCTCCACGGACGATTCCAACAAGAAGATATTCATCAACACTGGTGCACTTGTGTTGCGTGATGAGA
ATTTCAAGAAGCTGGCAGCAAAGTACTCTCATGACATCGACATCACTAATCCGAACCTCTACTCACAGCT
CAAGCAAGAACTCTGGGATTTGTTTTCTTCGGAATTGATTCAAAAATCAATGATTACTACCCCTCCTCCA
GCTAGCCCACTCGATCAAATCACTTTAAGCCATGGTGAAAGCCGCCTTCCCAATCTCCGTACCTTACTCG
CCTATATTTCAAACGCCAAGAAAAAACCCATCCCTATCGATATCATTTATGAAGAGCCTAGTGAAATCAA
CACCGACATTTCTACCCGGATGTCAAGGTCTTCAAACACTCAGCTCTCTTCTCAAGCTACCTCACAGTCA
ACTAGCCACCGTTCACTTCAAGATTCCACCTGCCAACCAGTCACTCGCCAACCATCCACTCGCCAACTAG
CAACTCGCCAGCCTGCCAACCACCAAACCTTGACCCATGAATCCGAGCAGTCAATGATCAATCATAACCT
TTTCAGTACTGTCCGCCGAAACCCTGCTGGCCATAGTCAAAATTACGGTTTCAATAATGATACATGGGCC
CATGGTCCAATTGCTGCTACAGTTCCACGTCGGGGTGTTGCCAGTCTTGATACCCAGATTGCACACCTAG
GACAGCCATTGGGCAGATGTCTTATAACCATCAATCCTGACGGATGGATTGTTGCACAGCGCCTGACGTT
CAAGAACAATGACTACAGCTCTATACAACTTCGTTCAGCAAATGCGCCTCCATCGGAACTCATTGCTACT
AGTACTCCAATTACCATGTGTATTGATAAGAGCTCTCCCATTGGCCGTGGAAGCATGCGAGTTGCTTATC
CGGTTAAGATCAAAACCAACATTGATGGCGATGGGAACTTCAGTATCACAAACTTTGTTGCAAAAGAGCG
ATTCATTGATCCACACCCTTCAATTTCCAATCATGCAACTGATTCTTGGATGTATCAAGCTTGTGGGCTC
CTTCTTCAAGAATTCAAAAACGTTATTTCAATCAATACGGATCCAAATCTATCCCCTCAAATACGCCAAA
AAGCTGCTGCCTTCAATATGGTTCGTCACTGTGTTGTAGTGACTGGAAACAAAGACATTCCATCCGAAAT
CTATTTTATAGAAGCGGTTCTTCGGGGACACTATGTGAAATACTCGAGTAATGTCAACTTTGCCATCACG
AGGAACCAGACTGGGATGGATATTGAAAATTTGGAAATTATGAATGCGTTCACTCATTGGTCCTATCAAC
GGTGCAACCATTACGAGACACGTACTTGTAATGGCCCGTATTGTACTTTCAAAGTTTGCAATTCCACGGA
ATCAACATCTGACATTCAGCACTCCTACGGGTACTGCCAACAGGACCCCCAGGAGCCCCTCTTGAACCCC
CAGGAGGCCGGATCCCTGTTTTTTGTGTTAGGATTGTTATCGGGCCTTCGGAACCGGGCCGGGACCCTTG
GATTCCACTCGGAACGGTCGGGTAGGACCCCAGCCGGTCCCTACACCCCTTCAACGGCCTTGGGTCGGTC
GTTGTCGGACGACCGTTCACTTGGATTCTCCTGTGTGGCTGTCGGCCACTACCATCAACAATGGTGGTGG
CCGACAGGCAAGAGGGAGGTAGCTAAAGCGAACCGATTGCGATCGGGTGGATCGCTTGTCACCTGTGTGC
CTGTCGGTCACTACCATCAACTAGGCAAGAGGGAGGTAGCTAAAGCGAACCAATTGCAATCGGCTGGATC
GCTTGTCACCTGTGTGGTAGCTAAAGCGAACCGATTGCGATTGGCTGGACCGCTTGTCACCTGTGTGGTA
GCTAAGCAAACCGATTGCGATCAGCTGGACCGCTTGTCACCTCCCCCTAGCCCCCCCGGGGCTCCATCAA
GCGCAAAACCCACCTACAGACCCCCAACACAAGAGCAACCCAAGAAACGCCCTAGAGCCCCCCAGGCCCG
CTCTGAGTGCCCCAGTGACGCTCTAGAGTCCCCCAGACACGCGCCAAGCGCGCAGAAAACCCCTGAGGCA
CTACTACAGGCCCCATACCTTCCATCTCGTCAATCTACCCGGGTTGTGACTCCTGTAAAATCTCATTCAA
ACTACATTTGCCCCAATGATGATGCTCGTCGATCCCTTCAAAAACGAAAGCAAAATGTTGGTCGGGCAAA
TGTGGGACAATCTTCGTCTCAGTTGCAGAGTCAGAACACCCCAAAAAGAAAGAAACACCAACAACTTTCA
TGCTCATCAACATCCACTGATGGTGTGCCAACCACCACCACAAAATCTCGCAAGAGGACTTACAAAAAAC
GTCACCGTTCCCCCACCACTGACACTGAGGCCGATGAGGGCATCCGCTTCATGGATCTTGCTCAAGACTC
CGACGAGGAAAACACAAAAATAAAAAAAACACGAGGAAAGAAAGTGTGTAATTTTGACAGCATTGAGGAA
TTCTTCAATCCTCCACAATATGGAAAGGATCAAACTACTGGAGTGAAGCTCTATTACAGTTGCAAATGGT
GCACTGGGCTGTTCAAGAGTGGCGAGCAGAGCAAATCAAACCTCACCAAGCACCGTGATGGTGATGCAAG
TCGGAATCCTTGCTCAGGAAGAACAGACGCCATCAGAAACAGAGCTCAGTTACCAGTTACCTTCAAAGAA
CAAAACATTGAAAAGCGGCAAGGACAGACCTTAGAAAAGTATGTGGCCAGTGCTACTTTTGACAACCACG
TTTTGAATCAGATCCTTGTCATGTGGCTTGTACTCTCGGCACTCCCTTGGACCCGTATTGAGGACAAACT
GCTTTGGATCTCCTTCAACTATGCTTGA
>PGTG_00091T0
ATGACTGCCGAGGTCAATCGCCTGATCACCAAGAAAAAATCTTTCGACCCTGACCTGCTTGAAAATCACA
TCCGATGTGTTTGCCACAAGATTGCCTTAATCCTTACTGCTGGTTTCAAGGTCCTTAATACGGAGAGTAA
AGGCTTGAGGAAGTCAAAAGAGACATTGGGCTTTCTTCCGCTCCTAGATTCGATTCCCGAGGATGAAACC
GACGGCAACGATTCTGGTGCTTTCGCTTCTGGTGAAGAAGAGATTGGTGATTCGGACGACAATGAAAACT
CTGACAACGAAATTAATTTAAACAATAATGGGGAACTCGCTCCATCTCTGGCAAACCCTGACTCCATATC
AGGAATACTGACAAAGGTTGATTTTGTCATCCAACGTATTACATCTTCTTCTTCAAAACTATCCAAGTAT
GACGTGTGGCAAACCAAGCTTGAAGACCAAGGGCCAACTCTCATTGCTGGCTACGGGATTTGA
>PGTG_00094T0
ATGTCTCCACCAACCCAGTTGGTCGTTCTCCCAGGGACGCGTCAAACCGCACTCGGTCCCCTGCCATCCT
TCGTCAAGCCTGTCTCCGACTCCCCTGAACCCGACTTGCAACGGGCCATCAAAGCCGTTCTCAATGCAAA
GAAAGTCGCCGTCGTCGTTGGTGCCGGCATCTCAACCGCTGCAAACATTCCCGACTTTCGCTCTTCCACT
GGGCTCTTCGCCTCGCTCAAGGCCCGATTTCCCAACGCCAAACTGACCAGTGGCCGCGATCTATTCGACG
TTAACGCCTGGAAAGATCCCGACACTTTAAGCCTTCACTTTGGAATGCTCGCCGAACTCCACAAGATGTG
TGGTGCCGCTCAGCCGACTGCCTTCCATCAGTTTTTAAAACGTCTGGATGATGATGGCAAACTCAGTCGG
GTCTACACTCAAAACATCGATGGATTGGAAGAGAAAGTCGGCTTGACTTACGGGATCCCAGGGCAGGACG
AGATCCAAAGCCATTCATCCCAAACTAGTCGCTCTCGTCGTTCAGACCCACCTTCGACCCCTCGAGAGCG
AAACCTCAAACGAAAACGCGACGAAAATGGGTCTGCTCAGCTGCCACCTACGCCTCGCTCGACCCCTCCC
CCTTCACAAAGGTCTGAGTCAGAACCTAGTAATTCGAGTAACTCCCAAAGTGAACTCGATGAACCTGGCT
CTTCACAACTATCTACGGTCTCAACGATCACATCGTCTGACCAAAAGCCGAGCTCCCTCGACACACCGAA
ATCGAAGCCAAGAACTCGAGCTGTTTCGGCAGCCGAGGCTGCTGAAGCCCCAGCCCCTCCTCGTCCTACG
AGATCTAAACCTGTCGATCCCTTTCCTCGCGTGATTCCTCTCCATGGGACTCTCAAGAACCTTTCATGTC
TGACATGCAAACATTCCGTCCTGATGTCGGATTACATTGGCGAACTTGCCGAAGGAGAGCCTATCCTATG
CCCACAATGCCAGTCGTTTGATAACGCACGTGCGATCTCTGGCTTCCGAACCAGAGGTGTTGGTCTCTTG
AAATCCGGTGTAGTCTTGTACGGCGAGGAGCATAACGCTGGTGACCAGGTGGGCGCGGTGACGAGCCGAG
ACCTGATGCGAGGGAGACGACCGGACCTCTTGATCGTGGCTGGGACGAGTCTGAAGGTACCTGGAACGAA
GCGTCTGGTGAAAGAGCTGAGCAAGGTGATCAGGCCGCCCACGAAGACTTCAAGCGTCTCGGGAGACGAG
GAGCAGGAGGAAGAGGAGAGCTCGAGCAGCAGCAAGAAGCCAGCGCCGATCCACACGATCTTCCTCAACA
ACGAGTTCCCCTCTCCGTGTGGAATTTGGAAGGAGACCTTCGACGTCTGGGTGAAGGGCAACGTCGACCA
GTTCATCCAGCTGGTTGACGAGGAGAGGAAGGTCCAGGAGGAGCTCAAGACCAAGAAGGCCCAGGAGAAG
CTCGAGCGGGAGCGCAAGAAGGAGGAAAAGCTCCGTCGCGGTGCTGGCTCAGCCGCCTCACAACCCTCCT
CCTCGTCAGCATCATCATCCGCCGTCGTCCCCGAGCCCTCCGCGTCAGCGCCGGTTACCTCCAAAGCAAG
GACGACAACCACCGCCCCGGCTACAAAGCCTAAAAAGCTCATCCTCAAAGTCTCGCCCCAATCGACCTCC
GCCAAATCTGCGCAACCCAAACCATCAGTTGCTGGCTACTTCAAGACCGGAAAAGCTTCAGTCGTTGCCT
CGAAGCCTGTCGTTAAGATCAATAACCTCAAGAACCCGACGACCATCAAAATCTCTAATAAACTGTTGTC
TGCGCCTCCTGCTCCTGCAGGCAAACCTACTCCGGCTCCTAAATCTACTCCTGCTACTCGGAAAAAGAAA
AGCAACCCTCCCAGGAGAAACGTTAAATGCGCTTGA
>PGTG_00096T0
ATGTCTGGCGTTGAATGCGAACCTTGCGGACGTCACTTTAGGCTGTACCAACATTACGAGGATCATCTGA
TCCATTCTCCTCGACATCACTATTGCGAACCATGCCAGCGGGACTTTACATCTCAAAACGCCAAGGAGAA
TCACCTTCGTCATTCCGAGCAGCATATGATCTGCAAATGGTGCCAAACCACTGTTGGAAAACTTCGCATT
CACAATCAACGCTATCATGAACAATGTTCGGAGTGTAGTCAATGGTGCGAAGACGCGGACGAGGTCCATC
AACATTGTCGGTTAGCTCATTCCGATGTATACTGTCCCCCATGCCGAAGAATTTTCAGTAACCCCAACAA
CTTGGACATGCATGAGAGGTCTTCTATCCATCAAGCAAAGAACGTCAAGTGCCCCCATCCAACTTGTGAG
CGTGGCTTCATCAGTAAAGCAGCCCTGGTCCAGCACTTCGAAGCGGGTACCTGCCAATCTGATCTTGATC
TCGAGGACGTTGACGAGATTTTCAGCAGCCGTTGCGACAGAGACCAACAATTTGTCGACAGGGACAGAAT
ATTCCCTGCGGCCCGAGCGGAGCTCTCTTGCGATTATGATGGTCGCTATCAATGCAGTCTTTGCCCCAAA
TCTTTCGGAAACCAAGGCCAACTGATCGCCCATTTCAAGAGCCCCAAACACAAGAATCGCGGCTGGAAAG
CTTACGAATGTCCTTCCGAGCGTTGTGGAAGATCCGAATATTATTCTCTCGGTAATCTGATGTTTCATCT
CGAAACCGGTGACTGCGAGGAGCACTATCGACGCGATTTGTCCAAACGAGTTGATAAGCTGTTCAATATT
TTTAAGCGGCTCTAA
>PGTG_00096T0.1.5b871c5f gene=PGTG_00096T0
ATGTCTGGCGTTGAATGCGAACCTTGCGGACGTCACTTTAGGCTGTACCAACATTACGAGGATCATCTGA
TCCATTCTCCTCGACATCACTATTGCGAACCATGCCAGCGGGACTTTACATCTCAAAACGCCAAGGAGAA
TCACCTTCGTCATTCCGAGCAGCATATGATCTGCAAATGGTGCCAAACCACTGTTGGAAAACTTCGCATT
CACAATCAACGCTATCATGAACAATGTTCGGAGTGTAGTCAATGGTGCGAAGACGCGGACGAGGTCCATC
AACATTGTCGGTTAGCTCATTCCGATGTATACTGTCCCCCATGCCGAAGAATTTTCAGTAACCCCAACAA
CTTGGACATGCATGAGAGGTCTTCTATCCATCAAGCAAAGAACGTCAAGTGCCCCCATCCAACTTGTGAG
CGTGGCTTCATCAGTAAAGCAGCCCTGGTCCAGCACTTCGAAGCGGGTACCTGCCAATCTGATCTTGATC
TCGAGGACGTTGACGAGATTTTCAGCAGCCGTTGCGACAGAGACCAACAATTTGTCGACAGGGACAGAAT
ATTCCCTGCGGCCCGAGCGGAGCTCTCTTGCGATTATGATGGTCGCTATCAATGCAGTCTTTGCCCCAAA
TCTTTCGGAAACCAAGGCCAACTGATCGCCCATTTCAAGAGCCCCAAACACAAGAATCGCGGCTGGAAAG
CTTACGAATGTCCTTCCGAGCGTTGTGGAAGATCCGAATATTATTCTCTCGGTAATCTGATGTTTCATCT
CGAAACCGGTGACTGCGAGGAGCACTATCGACGCGATTTGTCCAAACGAGTTGATAAGCTGTTCAATATT
TTTAAGCGGCTCTAA
>PGTG_00096T0.2.5b871c5f gene=PGTG_00096T0
ATGTCTGGCGTTGAATGCGAACCTTGCGGACGTCACTTTAGGCTGTACCAACATTACGAGGATCATCTGA
TCCATTCTCCTCGACATCACTATTGCGAACCATGCCAGCGGGACTTTACATCTCAAAACGCCAAGGAGAA
TCACCTTCGTCATTCCGAGCAGCATATGATCTGCAAATGGTGCCAAACCACTGTTGGAAAACTTCGCATT
CACAATCAACGCTATCATGAACAATGTTCGGAGTGTAGTCAATGGTGCGAAGACGCGGACGAGGTCCATC
AACATTGTCGGTTAGCTCATTCCGATGTATACTGTCCCCCATGCCGAAGAATTTTCAGTAACCCCAACAA
CTTGGACATGCATGAGAGGTCTTCTATCCATCAAGCAAAGAACGTCAAGTGCCCCCATCCAACTTGTGAG
CGTGGCTTCATCAGTAAAGCAGCCCTGGTCCAGCACTTCGAAGCGGGTACCTGCCAATCTGATCTTGATC
TCGAGGACGTTGACGAGATTTTCAGCAGCCGTTGCGACAGAGACCAACAATTTGTCGACAGGGACAGAAT
ATTCCCTGCGGCCCGAGCGGAGCTCTCTTGCGATTATGATGGTCGCTATCAATGCAGTCTTTGCCCCAAA
TCTTTCGGAAACCAAGGCCAACTGATCGCCCATTTCAAGAGCCCCAAACACAAGAATCGCGGCTGGAAAG
CTTACGAATGTCCTTCCGAGCGTTGTGGAAGATCCGAATATTATTCTCTCGGTAATCTGATGTTTCATCT
CGAAACCGGTGACTGCGAGGAGCACTATCGACGCGATTTGTCCAAACGAGTTGATAAGCTGTTCAATATT
TTTAAGCGGCTCTAA
>PGTG_00098T0
ATGTTTCGACTGCCCGCCAGCCATCGCCTTTCGTGGAAGTCTTGTCACTCAAACAAATTCTCAACAAGCA
TCCATCTACCCGACGAAAGGATTTACCCCCGAAGAGTTGTCTCAACATCGGCCAAACTCTCCCCGGAGTT
GAAAGATTGCAGATACCCAAGGAATCATCTAGCTCGAAGGTCCTTCTCCTCCTCCACTCCGACCGGACTC
CCCGTTCTTAAAAAGCTACTCGACATTATGTCGCAACCTGAATCGAAGACCGTGCCCTTTGCACCAAGCT
CGCCTACGCTTGGCAACTTCCTCGACCGAAACCACCAGTTCGCCTCGACCTGCGATCCGGAAGTCTTGGC
TACTACCTGCAAGGGCCAGTCTCCATCTGTCTTTTGGCTCGGTTGCTCCGATTCGCGTGTGCCTGAGGGC
GTCGTCATCCAGGCCGGCCTCGGCGAAGTCTTTGTTCATCGAAACGTGGCGAACGTCTTCAACCCCGACG
ATACGTCTGCCACCGCTGCCTTAGCGTATGCTGTGAACCATCTGAAAGTGAGCCACGTGGTTGTGGTTGG
ACACGAGTCGTGTGGGGGCTGTGCGGCCGCACTTGCGGCAGCGACTGCCCAGAAGCCCGACGAGGAGTCT
CTGCCGGCCACGCCAGTCGACAAGGGCGAGGCAGCGATCGCCAAATGGATCGCTCCGATCAAGAACCTGG
CTTCCATCGAACTCAACAAACACGACCACCAATTCTCCCTCCCCAAACTCATCACCCTCAACGTCGAAAA
CCAAGTCAAGAATATCATCCACCATGAGATCATCCAAAAAGCATGGGCTAGAGGTCAATCTCTCGCTGTT
CATGGCTGGGTTTACAATCTCTCCTCCGGCAAAGTCCAAGACCTTGGGCTTACCCAGTCCAATCCTTAG
>PGTG_20579T0.3.5b871c5f gene=PGTG_20579T0
ATGAGACAGCTGATCAGGATGAACAATCAACAACAACCGAGTCCAGAGTCAGACTCGGACGCCACTGGTT
CCTCAGAGGGGGTTGACTATTATCTCCAAATGTACTTTGGGCAGTCCTACGACGGATTATCGGCGCTAGG
ACACCGAGCACCGCCGGGGATCGCTGAGGAGGGTGGTCTGGATGGTGCGATCGGGGATGGCCATCGGATG
AAGCTGGATGCTGAGCTTGCTTCGATCCTCTTTGGGGCCGAGGATGGCGCGGACTGCAAATTCCCGTCGG
TGGACTCCAGCGATCTCAGCCCCGCCGCACACGATCGGCTCACCCGGGAAGCACCGCCGGCAGCGGTAGA
GTGCTCGTCAGCCGGCCGATGGAACCCGGACAGCTCCCAGCAAGATCTCGTAGTAAAGGGGCAGCAGCCG
AGCCAGGACGACGACCAGCTCAGGAATATCCATCAAGCCTGTCTCGAGCAGAGCCAGGCTGCTGACGAGC
CAGAAGTGCCGGGTGGAACAATCAGCAGCGGTAGGACGAGGACGAGCGGATCATCGGAGGATGGAAAACA
AGAGAAAGTAACTCAGACTCAGCAGACTCAGACTCAGACTCAGACTGGCTTGGCCGGAGATTCATCCAAG
CAGGAGAGCAGTCCTATATCATACCACAACTTCAACAACAACAAATTTCCCACCAAATTCCATCAGGACC
ACTTCAACCCATTCCTATCATCCTCCACATCCACCTCATCCTCGTCTTCATCAATCCTCAAGAACAACAA
CAACAATAATAATAATAAAAATACTCACAGTAATCATAATAAATTCCATAGCTATTTTCCTACCACCGAG
TACACAACCAGCCTCAGCAGTACTGGCGGTAGTGGTACTACCATCAAGGATGACGATACTCACATCAAAG
ATTTGAAGACAACATCTTCCACCAATCTCCTCAACCATCCAATCTCATCCGCCATCTCAATCTCACCCGA
TGTTCCTTATCAGTTCACCCCACACCATCTTCATCCAACCCATTCCTTAGATACAACAAAATTCGACTCT
CCATTCAAATTTAACCACCATCCACTCAGTCCCTCCTTCGACCTCCTCCATCAGATGAACACCTCTTCTC
ATCCTCATCCCCAGCCAACAAAAACAATTCCACTCGATCTCTCCCAGTTCTGGTCTAGCTTCACACCCTC
CTCGGCTCAGATCGATTCAGCCAAGTCAACCGATCAGATAGTCACTGAGGACGAGGACAGACAGCAGCCC
ATCGAGCTGGAATTTAGCCACTTGGTAGCTGAGGAACAATGCGCTCCATCCACCCCACTCTCTTCTTCCT
CGTTCTCGTACGAACCAATCAGTACACTAGCCAATGGCGATTCCTCCTCCCAGTCTATTTTGAAAAGCTC
CCCAAAGAGCTCGGGCGACTTTAGCAAAGCGTTTATCCCGGCCGATCCGTTGTCTTCCTTATATGCAACC
ACCGATCCCGGAACCTCTTTATATCCTCCACCTATCTCAACCTTCCAGGAGCTTCGCGATTTCAATGATA
ACTTTCACAATTTGATCAATTCTTTTGACCTCTTCTCACCCTCAGCCTCATCGACTCGGCACTCAGTCTC
CTCTGCGGTTCATCCTCCGCCTCCTTCGGCACCCTTCTTGAGTACCACCGCCTCAGCTAGTATCCAATCA
ACACCAGCCGTCGATCCTACCTTTGGCTCTCAAACTCAAACTTCCCCATCGGTTGACCATCTTGCCCATC
ATAAATTTGAATCGTCCCTCTCATCAACCTCCCCATTGCCTTCCCCCGCTAGTCTCTCTTACCCATCAGT
GCCCACCCCTCAATCCGCTAACCGAGATCAGTTTCCCCCCGGTTCGGAGGTCGCCCACCCGAATTACCAC
AAAAACAATCTGCTCATCAATCGATCGGCGTCCTACAGTGCACTCAACAAATCAATCACCGCAGCCGCTG
AGGTGCCCACCGAAGTTGAACTAGCCATCCCTCGTCTTGACCAATTGAACCTTTCAGAACCTTACCCGGA
TGACCTCAAATTATTGCTCATTGGACTCCAAGCCGAAGGCGCTAAAACCCGAGTGGAAACCCAAATCAAA
CTCACACTGGTCCTCGTCACTGGCGACGGGGCCTCGATCGATCAAAATGGTAACCTGTCAACCCCAACGC
AACACAGCCTTTCACGTCTAGGAAATTGGTCTCACATCAAGCTTCCAGTTTACTCGGCCATCAAACGGAA
GAGTAAGAAGCTCATCAAGACAGGAATCCCCCCGGAGGAAACGCTTTTCTTGGACGTCGCTGTTGTCCGA
GAAAGCGAACCACACGAGGAGATCTATTGCTGCTCCAATTGCCAAGTTCGCGAGCAAAAAAGACTCCAGC
GAAAGAGAGATGCTCGGGTCAGGCCTGCCCAAGAGATCGAAAGTGACGAGGCTGAACAATCGATCAGACC
GGAAGACGAGAAACGGAAAATCGTGGTCTTCAACTGTGGCCAGTACGTCAGTTTCGACTCCGGAGAAGTT
ACGCTACCCACCCGGATCACTTGTTATTGCCGTCATCATCGCGAAAAAAAGGGTTTCCGCGTCAAGATTA
CCTTGCGTGACCACAACAATCGCTTTGTGGCAACCTCTACGACTCCCGCCATAATGATCACTGACGATCA
CAAAGCAGTGGCTGCTGCAGCTAAGGCCAAATCAGGATCTGACGCCGAAGACAGTCAAACACGTACTCGA
CCAATCCGAAAGCTTCCTAATGCTGGCCCTGGGACAAGTGCATCAGGTACCCATCGCACAAAGAGAAAGT
CGTTTGTGGCTTCGATTGACTCTACATCTAATAATCAGCTAGCGTCTACACCAATCCAAGATAATGGTAG
CTTTGACTCTACCGCCGGGTGGACGGCGTCGGCAAGTGCCACCCCAAATGAGAATACGACATACCTACAT
TCTCAGCTGCAGGGAAGCTCACAATCAACCTCCACGAAATGTAAACGCAAGGCTCCTGATGAACTGAATC
TCCGCGTGAATGTTGGAAGAAGGACAGGATCGCATCAAACGGCTACAAACAATCACCTGGTTGGGCCTCG
CGATGCTTCATTAGCCCATCAGAATTTGGAGTTTGGCCCCGATTACCAAGTTATCGCCCCCTCAGGATCA
TCTCGCTCCTTTGAAGAATGCGGGCTTCAGTTAGCGGATCAATCCCGTTCAAGATCCTATGACCGTAGTA
TATCGATGCCCATGTCTATACCACCGCCTGATACGCAACAAGCTGATTCCGCATCAAAGTGCCAGTGGAA
AGATTGTTCATCCATTCCACAGCAGTCATACCCTGATCAGAACTTATGTTTTGCACGTCCGGAGGTTAAG
CCCACTTTATCCATTGACGTTGAGATGAAGGACTCGAGCGTAAACGCACATAGTACCTCACAGCCAGCAG
ATAACCCCCCTCAATCCATGACCAGAAATGATGAGGCCAAGTCGAACGACTATCCCGCTTCTTCAGATCT
TGCTGAAATGTTGCACTCCAATTCCCAGTCTCGATCCTCTGAGCTCTCTGGTAAAGGTGGCCATGCTCAC
TCAGCAATCCAGCCGTATCAAAATGGTTATAGTGGCCCTCATCCAAGTTGCTCGACAACAACTTCCTCGC
CGGATCATACACGTACATGTCCGTTTGACTCTCAAATTGCTACCCCCACACCCACAGGCTCTTCGGATGC
CAGTCCTAAATCTTCGATCGATTTACAAGGATACGATCTCCAAGCAAAATGTTCTATCTCTACAAGTCGA
TCAAGCTCGATTGTATGCACTCAAAGCAGAGGCGGCAGTGATGGTAGCAGTAATATCAGTGACGTAGATC
GCACCATATGCATCTTACCAACCCAATCAGAGAATTCTCCAGACCAGCAACCCGCTGATCAAATCGACAC
TCATTCCAACCACCTTAACGATGTCTCACAGACTGGTTCTCCGGCTGGAAACTCTCCAATGTGCGTATTG
GGAAGTGCACTATCGAATTGGAACGTCCTGTCGAATATTTTGCCACCAAATTTAGTCACAGGCGCGAGTC
CCAAGTCTTTGTCGGCCGAGGTTCCAACCAAGTCGCAGCAAGGATCAGTTAGCATCGAACCCACGCGAAA
TACCAATCGATCACAAGGAACTGGGATGGATGCGAAAGATTCGCGGGCTAGAATCAGGAAGCTGGTGCCC
AATAAAGGGCCGGTCGAAGGCGGGATCGAGATTACGATTCTCGGGGAGAATTTTGACCGAGAGCTTCGGG
TGGATTTCGGAGGCTTAGGCGGGCCGATCCGGCCGGAGTTCTGGTCGGCCAACACGCTCGTCTGCACCCT
TCCGCCGGCCGCCGGGCCGGGGCCCTGCGAGGTCGTCCTCGTCGACGGCGACGGCCCAATACGGGTCGAC
GACGCGTCCGCCCTGGGCAGACAGTTCAGATACGTCTGCACGGCCGACCAACGGCTCATGGAACTCGCCT
TGCAGGTCGTCGGCTTGAAAATGACCGGCCAGGTCCAGGACGCACTCCACTTTGCTCGCAAAATCGTCGT
CGAAACTAACGAGCTCGACGGCTTCGATCCTTCTGCTTCCAGCCATTTTCCTGCTCTCGTTGATCACGAA
AGAGATTAA
>PGTG_20579T0.2.5b871c5f gene=PGTG_20579T0
ATGAGACAGCTGATCAGGATGAACAATCAACAACAACCGAGTCCAGAGTCAGACTCGGACGCCACTGGTT
CCTCAGAGGGGGTTGACTATTATCTCCAAATGTACTTTGGGCAGTCCTACGACGGATTATCGGCGCTAGG
ACACCGAGCACCGCCGGGGATCGCTGAGGAGGGTGGTCTGGATGGTGCGATCGGGGATGGCCATCGGATG
AAGCTGGATGCTGAGCTTGCTTCGATCCTCTTTGGGGCCGAGGATGGCGCGGACTGCAAATTCCCGTCGG
TGGACTCCAGCGATCTCAGCCCCGCCGCACACGATCGGCTCACCCGGGAAGCACCGCCGGCAGCGGTAGA
GTGCTCGTCAGCCGGCCGATGGAACCCGGACAGCTCCCAGCAAGATCTCGTAGTAAAGGGGCAGCAGCCG
AGCCAGGACGACGACCAGCTCAGGAATATCCATCAAGCCTGTCTCGAGCAGAGCCAGGCTGCTGACGAGC
CAGAAGTGCCGGGTGGAACAATCAGCAGCGGTAGGACGAGGACGAGCGGATCATCGGAGGATGGAAAACA
AGAGAAAGTAACTCAGACTCAGCAGACTCAGACTCAGACTCAGACTGGCTTGGCCGGAGATTCATCCAAG
CAGGAGAGCAGTCCTATATCATACCACAACTTCAACAACAACAAATTTCCCACCAAATTCCATCAGGACC
ACTTCAACCCATTCCTATCATCCTCCACATCCACCTCATCCTCGTCTTCATCAATCCTCAAGAACAACAA
CAACAATAATAATAATAAAAATACTCACAGTAATCATAATAAATTCCATAGCTATTTTCCTACCACCGAG
TACACAACCAGCCTCAGCAGTACTGGCGGTAGTGGTACTACCATCAAGGATGACGATACTCACATCAAAG
ATTTGAAGACAACATCTTCCACCAATCTCCTCAACCATCCAATCTCATCCGCCATCTCAATCTCACCCGA
TGTTCCTTATCAGTTCACCCCACACCATCTTCATCCAACCCATTCCTTAGATACAACAAAATTCGACTCT
CCATTCAAATTTAACCACCATCCACTCAGTCCCTCCTTCGACCTCCTCCATCAGATGAACACCTCTTCTC
ATCCTCATCCCCAGCCAACAAAAACAATTCCACTCGATCTCTCCCAGTTCTGGTCTAGCTTCACACCCTC
CTCGGCTCAGATCGATTCAGCCAAGTCAACCGATCAGATAGTCACTGAGGACGAGGACAGACAGCAGCCC
ATCGAGCTGGAATTTAGCCACTTGGTAGCTGAGGAACAATGCGCTCCATCCACCCCACTCTCTTCTTCCT
CGTTCTCGTACGAACCAATCAGTACACTAGCCAATGGCGATTCCTCCTCCCAGTCTATTTTGAAAAGCTC
CCCAAAGAGCTCGGGCGACTTTAGCAAAGCGTTTATCCCGGCCGATCCGTTGTCTTCCTTATATGCAACC
ACCGATCCCGGAACCTCTTTATATCCTCCACCTATCTCAACCTTCCAGGAGCTTCGCGATTTCAATGATA
ACTTTCACAATTTGATCAATTCTTTTGACCTCTTCTCACCCTCAGCCTCATCGACTCGGCACTCAGTCTC
CTCTGCGGTTCATCCTCCGCCTCCTTCGGCACCCTTCTTGAGTACCACCGCCTCAGCTAGTATCCAATCA
ACACCAGCCGTCGATCCTACCTTTGGCTCTCAAACTCAAACTTCCCCATCGGTTGACCATCTTGCCCATC
ATAAATTTGAATCGTCCCTCTCATCAACCTCCCCATTGCCTTCCCCCGCTAGTCTCTCTTACCCATCAGT
GCCCACCCCTCAATCCGCTAACCGAGATCAGTTTCCCCCCGGTTCGGAGGTCGCCCACCCGAATTACCAC
AAAAACAATCTGCTCATCAATCGATCGGCGTCCTACAGTGCACTCAACAAATCAATCACCGCAGCCGCTG
AGGTGCCCACCGAAGTTGAACTAGCCATCCCTCGTCTTGACCAATTGAACCTTTCAGAACCTTACCCGGA
TGACCTCAAATTATTGCTCATTGGACTCCAAGCCGAAGGCGCTAAAACCCGAGTGGAAACCCAAATCAAA
CTCACACTGGTCCTCGTCACTGGCGACGGGGCCTCGATCGATCAAAATGGTAACCTGTCAACCCCAACGC
AACACAGCCTTTCACGTCTAGGAAATTGGTCTCACATCAAGCTTCCAGTTTACTCGGCCATCAAACGGAA
GAGTAAGAAGCTCATCAAGACAGGAATCCCCCCGGAGGAAACGCTTTTCTTGGACGTCGCTGTTGTCCGA
GAAAGCGAACCACACGAGGAGATCTATTGCTGCTCCAATTGCCAAGTTCGCGAGCAAAAAAGACTCCAGC
GAAAGAGAGATGCTCGGGTCAGGCCTGCCCAAGAGATCGAAAGTGACGAGGCTGAACAATCGATCAGACC
GGAAGACGAGAAACGGAAAATCGTGGTCTTCAACTGTGGCCAGTACGTCAGTTTCGACTCCGGAGAAGTT
ACGCTACCCACCCGGATCACTTGTTATTGCCGTCATCATCGCGAAAAAAAGGGTTTCCGCGTCAAGATTA
CCTTGCGTGACCACAACAATCGCTTTGTGGCAACCTCTACGACTCCCGCCATAATGATCACTGACGATCA
CAAAGCAGTGGCTGCTGCAGCTAAGGCCAAATCAGGATCTGACGCCGAAGACAGTCAAACACGTACTCGA
CCAATCCGAAAGCTTCCTAATGCTGGCCCTGGGACAAGTGCATCAGGTACCCATCGCACAAAGAGAAAGT
CGTTTGTGGCTTCGATTGACTCTACATCTAATAATCAGCTAGCGTCTACACCAATCCAAGATAATGGTAG
CTTTGACTCTACCGCCGGGTGGACGGCGTCGGCAAGTGCCACCCCAAATGAGAATACGACATACCTACAT
TCTCAGCTGCAGGGAAGCTCACAATCAACCTCCACGAAATGTAAACGCAAGGCTCCTGATGAACTGAATC
TCCGCGTGAATGTTGGAAGAAGGACAGGATCGCATCAAACGGCTACAAACAATCACCTGGTTGGGCCTCG
CGATGCTTCATTAGCCCATCAGAATTTGGAGTTTGGCCCCGATTACCAAGTTATCGCCCCCTCAGGATCA
TCTCGCTCCTTTGAAGAATGCGGGCTTCAGTTAGCGGATCAATCCCGTTCAAGATCCTATGACCGTAGTA
TATCGATGCCCATGTCTATACCACCGCCTGATACGCAACAAGCTGATTCCGCATCAAAGTGCCAGTGGAA
AGATTGTTCATCCATTCCACAGCAGTCATACCCTGATCAGAACTTATGTTTTGCACGTCCGGAGGTTAAG
CCCACTTTATCCATTGACGTTGAGATGAAGGACTCGAGCGTAAACGCACATAGTACCTCACAGCCAGCAG
ATAACCCCCCTCAATCCATGACCAGAAATGATGAGGCCAAGTCGAACGACTATCCCGCTTCTTCAGATCT
TGCTGAAATGTTGCACTCCAATTCCCAGTCTCGATCCTCTGAGCTCTCTGGTAAAGGTGGCCATGCTCAC
TCAGCAATCCAGCCGTATCAAAATGGTTATAGTGGCCCTCATCCAAGTTGCTCGACAACAACTTCCTCGC
CGGATCATACACGTACATGTCCGTTTGACTCTCAAATTGCTACCCCCACACCCACAGGCTCTTCGGATGC
CAGTCCTAAATCTTCGATCGATTTACAAGGATACGATCTCCAAGCAAAATGTTCTATCTCTACAAGTCGA
TCAAGCTCGATTGTATGCACTCAAAGCAGAGGCGGCAGTGATGGTAGCAGTAATATCAGTGACGTAGATC
GCACCATATGCATCTTACCAACCCAATCAGAGAATTCTCCAGACCAGCAACCCGCTGATCAAATCGACAC
TCATTCCAACCACCTTAACGATGTCTCACAGACTGGTTCTCCGGCTGGAAACTCTCCAATGTGCGTATTG
GGAAGTGCACTATCGAATTGGAACGTCCTGTCGAATATTTTGCCACCAAATTTAGTCACAGGCGCGAGTC
CCAAGTCTTTGTCGGCCGAGGTTCCAACCAAGTCGCAGCAAGGATCAGTTAGCATCGAACCCACGCGAAA
TACCAATCGATCACAAGGAACTGGGATGGATGCGAAAGATTCGCGGGCTAGAATCAGGAAGCTGGTGCCC
AATAAAGGGCCGGTCGAAGGCGGGATCGAGATTACGATTCTCGGGGAGAATTTTGACCGAGAGCTTCGGG
TGGATTTCGGAGGCTTAGGCGGGCCGATCCGGCCGGAGTTCTGGTCGGCCAACACGCTCGTCTGCACCCT
TCCGCCGGCCGCCGGGCCGGGGCCCTGCGAGGTCGTCCTCGTCGACGGCGACGGCCCAATACGGGTCGAC
GACGCGTCCGCCCTGGGCAGACAGTTCAGATACGTCTGCACGGCCGACCAACGGCTCATGGAACTCGCCT
TGCAGGTCGTCGGCTTGAAAATGACCGGCCAGGTCCAGGACGCACTCCACTTTGCTCGCAAAATCGTCGT
CGAAACTAACGAGCTCGACGGCTTCGATCCTTCTGCTTCCAGCCATTTTCCTGCTCTCGTTGATCACGAA
AGAGATTAA
>PGTG_20579T0.1.5b871c5f gene=PGTG_20579T0
ATGAGACAGCTGATCAGGATGAACAATCAACAACAACCGAGTCCAGAGTCAGACTCGGACGCCACTGGTT
CCTCAGAGGGGGTTGACTATTATCTCCAAATGTACTTTGGGCAGTCCTACGACGGATTATCGGCGCTAGG
ACACCGAGCACCGCCGGGGATCGCTGAGGAGGGTGGTCTGGATGGTGCGATCGGGGATGGCCATCGGATG
AAGCTGGATGCTGAGCTTGCTTCGATCCTCTTTGGGGCCGAGGATGGCGCGGACTGCAAATTCCCGTCGG
TGGACTCCAGCGATCTCAGCCCCGCCGCACACGATCGGCTCACCCGGGAAGCACCGCCGGCAGCGGTAGA
GTGCTCGTCAGCCGGCCGATGGAACCCGGACAGCTCCCAGCAAGATCTCGTAGTAAAGGGGCAGCAGCCG
AGCCAGGACGACGACCAGCTCAGGAATATCCATCAAGCCTGTCTCGAGCAGAGCCAGGCTGCTGACGAGC
CAGAAGTGCCGGGTGGAACAATCAGCAGCGGTAGGACGAGGACGAGCGGATCATCGGAGGATGGAAAACA
AGAGAAAGTAACTCAGACTCAGCAGACTCAGACTCAGACTCAGACTGGCTTGGCCGGAGATTCATCCAAG
CAGGAGAGCAGTCCTATATCATACCACAACTTCAACAACAACAAATTTCCCACCAAATTCCATCAGGACC
ACTTCAACCCATTCCTATCATCCTCCACATCCACCTCATCCTCGTCTTCATCAATCCTCAAGAACAACAA
CAACAATAATAATAATAAAAATACTCACAGTAATCATAATAAATTCCATAGCTATTTTCCTACCACCGAG
TACACAACCAGCCTCAGCAGTACTGGCGGTAGTGGTACTACCATCAAGGATGACGATACTCACATCAAAG
ATTTGAAGACAACATCTTCCACCAATCTCCTCAACCATCCAATCTCATCCGCCATCTCAATCTCACCCGA
TGTTCCTTATCAGTTCACCCCACACCATCTTCATCCAACCCATTCCTTAGATACAACAAAATTCGACTCT
CCATTCAAATTTAACCACCATCCACTCAGTCCCTCCTTCGACCTCCTCCATCAGATGAACACCTCTTCTC
ATCCTCATCCCCAGCCAACAAAAACAATTCCACTCGATCTCTCCCAGTTCTGGTCTAGCTTCACACCCTC
CTCGGCTCAGATCGATTCAGCCAAGTCAACCGATCAGATAGTCACTGAGGACGAGGACAGACAGCAGCCC
ATCGAGCTGGAATTTAGCCACTTGGTAGCTGAGGAACAATGCGCTCCATCCACCCCACTCTCTTCTTCCT
CGTTCTCGTACGAACCAATCAGTACACTAGCCAATGGCGATTCCTCCTCCCAGTCTATTTTGAAAAGCTC
CCCAAAGAGCTCGGGCGACTTTAGCAAAGCGTTTATCCCGGCCGATCCGTTGTCTTCCTTATATGCAACC
ACCGATCCCGGAACCTCTTTATATCCTCCACCTATCTCAACCTTCCAGGAGCTTCGCGATTTCAATGATA
ACTTTCACAATTTGATCAATTCTTTTGACCTCTTCTCACCCTCAGCCTCATCGACTCGGCACTCAGTCTC
CTCTGCGGTTCATCCTCCGCCTCCTTCGGCACCCTTCTTGAGTACCACCGCCTCAGCTAGTATCCAATCA
ACACCAGCCGTCGATCCTACCTTTGGCTCTCAAACTCAAACTTCCCCATCGGTTGACCATCTTGCCCATC
ATAAATTTGAATCGTCCCTCTCATCAACCTCCCCATTGCCTTCCCCCGCTAGTCTCTCTTACCCATCAGT
GCCCACCCCTCAATCCGCTAACCGAGATCAGTTTCCCCCCGGTTCGGAGGTCGCCCACCCGAATTACCAC
AAAAACAATCTGCTCATCAATCGATCGGCGTCCTACAGTGCACTCAACAAATCAATCACCGCAGCCGCTG
AGGTGCCCACCGAAGTTGAACTAGCCATCCCTCGTCTTGACCAATTGAACCTTTCAGAACCTTACCCGGA
TGACCTCAAATTATTGCTCATTGGACTCCAAGCCGAAGGCGCTAAAACCCGAGTGGAAACCCAAATCAAA
CTCACACTGGTCCTCGTCACTGGCGACGGGGCCTCGATCGATCAAAATGGTAACCTGTCAACCCCAACGC
AACACAGCCTTTCACGTCTAGGAAATTGGTCTCACATCAAGCTTCCAGTTTACTCGGCCATCAAACGGAA
GAGTAAGAAGCTCATCAAGACAGGAATCCCCCCGGAGGAAACGCTTTTCTTGGACGTCGCTGTTGTCCGA
GAAAGCGAACCACACGAGGAGATCTATTGCTGCTCCAATTGCCAAGTTCGCGAGCAAAAAAGACTCCAGC
GAAAGAGAGATGCTCGGGTCAGGCCTGCCCAAGAGATCGAAAGTGACGAGGCTGAACAATCGATCAGACC
GGAAGACGAGAAACGGAAAATCGTGGTCTTCAACTGTGGCCAGTACGTCAGTTTCGACTCCGGAGAAGTT
ACGCTACCCACCCGGATCACTTGTTATTGCCGTCATCATCGCGAAAAAAAGGGTTTCCGCGTCAAGATTA
CCTTGCGTGACCACAACAATCGCTTTGTGGCAACCTCTACGACTCCCGCCATAATGATCACTGACGATCA
CAAAGCAGTGGCTGCTGCAGCTAAGGCCAAATCAGGATCTGACGCCGAAGACAGTCAAACACGTACTCGA
CCAATCCGAAAGCTTCCTAATGCTGGCCCTGGGACAAGTGCATCAGGTACCCATCGCACAAAGAGAAAGT
CGTTTGTGGCTTCGATTGACTCTACATCTAATAATCAGCTAGCGTCTACACCAATCCAAGATAATGGTAG
CTTTGACTCTACCGCCGGGTGGACGGCGTCGGCAAGTGCCACCCCAAATGAGAATACGACATACCTACAT
TCTCAGCTGCAGGGAAGCTCACAATCAACCTCCACGAAATGTAAACGCAAGGCTCCTGATGAACTGAATC
TCCGCGTGAATGTTGGAAGAAGGACAGGATCGCATCAAACGGCTACAAACAATCACCTGGTTGGGCCTCG
CGATGCTTCATTAGCCCATCAGAATTTGGAGTTTGGCCCCGATTACCAAGTTATCGCCCCCTCAGGATCA
TCTCGCTCCTTTGAAGAATGCGGGCTTCAGTTAGCGGATCAATCCCGTTCAAGATCCTATGACCGTAGTA
TATCGATGCCCATGTCTATACCACCGCCTGATACGCAACAAGCTGATTCCGCATCAAAGTGCCAGTGGAA
AGATTGTTCATCCATTCCACAGCAGTCATACCCTGATCAGAACTTATGTTTTGCACGTCCGGAGGTTAAG
CCCACTTTATCCATTGACGTTGAGATGAAGGACTCGAGCGTAAACGCACATAGTACCTCACAGCCAGCAG
ATAACCCCCCTCAATCCATGACCAGAAATGATGAGGCCAAGTCGAACGACTATCCCGCTTCTTCAGATCT
TGCTGAAATGTTGCACTCCAATTCCCAGTCTCGATCCTCTGAGCTCTCTGGTAAAGGTGGCCATGCTCAC
TCAGCAATCCAGCCGTATCAAAATGGTTATAGTGGCCCTCATCCAAGTTGCTCGACAACAACTTCCTCGC
CGGATCATACACGTACATGTCCGTTTGACTCTCAAATTGCTACCCCCACACCCACAGGCTCTTCGGATGC
CAGTCCTAAATCTTCGATCGATTTACAAGGATACGATCTCCAAGCAAAATGTTCTATCTCTACAAGTCGA
TCAAGCTCGATTGTATGCACTCAAAGCAGAGGCGGCAGTGATGGTAGCAGTAATATCAGTGACGTAGATC
GCACCATATGCATCTTACCAACCCAATCAGAGAATTCTCCAGACCAGCAACCCGCTGATCAAATCGACAC
TCATTCCAACCACCTTAACGATGTCTCACAGACTGGTTCTCCGGCTGGAAACTCTCCAATGTGCGTATTG
GGAAGTGCACTATCGAATTGGAACGTCCTGTCGAATATTTTGCCACCAAATTTAGTCACAGGCGCGAGTC
CCAAGTCTTTGTCGGCCGAGGTTCCAACCAAGTCGCAGCAAGGATCAGTTAGCATCGAACCCACGCGAAA
TACCAATCGATCACAAGGAACTGGGATGGATGCGAAAGATTCGCGGGCTAGAATCAGGAAGCTGGTGCCC
AATAAAGGGCCGGTCGAAGGCGGGATCGAGATTACGATTCTCGGGGAGAATTTTGACCGAGAGCTTCGGG
TGGATTTCGGAGGCTTAGGCGGGCCGATCCGGCCGGAGTTCTGGTCGGCCAACACGCTCGTCTGCACCCT
TCCGCCGGCCGCCGGGCCGGGGCCCTGCGAGGTCGTCCTCGTCGACGGCGACGGCCCAATACGGGTCGAC
GACGCGTCCGCCCTGGGCAGACAGTTCAGATACGTCTGCACGGCCGACCAACGGCTCATGGAACTCGCCT
TGCAGGTCGTCGGCTTGAAAATGACCGGCCAGGTCCAGGACGCACTCCACTTTGCTCGCAAAATCGTCGT
CGAAACTAACGAGCTCGACGGCTTCGATCCTTCTGCTTCCAGCCATTTTCCTGCTCTCGTTGATCACGAA
AGAGATTAA
>PGTG_20579T0
ATGAGACAGCTGATCAGGATGAACAATCAACAACAACCGAGTCCAGAGTCAGACTCGGACGCCACTGGTT
CCTCAGAGGGGGTTGACTATTATCTCCAAATGTACTTTGGGCAGTCCTACGACGGATTATCGGCGCTAGG
ACACCGAGCACCGCCGGGGATCGCTGAGGAGGGTGGTCTGGATGGTGCGATCGGGGATGGCCATCGGATG
AAGCTGGATGCTGAGCTTGCTTCGATCCTCTTTGGGGCCGAGGATGGCGCGGACTGCAAATTCCCGTCGG
TGGACTCCAGCGATCTCAGCCCCGCCGCACACGATCGGCTCACCCGGGAAGCACCGCCGGCAGCGGTAGA
GTGCTCGTCAGCCGGCCGATGGAACCCGGACAGCTCCCAGCAAGATCTCGTAGTAAAGGGGCAGCAGCCG
AGCCAGGACGACGACCAGCTCAGGAATATCCATCAAGCCTGTCTCGAGCAGAGCCAGGCTGCTGACGAGC
CAGAAGTGCCGGGTGGAACAATCAGCAGCGGTAGGACGAGGACGAGCGGATCATCGGAGGATGGAAAACA
AGAGAAAGTAACTCAGACTCAGCAGACTCAGACTCAGACTCAGACTGGCTTGGCCGGAGATTCATCCAAG
CAGGAGAGCAGTCCTATATCATACCACAACTTCAACAACAACAAATTTCCCACCAAATTCCATCAGGACC
ACTTCAACCCATTCCTATCATCCTCCACATCCACCTCATCCTCGTCTTCATCAATCCTCAAGAACAACAA
CAACAATAATAATAATAAAAATACTCACAGTAATCATAATAAATTCCATAGCTATTTTCCTACCACCGAG
TACACAACCAGCCTCAGCAGTACTGGCGGTAGTGGTACTACCATCAAGGATGACGATACTCACATCAAAG
ATTTGAAGACAACATCTTCCACCAATCTCCTCAACCATCCAATCTCATCCGCCATCTCAATCTCACCCGA
TGTTCCTTATCAGTTCACCCCACACCATCTTCATCCAACCCATTCCTTAGATACAACAAAATTCGACTCT
CCATTCAAATTTAACCACCATCCACTCAGTCCCTCCTTCGACCTCCTCCATCAGATGAACACCTCTTCTC
ATCCTCATCCCCAGCCAACAAAAACAATTCCACTCGATCTCTCCCAGTTCTGGTCTAGCTTCACACCCTC
CTCGGCTCAGATCGATTCAGCCAAGTCAACCGATCAGATAGTCACTGAGGACGAGGACAGACAGCAGCCC
ATCGAGCTGGAATTTAGCCACTTGGTAGCTGAGGAACAATGCGCTCCATCCACCCCACTCTCTTCTTCCT
CGTTCTCGTACGAACCAATCAGTACACTAGCCAATGGCGATTCCTCCTCCCAGTCTATTTTGAAAAGCTC
CCCAAAGAGCTCGGGCGACTTTAGCAAAGCGTTTATCCCGGCCGATCCGTTGTCTTCCTTATATGCAACC
ACCGATCCCGGAACCTCTTTATATCCTCCACCTATCTCAACCTTCCAGGAGCTTCGCGATTTCAATGATA
ACTTTCACAATTTGATCAATTCTTTTGACCTCTTCTCACCCTCAGCCTCATCGACTCGGCACTCAGTCTC
CTCTGCGGTTCATCCTCCGCCTCCTTCGGCACCCTTCTTGAGTACCACCGCCTCAGCTAGTATCCAATCA
ACACCAGCCGTCGATCCTACCTTTGGCTCTCAAACTCAAACTTCCCCATCGGTTGACCATCTTGCCCATC
ATAAATTTGAATCGTCCCTCTCATCAACCTCCCCATTGCCTTCCCCCGCTAGTCTCTCTTACCCATCAGT
GCCCACCCCTCAATCCGCTAACCGAGATCAGTTTCCCCCCGGTTCGGAGGTCGCCCACCCGAATTACCAC
AAAAACAATCTGCTCATCAATCGATCGGCGTCCTACAGTGCACTCAACAAATCAATCACCGCAGCCGCTG
AGGTGCCCACCGAAGTTGAACTAGCCATCCCTCGTCTTGACCAATTGAACCTTTCAGAACCTTACCCGGA
TGACCTCAAATTATTGCTCATTGGACTCCAAGCCGAAGGCGCTAAAACCCGAGTGGAAACCCAAATCAAA
CTCACACTGGTCCTCGTCACTGGCGACGGGGCCTCGATCGATCAAAATGGTAACCTGTCAACCCCAACGC
AACACAGCCTTTCACGTCTAGGAAATTGGTCTCACATCAAGCTTCCAGTTTACTCGGCCATCAAACGGAA
GAGTAAGAAGCTCATCAAGACAGGAATCCCCCCGGAGGAAACGCTTTTCTTGGACGTCGCTGTTGTCCGA
GAAAGCGAACCACACGAGGAGATCTATTGCTGCTCCAATTGCCAAGTTCGCGAGCAAAAAAGACTCCAGC
GAAAGAGAGATGCTCGGGTCAGGCCTGCCCAAGAGATCGAAAGTGACGAGGCTGAACAATCGATCAGACC
GGAAGACGAGAAACGGAAAATCGTGGTCTTCAACTGTGGCCAGTACGTCAGTTTCGACTCCGGAGAAGTT
ACGCTACCCACCCGGATCACTTGTTATTGCCGTCATCATCGCGAAAAAAAGGGTTTCCGCGTCAAGATTA
CCTTGCGTGACCACAACAATCGCTTTGTGGCAACCTCTACGACTCCCGCCATAATGATCACTGACGATCA
CAAAGCAGTGGCTGCTGCAGCTAAGGCCAAATCAGGATCTGACGCCGAAGACAGTCAAACACGTACTCGA
CCAATCCGAAAGCTTCCTAATGCTGGCCCTGGGACAAGTGCATCAGGTACCCATCGCACAAAGAGAAAGT
CGTTTGTGGCTTCGATTGACTCTACATCTAATAATCAGCTAGCGTCTACACCAATCCAAGATAATGGTAG
CTTTGACTCTACCGCCGGGTGGACGGCGTCGGCAAGTGCCACCCCAAATGAGAATACGACATACCTACAT
TCTCAGCTGCAGGGAAGCTCACAATCAACCTCCACGAAATGTAAACGCAAGGCTCCTGATGAACTGAATC
TCCGCGTGAATGTTGGAAGAAGGACAGGATCGCATCAAACGGCTACAAACAATCACCTGGTTGGGCCTCG
CGATGCTTCATTAGCCCATCAGAATTTGGAGTTTGGCCCCGATTACCAAGTTATCGCCCCCTCAGGATCA
TCTCGCTCCTTTGAAGAATGCGGGCTTCAGTTAGCGGATCAATCCCGTTCAAGATCCTATGACCGTAGTA
TATCGATGCCCATGTCTATACCACCGCCTGATACGCAACAAGCTGATTCCGCATCAAAGTGCCAGTGGAA
AGATTGTTCATCCATTCCACAGCAGTCATACCCTGATCAGAACTTATGTTTTGCACGTCCGGAGGTTAAG
CCCACTTTATCCATTGACGTTGAGATGAAGGACTCGAGCGTAAACGCACATAGTACCTCACAGCCAGCAG
ATAACCCCCCTCAATCCATGACCAGAAATGATGAGGCCAAGTCGAACGACTATCCCGCTTCTTCAGATCT
TGCTGAAATGTTGCACTCCAATTCCCAGTCTCGATCCTCTGAGCTCTCTGGTAAAGGTGGCCATGCTCAC
TCAGCAATCCAGCCGTATCAAAATGGTTATAGTGGCCCTCATCCAAGTTGCTCGACAACAACTTCCTCGC
CGGATCATACACGTACATGTCCGTTTGACTCTCAAATTGCTACCCCCACACCCACAGGCTCTTCGGATGC
CAGTCCTAAATCTTCGATCGATTTACAAGGATACGATCTCCAAGCAAAATGTTCTATCTCTACAAGTCGA
TCAAGCTCGATTGTATGCACTCAAAGCAGAGGCGGCAGTGATGGTAGCAGTAATATCAGTGACGTAGATC
GCACCATATGCATCTTACCAACCCAATCAGAGAATTCTCCAGACCAGCAACCCGCTGATCAAATCGACAC
TCATTCCAACCACCTTAACGATGTCTCACAGACTGGTTCTCCGGCTGGAAACTCTCCAATGTGCGTATTG
GGAAGTGCACTATCGAATTGGAACGTCCTGTCGAATATTTTGCCACCAAATTTAGTCACAGGCGCGAGTC
CCAAGTCTTTGTCGGCCGAGGTTCCAACCAAGTCGCAGCAAGGATCAGTTAGCATCGAACCCACGCGAAA
TACCAATCGATCACAAGGAACTGGGATGGATGCGAAAGATTCGCGGGCTAGAATCAGGAAGCTGGTGCCC
AATAAAGGGCCGGTCGAAGGCGGGATCGAGATTACGATTCTCGGGGAGAATTTTGACCGAGAGCTTCGGG
TGGATTTCGGAGGCTTAGGCGGGCCGATCCGGCCGGAGTTCTGGTCGGCCAACACGCTCGTCTGCACCCT
TCCGCCGGCCGCCGGGCCGGGGCCCTGCGAGGTCGTCCTCGTCGACGGCGACGGCCCAATACGGGTCGAC
GACGCGTCCGCCCTGGGCAGACAGTTCAGATACGTCTGCACGGCCGACCAACGGCTCATGGAACTCGCCT
TGCAGGTCGTCGGCTTGAAAATGACCGGCCAGGTCCAGGACGCACTCCACTTTGCTCGCAAAATCGTCGT
CGAAACTAACGAGCTCGACGGCTTCGATCCTTCTGCTTCCAGCCATTTTCCTGCTCTCGTTGATCACGAA
AGAGATTAA
>PGTG_00103T0
ATGGCTAGCCCTGATAATCTTGGAACAAGAAAAATCAAGCAAAGGATAAAGCCAATCAGTGCAAAGAATC
AGATAAAACCTATACAATCCTTTTTTGGCTGGCAAACTGCATTCAAGAATCAACCTGAATCTAAAAAGAA
AAGGAAGAAGACTCAAAGTATATTGGGTTTGACATTTAGACAATCTGAAATCATACCATCAACTGTTCTT
TTTAGAGCCCATCAACAGACTATACCTGCTGGAGCGACCGGTTTTGCGCCGCTGGCGTTGAATGGGTTGG
ATCAGAACTTAAAGAAAAATAGTTGGAGTGACCAGTTTTGTGTCGCAGGTGATGAATGGGTTGGATCAGA
AATTCAAGAAGGTGTTGAAGCGACCAGTTTTGCTTCGCTGAGCTTTGCTTGTTTGGTTTGGAATACTAGC
AGAAAACGGAAGAAGAGGTTGATCAGCAATCATTTGCGCTGGATGTATCAAAGAAACAAGAAAAGGAAGG
GATTGATCTTACATCATTACATGTTGAAAAGTCTTGATTTCAGTTGGACTTTCACAAGAAAGATCAGAGC
TGAAGTAGTTTTAAATCTCTTGAAGAAACAGGACAGAAAAAGGGAGACTGGTGCCTACCGCTACTTAGTA
TTGGACGCCCAGAATCTCGATCGGCTGATCAAGCAACTACATGTTTACTGA
>PGTG_00104T0.1.5b871c5f gene=PGTG_00104T0
ATGACCTCCAACGATGACGAAGGGCTTAGCAGAAGAGTGTATGCGGGTCGGGACCATGTCTTTGGGCCGC
CGGGCTCGCCTCGCTCGCCGGTCCCACCGATGTTTCTGTCGGAAGAAAGTCTTCTCGAGTTTCGCAATCG
GCGAGCCCGGCGCGGGTCCCTCGCCCCCCAACAGCCATCTGAGATTCTGACGCTCCTTGAGATCGTCGGC
TGTTGCCACCAGCTGGCTCTCGCGATTGCCGCCACACTCGTCTTCCGGCTCTGGTTTGGCCTGATCCATC
ATCTCTTCCGTTCGCCTGAAAGACTCGATAAGGCCATCCATGCTGCAGTCCATAACCTTGACTATCGCAC
TGACAATTCCGAGTTCGTCCTCGCCGCTCGTGGCTAG
>PGTG_00104T0
ATGACCTCCAACGATGACGAAGGGCTTAGCAGAAGAGTGTATGCGGGTCGGGACCATGTCTTTGGGCCGC
CGGGCTCGCCTCGCTCGCCGGTCCCACCGATGTTTCTGTCGGAAGAAAGTCTTCTCGAGTTTCGCAATCG
GCGAGCCCGGCGCGGGTCCCTCGCCCCCCAACAGCCATCTGAGATTCTGACGCTCCTTGAGATCGTCGGC
TGTTGCCACCAGCTGGCTCTCGCGATTGCCGCCACACTCGTCTTCCGGCTCTGGTTTGGCCTGATCCATC
ATCTCTTCCGTTCGCCTGAAAGACTCGATAAGGCCATCCATGCTGCAGTCCATAACCTTGACTATCGCAC
TGACAATTCCGAGTTCGTCCTCGCCGCTCGTGGCTAG
>PGTG_20580T0
ATGCCACCCAGGAAAAAGAAGACAACTCAAGTGGCGACCCAGAATTCAACCCAAGTGACAACCCAGAATT
CAACCCAAGGGACTCCCTCGCGCCCCAGGAAAACCCCAATCAGCTGGGAGAAGGACGGGTCAAATGGTTT
CTCGAGTATGCGATTACTCATGGATTGGCTCACCACACCTGGGAACTTTGTCCGATGGCGTGGTGACAAG
CACAAGGGTTTGAACAAAGAGGCATTGGCTGGTGAGATCATCCTCATCTTGGTTGACCATGGGATCCATC
ATCGGAACAACAAGGATATCCGAACTAAGATTCAAGAGATTCAAGAGAGCTACTCCAAGGCCAGCGATTG
GCTCCGGAACACAGGCCAGGGGGTGCTTGATTCAGACATTGCCGAAGGGACAGACAACGTGAGAGCTGCA
CTTCTGAAGCGTTGCAAGTACTATTATGAGTTGGACGAGTTCATGGGCTCCCGAACATGCACGAATCCTG
AAGACACGGTTGACACATCAGACCAACCGGTACCCGACCTCTTGGATCCGCCAACATCGAGTGAAAGAGA
AAGTGAGGATGAGCCCAAAGGTTTGGATTCTCAACCTGTAGTGAATCAGTCAACGTCTTCCCAACGAACT
ATCCGCAATGCGACACCAAGGGCGCCTCCCACCCCCCTTGAAGTGCAGACTCCCATTGGTCGAGAAGATA
AGTCCAAGTCCAAGGATAAACCCAAGAAAAAAAATCGTGGTCTGCCGGAGGGTATAGAAAAAGCGATTGA
CGAAAGTGCAAGCTTCCGTGTCAAATCGCTGCAGTCGAAAGATCGCCGAGAAGAGAGAAAAATAAAGGCT
GAAGATGCACGGGAAAGAAAGCGCATCCGGATCAAAAAACGTCGTTTGAGAATCGAGGAGAGCGATGCAC
AGGTCCGTCGGACCCAAGCGGAAACTGAACAGGTTCGACAGCGGACTACAATCATGATCGATTTAAAAAA
GGCTGGCTTTGCAGATGATGACATCAAGACATTCTTGGATAGCCAATTCAACCGGGCTCCTACAACTTCT
GCCCCGAGTGAGGAAGAAAGTTCTGACAGCAATTCTGATCTAAGTGATTTGGTTGTATAG
>PGTG_20581T0
ATGTTTGCGCCCCAAAAGGACAAGTCTCGCGCAAGATCACAAAAGAAATCATCTAAATCCACCAAGAAGG
GCCTTAACAACCGTGTTGGCTTCAATTCCAAGGAGATAAACCCATCCGGCCCCTCACCAGGATCTAACAG
CTCGATCAATCCGCTGGAAATCGCTCCGAAGGACATCTTGAATGGCGATGACTCAACAATTGGCCACAAG
ACCCTGATGCCGGCTTCTGGTGCCTTCTCTGGATCAGACAACTTGGATGATCAGCGGAATTCAACCCAAG
AGGACGTCTTTGACAATGATGATTCAATGGTCGGCCAGAAATCCATGATCAACGACAGCCAAATCGATCC
AAATCTAGATACTGCATCTCTGACCGATCATCTGATGATTGGTGAGCAAGTTCCGGACACCCCGGGACGT
GGAGGAATAATTCGTGGCGCTATATCCGCGGCAATGTGCTCCTTCTGCGATGAAGTGCTCCCCGACAACC
CCTCTGGCCGGTTTGTCAAGCAGAACCAATATCTGACCGGCCTACGTGAGGCCAAGCGTCGATTTAGTTC
TAAAAATCCCCAGGCTTTGCACCTACCATTCCCCAGGACCGCCGATCATTGTCGACTGCACCGCGCAGAG
CTAGAGGTGATACCTGCGGGCGTGAGGCAAGGGTGGCCCTTGAACATTGACTTTGAGATTCTCACCTGTC
GGGTTACTTCGCAAGATTTATACCTGCGCCAAATATGTGCTAGGGAAGTGCCATCTGGGTTCTTTGATGT
GGCCTTGGCCCACTGGATAACCCTTGGGCCCCGAGGTGTTCAAACCATGGCACATGAGATGGCAACTTTC
CATGTGGAGCAGCCTGGCTAG
>PGTG_00106T0
ATGAGGAATGCACGTCTTAAAGAAAGGAGAAAGATCAAACGAGAGAAAGATTCGAATGAGAATGTGACCA
ATGCGCCGCCACCCTCTGGAATCCATATCATTAGAGGACGAGTTCAACCTATCGACTTATTTCCTGAGAT
CACCGCGGACCTTATCCTACGAGTCAATAAGTACAAGGGTCTTGTCAAAGCTCATGAAGAAAACCCACGC
AAACATGCCAAACCACCGAAAAAGCAAATTTTCCCCCGTAATCCCACCAATGAGGAAAATGCAGCAGCAT
TGAAAAAAGTCCGAGACACATTCGCCCAAGTCAATTACGGATACACTAAGATATACGATGAGACAACCAA
TCAACTTGTTGCAATGGTGCACTATCTTCCGCTTAAGACCATGGATCAACAGCGACTTGAAGACCTCAAC
TTCCTGTGTCTGTACCTTCACCGGTGCAAGGAATTCATCTCCCGTGTGGCCTCAAAAAATCGGACCTGTG
GTGGTGTGATGTGGGCCATCGGCTGGCGCAAAGGATACGATGGTCTTGAGATCCTTGGGAGATACCGCTG
CCAAAAATCCATCGACAAGAACCCACAAGGGTATGAAGATCTCATGTCAGACTCATCAAGAGCAGGTGAG
ATATTATGGGATATTTTTCATGGTTTTGGGAATGTCGCGGTGGAGAAAAATAAAGCGCATATGGACTCTT
ACGGAATACCTTCGATTGCCGATAACAACTTCCCTAAAAATCCCAACGACAAGTCTCCTTTTGGCTTTGC
TTCCAATTTAGCCTTCTCGTCACATGGGTTTTACAATCATGCTCACAAAGACAAAGGTGATTTGACCGAG
CTGCCCTTGGCCTTTGCAATGATTGTTCCTACTTTCAAAAAAACAGGCAAGATCGCATTTGCTTCCGATG
GTTACAATGTTCAGAATGGCCAGTTTATCTTCCGTGATATTAAAGCATGTCATTACAAGTCGCCACTCGA
ACAAGCAATGCCTGCAAAAATTATTTAG
>PGTG_00107T0
ATGGTTCGATATTCACAACGGAAGGCATGTCTAACCGCAGTCAGGACAGCCATTGAGCTGAAAGTAACGA
CCTCCGCTCTGGAATTTGCCTTTGGGCTTGACAATGACAGCTCCTCCGATGAAGACGAGGATAATAGCTC
TGACGACGAAGACTTTGACTCATTGGAACTCGAAGATCTGCTCCATCTACTCAAGGCAGTCACTTCAGTT
CGGTATTTCGCTCCTCGAACAACTCTTCAACAAGCGCCACCAATACATGATTTCCTACTGGTCCGACTTG
AAGATCGCCGGTTCAAACAGGAGTTCCGAATGTCTAGAGATTCATTTATCATGTTATGCAAGCGTGTTGC
CGACGACCCAGTGTTCCACAACAACTCGAACAACCCTCAACGACCTATTGAAGAACAGATGATGGTGACT
TTAAAGCGATTGGGTTGCTTTGGTAATGGATCTTCGGTTGGAATGCTTGCAAGATTCTTCCGGGTTGGCG
AGGGGACAGTGGAGTTGTACACCAATCGATGCATCATGGCAATCTTGCGGATCCAATCTCAACTCCTCAA
GTGGCCAAGTGCAGAAGAACGAGTCGCTCGAGCTATTGAGTACGGTGAAGATGGTTTTGATGGCTGCATT
GGTGTGATTGATGGGTCACTCATACCCCTATCGGACTGCCCCAGCAGGCACGGCTCAGACTACTACTCGC
GCAAGGGCTTCTACTGTATCTCCACCTTGATCGTATGTGACTCTCAGCGGAACATCCAGTACATGTACAC
AGGTTGGCCGGGCTGCTCTCACGATTCCCGAGTTATGGGTAATTCTCCGATCACCTTGAACCCTGATAAA
TACTTCAAATCTGGGGAATTTCTACTCGCCGATTCAGCTTATACTACCACAATGAACGTGGTTGCCGCAT
TCAAAAAACCGTCACATGGGTCACTAACTGAAGACGAACATTCATTCAATTATTATCTTGCTCAAAAACG
GGTGGTGATTGAACAATGCATAGGTGGGCTGAAAGGGCAATTCCAATCTTTAAAAGGACTTCGCCTTCGC
ATTGGTGGGAAGAGGGACCGAGTGAGGGCAAATGCCTGGATAATAGCCTGTGGAGTGCTGCACAACTTCC
TCAATCAAGGAGATGAGTATGATTTTGACGATGTGGACCCTGGCCTCACAGACGCCCCGGCTCCTCAACA
AATGGAAGTGGAACCACCCACGCAGCGATCAACTGCAGCTGCACGCGCGTTTCGTGAGAAGATAAAGAAA
GCGGTCCTGGAATTGCATGAATAA
>PGTG_20582T0
ATGAGTGGGTCTATTTTTGATTCCTGTCCCCAGTCCAGTCCACGGAGATACAGACAACAAACCACTTCCC
CCATAGACAAGACAAGACAAGACAAGATGCCACTCAACGCTGCCTCAGGATCAACCTGCAGCATCAGACT
CCGAGTCGATGGAACAGAGGCCAGGATCGGATGCCAAGAATACAAGCATCAGACGGCCATCAACCCAACC
AACCGGGCCATCCAAGAAGTAGTCACCATCGAATCACAACAAGCCAGTCCCTTTGAGATCCTCATCGACA
TCAAACCCACCACCTACTCGGCCATCATCCACCCACTCGCACCAAGAGCACCTCACCAATCCCTAGTTGC
AGAGGACTACATCTGCAACATCTACTTGGACGGCATCATCGTTGCCTGTCATCGACGCCCCAGATCGACC
GCAGCCGATCCGAGCCGGATCTCGCGGGTCTTCTCACACGATTACTCCCGCATCCGAGCCCTCCAATTCG
CCGCCGTCAATCTCGTCGATCCCGATGATTACAATGGTACGACTCATGACCAACAAGCTGGGAGTATTAG
AAACCCGAGCGATAAGATCTGCGAAGATGAGACGGTCATCAAGTCCCTTGGAACGATCAGGATCGACGTC
GTCAGAGCCACACTGGCCTATCTGCCTCGCGTCCCCGTCCGCAACCAACCCCCGACTCAGACCACTAATC
AGATGAAATTCTCGGAACGCTCCAAGAAGGCTCGGCTCGCTACTACCGCTGGCTTGGCGCAAGGATCTCT
GGCCACAAGCGCTCCTCCGGTGATGGAATGGCATGTCAGAACCCAGGATCCTAATCCATTCCTCCAATTT
ATCTTTAATTACAAACCACGAATGATCCTTGAAGCCGAAGGAACCATCCCAGCTCCCCCCCTTGCTGTTG
CTCCTCCTCCTCCTCAACGAGCACCTGATCCTGCTCCAGTCGAACTAGTAGAGCTCGAAACAGATCCTTC
AGAGAACAAGAATCAAAAACCTAAGAAGGGTAATAAGAGACGGGTTAAGGTGGAGGATGAGGATAGTAAA
GAGCTCAAGATATCTACAAAGAAGTCCAAGGTTATCGATCTGACTGGGTCTGATTGA
>PGTG_20583T0
ATGCCAATCAACGCTGCCACTGGTGCATCCTGTACCATCAACCTCCTCCCACCACCACCAACAACAACAT
CATCATCATCATCAAATGATCAGATACCAGAAAAGATTCCATGCGAGGAGTATAAACATGAGACGACCAC
CAATCCGACCACTGGGGCTATCCAAGAGACTGTGACCATCGAATCCCAACAAGCCTGTCCTTTTGAAATC
TTCATCGACATCAAACCGACAGCATACTCAACCCTCACCGCCAACTCATCATCAAAATCAGCCAAACTCA
AACCGCAGGACTACGTTATCCATACGATCCTCGACGGGATCTCTGCAGGATACTGCAAACGGCCCAAGTC
GAATTCGGATGGATCGGTACGGCTGTCTAAGACCTATTCGAGGGACCAATCGAGTTTCAGATCCTACCAA
TTCGCGCCGATCACTCTGGTGGATCCGGACGACTATGATCCTCGGAACCAGATTCAGGGATCTGCAAGGG
ATCCGACGGAGACGATCTGCGAGGACGAGAAGGTGATCAAGTCTCTCGGCACAATTCAAGTGGATATCAT
CAGGGCCGATCTGGTCCATCGGCGTCGAAAACCTGCCCAAAATCGGGCCGCTCCCGTCCCGTCTACCAAT
CAGATGTTGTTCTCCGAACGCTCGAAGAAGGCTAGGCTCTTGAACACCGCAGGCTTGTCGAACTATTCCC
CCTCCAACCTGCCTCCTGCTCCTATGGAATGGCACATCAAAAAACAGGATCCTCAGCCTTTCCTCCAATT
CATCTTCAAATACAAGCCGAGAGTGATCCTCGAGGACGAAGGAACGATCGCCCGAGATCCCAGTCACGCT
CCTCACATCAACCAGGACATCGAGGATGACGACCATGACGACGAACAGGAAAGCGATCGTAAACCGTTCC
TCAAGCGCCTCAAAAGCGAAGCCACCACTGATAATAATAATGATGATGAGAATCAGGATCGGCAGACGAA
AAAACCAAAGATCATCGATCTGACCGGGTCTGATGACAGTGATTAG
>PGTG_00110T0
ATGCCAATCAACTCGGCTTCAGGTGCATCATGCCAGATCAATCTCCTCCAACCATCACCAAGCGCTGGAT
CACCCTCGATCAGGACCCCATGCGAGGAATACGATCATCAAACGACGCTCGATCCCACCACTGGGGCTAT
CCAGGAGATGGTGACCATCCAGTCCCAACAGGCTAGTCCCTTTGGAATCCTGATCGACATCAAACCGACA
GCATACTCATCACTCAAACAGCAACAACAACAACAACAACAACAACATCCTACTAATCCTCCTCAATCAT
CAACACATGATCATCAATCGGTGATCATCCCAGAAGATTACGCGTGTAAGATCATCTTGGATGGGATCTG
GGTGGGCTCTTATCGACACCCCAAGTCGGCATCCTGCTCCAAGAAACACATCACCAGGATCGTCCCAGCG
GATGGGCTGACCTTCCAAGCCCTCCAGTTCGCCAAGCTCAATCTGGTCGACCCTGATGACTATGATGACG
ATAACCACCAGTCGCTCGATGAGACGGTCATCAAAGCATTGGGAACGATCCAGATCGACGTCTTTCGATG
CACTCTGGTCGCCCAACCTCGATGCATCACTACCGCAACGACTACTATTGTTCCGCCTGTTCAGCCGCCG
ACTGTCACGACCAATCAGATGAAGTTCTCCGAACGTTCGAAGAAGGCCCGGATCTCGACTTCTGCGGGCT
TAGCTCAACAGGCAATCTCTCGTGCTCCTCCGTCTGAGATGAGATGGCTTGACCAATCAATCGATCCCTT
TCCGTTCCTTCAATTCATTTTCAAATATAAACCGAGATCGATCTTGGAATCTGAAGGGATTCTGTTCGCT
CAACCCGCACCAACAGTCGAATTCAAACCAGATCCTCAAGACCAAATCCGATCCGAACAATCCAGCAGCA
TCGACAATCATCATGATTGTAGTCGTAATGATGAGCTTGAGGCGCATGATCACAAGCGGGTTAAGGTGGA
GGATGATCATGGGAGGGTTGGAGATAAGAAGCCCGAGATAATCGATCTAACTGGTCTTGATGACTTATAA
>PGTG_00111T0
ATGCCCATCAACTCGGCCTCAGGCTCGACCTGCACCATCAACCTCCTCCAGCCAAACGCAATACCCAACA
AACTGCCATGTCGGGAGTACCTACACCGATCAACCAGAGACCCGACCACTGGGGCTATCCAAGAGATCGT
CACTATCGAGTCCCAACATGCTAGTCCATTCGAAATCTTGCTCGACATCAAGCCCAACATCTATTTACTC
AATCATCCCACCACAACTAGGACCTCTTCTTCCAGCAATCCGATCAAATTTCAAGACTTTGTTTACTGGT
TTCACTTAGATGGTATCAAAATCGGCTGGACATATTCCATTGGACCCGGGCCACATTTGATCGATGTCCC
GACGATTTCTTCAGACGATTTCTCGAGCTATCGTGCGCTCCAATTCGCACCGCTCAACCTGGTCGATCCC
GATGATCATCCCGATCGGGGATCCCAAAACGCGGTCTGTGAAGACGAAAAAGTCGTCAAGTCCCTCGGCA
CGATTCGCGTGGATATCTTCAGAGCTAACTTGGTCCGCGAACCGTTCAGAGTTGAGGATCACCGACATGA
TGATGCTCACGATCTGCAAACTACCAATCAGATGGATTTCTCTGAACGTTCTAAGAAAGCTTTGCTCTCC
ACTACTGCCGGTCTCACTCAACACTCTATTCCAGATCCCTCTCCGCCCCCAGAATCTACTTGGGAAGTCG
ATGAGAAAGAAAAGGATCCATTCCTTCAATTTATTTTCAAATATAAGCCGAGAGCTATTTTGGAAGCCAA
AGGGACCATTCCAAGAGCGGCTGGAGCGGCTGATTCTTCCTCACGATCAGGCAAGTTCAGACACGTTGAT
GTGGATGATGATGAGATTTCAATCGTCGAGAGCAAGCCAACAACTAAAGAAGAAGAAAAGATTACACGAA
CACTCAACCCCCTTTTCAAAACAAAACAGAAACCAAACCTGCGGGAAAACCCGATTGAAATCAAATCAGA
TTCGGAATCAGAAGCAGAATGTAAGTCAAAATCAGAAGAACGAGCTCAAAATCAAGAAGAACGAAAGAAG
AACAAACGCATCAAGATTGTGAATAAACAGATCATCAAAAAACCCAAGACTGACGCCAAACCAGATCGCA
AATCGAAGAGCAGATCAATATCAGATCGCAAACCTGTTGTCGTTGACCTTCAAGGGACAGTGTTCTTGGA
TCTGACCGGGTCTGATGATGACAAATAG
>PGTG_20584T0
ATGCCCATCAACTCGGCCTCAGGCTCGACCTGCACCATCAACCTCCTCCAGCCAAACGCAATACCCAACA
AACTGCCATGTCGGGAATACCGTTACCGATCGACAAGAGACCCGACCACTGGGGCCATCCAAGAGATTGT
CACTATCGAGTCCCAACATGCCAGTCCATTCGAAATCTTGCTCGACATCAAGCCCAACATCTATTTACTC
AATCATCCCACCATGACGACTACCTCCAGCTATCCAACGAATCAATCCCTCAAACTCAACGACTGCCTTT
ACTGGATTTACTTGGATGGGATCGAGATCGGCTGGACGTATACCCAGGGTCCAGGGCCACACTGGATCGA
TCTTTCGACCCTTGTCTCGGCCGATTTCTCGACTTGTCGGGCCTTACAATTCGCCCCGGTCAACCTGGTC
GACCCGGACAGTCAGGATCCGGATCCCGATCGATCGATCTGCGAAAGTCCTCAACTCGCTCGGCATCATT
CGAGTCGACATCTTCCGATGTAA
>PGTG_20585T0
ATGGGATTCTCGGAACGTTCTAAGAAAGCTTTGCTCGCCACCACTGCTGGTTTAACTCCAGACTCTACTC
AATCTACCTCCCCTCCCCCTCAGTCTACTTGGGAAGTCGACGAGGAAGATCCGCATCCATTCCTCCAATT
TATCTTCAATTATAAACCGAGAGCTATCTTGGAAGCCGAAGGGATCATTCCGAGAGCAGGTGGACCGGCT
GGATCTTCTCCACAGTCAAGAAATATCAGATATGTTGATGTGGATGATGAGATTTCAGTCGTCAAGAGGA
AGACAACAGCTAAAGAAGAAAAGAAACCAAACCTGAGGGAGAACCCAATCGAAATCAAATCAGATTCAGA
TTCAGAATCAGAAGACCAAGAACAAGATCACAAAAAGAAACATGATCATCAGAAGAACAAACGGATCGAG
AGGGCGAATAAACAGGTCACTCCAGCTGAGACTGACTCCAAACCTACTTCCAAATTGCAGACTGTAAATC
AGAAAACTGGGCACTCCCAAAAGCCTAATTTCTTGGACTTGACCGGGTCTGATACCGAGTAA
>PGTG_00113T0
ATGGTCCGAGCAAGGACGACGACGGGAGGCGATTTCAAAGATTCGAGCAGGAAGCGCAAGCCGACAGATG
GAGAAGACAGCATAGAAGATCTGGATGTGGACCCGCAGGAGGAGCAGAGGGACATCAAGGATGACGGAGA
CGAACAGACACTGACGACTGGAATCGACGAGACGTCTCTCAAAGCAGCCGTTTGGTATACCGTTGCTCAG
ATCGCACAGGAAGAAGAAATCGAACTCGGGCGGTCGATGAGTGAGCCTTTTGTGGCCTCCTTAACTGAAC
TGGTATATGCCCAAGCAGAAAATTTGGCGTTAGAGTTGAAGGCGTTTGCAGCCCATGCAGGTCGCAGTAC
GATCCGAGAAGAAGACGTGAAGTTAGTCTGTAGGAAGTCGAGTGTCCTGAAAGAGATGCTTGAGGAAGAA
GCTCGTCGGTTCATGACCGCGGCAGGATCCGGATCGACCGGCAAGACGATGGCGTCAGGAGCCACGACCA
AGAATGCGGCCACCAGCAAGGCGGTCAAGAAGCCCAAGCCGAAGCCGACACGTATCGGCGGTCTGGCCGG
GCCCAGCTCATCGCGGAATCCGATCGGTTGA
>PGTG_00114T0
ATGTCCACCGTCAACTCAACTCAGCCATCCCAGACTGACGCCTCTCAACCTACTCAAAACACCACCCAAG
CCTCGGCGACTATAACCCCTCACCCGACAAATCACGAAACACCAGCTAGAGGACGTGGGAGTCGCGGCGG
CAGGGGTGGAGGCGCCCGAGGTCGAGCCCGTGGTGGCCGGGCAGTACAACATGGAGGTCAAACTCGAAGC
CAGCCAGGTACTCGATCGGCTCCCCGCTCATGGACCAAGGATCGCAACCGAGACGGGCTTTCCAAACGGG
AGGTGTGTGAGCTGATCAATCAATACTTGATCGACAACGGCGGTGAAAGTCGTTTGTGGTGTGGCATTGA
ACAACAGGTTACTACCCTTGAGAAAAAATTCCGTGATGCGCTGGCGTGGCAAGACCAAACTGGCCAAGGG
ATCTTGGATGAGGCCGATGAGCTGGCACGACAAGCTGGCGGCAACTCCAAAGATGAGGATTTTCTCGAAC
CGGTTATGCTCGATCGACCCTCCGCTGTCCCCTTGAACACACATGAACAAGGGGATGATGATGACCTGAC
TCGTGCTCTCAATCTCGATCGGAACGAGGACTGTCCCACTACCCCTGAGCATTGGAGCGCGTCCAAACGA
GGTGGACCCGCATCACCGGTTAACACCCTAGGACTGCCGTCTCCTGATGTCATCCAGTCCTTACCTGCCA
CGGCCAGATCTACGGCGCAAACTCCTGTGGGAACTGGCACACCAGCGGTGGCACCGTCCCCTTCGAATAG
GGTGGCCTCGATGTCAGCTCTGGCTGCTCAACGTCCGGATGCTCAAGCTCAGCGGCAAGTCAGCTATGCT
GAGAGGATTACCGACCGGCTGTTTCCATCTCGGGATGAAATGGCCAGTCAAACGACTGCCGAGATTCAGA
TGAATCGTGACCAATTAGACACGGACAATCAAATGGTCAATGCGAACATTGCCCTGATCAATGCCTTAAG
TCAAGACCTCGCGCCTACAGCCAATTTGCCTGAGCAGATCAGCCTTCAGAACCACCAACTTCGGCTTGAT
GTCCAGCTCCGAGAGGTGGAAGTTGCTCATGCCCAAGCCCCTTTGGCTGCCGAGGAGGCTTCAGGTGCAG
CGTTTGCTCGGGTGAGGATGGTCCAGGACTTCATTGGATCAGGATTAGCACCAGCCGAAGCCCTTGAGAT
GACTAATCAGATACTCGGGCCGGTCTTGTTGGCCCCTCCACAGACTCCTGTTGACCCTTCCCCGCCTTAT
GATGAATAG
>PGTG_00115T0
ATGCCTTGCAAGTCTGATTGCCAGAAGCTCCTAGAGGGGGTGGAAATGACGCTCATCGCATCCCTTTGGA
AGATGAAGATGGCCAATCAGAAATCTAAGGCTCTCCACTCGAACCCATCAAATCAACTCGTCTTTAACTG
TCTAATCACTGCTATTATCAGGATCAAGAGGCTCCTCTCAAACGACCTTCTCCTCATCATTGTCAATCTT
CCTCTAGTGAACTTCCGACTGAGGAGATTGGCCATCGAGCTTCATGAATACTTGAAAAAAAAGAATCTGG
ATAAATCAAAAAGGCAAGTATCATTACTTGTCCAATTGATCGACCAGCTATCTTCGGCCCAATACACAGT
CCCCAGGATCCCTTGGCCTTGGGTTGCTACCATCTCTAGAACATATGAAGTGCTGATAGGCACGACTGAG
GATGTATTCATGATATATGCACGGATGTCGCGAAAAAGTTTTTTTTCACTAGCAGACACAATTAAGAACC
ATCCAGTATTTCATAATAACTCCAACAAACCTCAAGCACCAGTCGAAATGCAGCTTATAGTTGCTCTCTC
CAATCTCGGCTTGTATGGGAATGGTGGCTCTCCCCATGTACTTGGACAATACTACAACATCAGCCCGGGA
TCCGTGGAAAACTACACTAATTGCTGTATGTTTGCGATCATTGAGACGTTGGAGAAAAAACACGTGTACT
GGCCAAACACTCAACAGCGTGCCAATGTGACCGCAACTCTAGCTGGGAAGACGGTGTTTGATGGCTGCAT
CGGCTTTGCCGATGGGACAATTTTCCCTTTGGCATCGGCACCGACAAAGCACAAAGAAGATTACTGGATG
CGCAAAATGGTATACGCAGTTAACTCCTTGATCCTGTACCGGAATCCGCGGGGATTTTTTTTGGCTGGCG
AATACTTGCTTGCCGACTCAGCTTACACCTCAACAGACACTATCATCCCTGCCGTCAAGAGATCCCCTAG
TTGGTCCCTACCTCCTGAAAAGCAACAGTTCAATTAG
>PGTG_00119T0
ATGCTATCACAATCGTACATCAAACTTCTATTAGCACTTACCATCACGCTCACTGTGTTGGTAGCTTGGA
GCACAAGCACTACCGTTTGTGGAGAGTGGTACAAGAAGAAATTGCAAGCAGGCAATAAACTCAGGATGAG
AGCTGTTTTGGCCAAAAGAGAACAATTTAGAGGTCCCGGACGAATCTTAGGAAAGTCCTCCACCATCAGG
ACCACTTGGGTGAAGCCAGGACTGGGTGCTTGCGGATTCACCTACACCGACGACTCTAAAGGGGCTTGCT
TATGGACGGGACTAAACATGGATTCGCCTCTACCTAAGGGTTTATCTTCAGGTTGGCTCACTGGCGCCCA
CCCGAAAAACTGTAAAAGAGAACTTTTCATCAACCGAAAAGATATACGCGCTGAGGGAAGAGCACTCGAT
GGATGCCCCTTTTCAGATACAAAGAAACTCAGCATTGAGGAAGGCTGCTCCACCATATGGGTTACAAGAG
CGACTTTCATAGAACTTGGTGGAGATCCTAAGAGTGGTGTTACTGAGATTGACATTGACACTTGGGACTT
CAAGAAGGGCGGACAAAATCCACCAAATTGA
>PGTG_00120T0
ATGCTCGGGTTTTATATCTTTTTCTTGGTCGCTTCGGCCCAATTTATCCAGTGGATCGGGAAGACGAAGC
TGATCGATTGGACACATTACTTGTATCTCTGGATCTCCGGCTCGTCTCTGCTCAAGGATCAAGCCATACT
CAAGACCCAGATCCTCAAAACCAAGGTCGAATTTCAGGCTACTTCGTCCCAGGATCAGTTCGCTAAATGG
GCCCGTCTTCGGCGGAAGATCGATAAGGATCTGGTCGATCTTGAGGCGCTCAACAAAGAGATCTCGTCAG
CCAAGGTCCAATTCGCCGCGCTGTTCTCAAGTCTCTTGTGGACCTTCACGAGCGGCTTCCAGTTCGTGCT
GATCTCATGGTACCGTCGCTCGCCGGTCTTCTTCCTCCCACAAGACTGGTTCCCATCGCCCATCGTCTGG
ATCCTCAGCTTCCCTTCGGCCCCTTATGGTGCCGTGTCGACGACTGTGTGGACAATCGTATGTAAACGTG
CACTCGCTCTTAGCGGAGCCATCTTGGTGGACACCTTTGGCATCTTCTCCGAACCTCCTCCGGTCGCGCA
GGAGAGCCAGACACCGGCCTCGAAAGTACCGCCTTCGCTCAAATAA
>PGTG_00121T0
ATGTCTCAAGAACTCAATCAACGTATCAAACCAACCCCAGTGATCCATCTGGCCGGTTCATCCTCATCCT
CTGCCTCAGACGATGAGGATCAACAATCGACCATCCCGATCTTCGAACTCCCTCAGTTTACCATCAAAGA
GCTACTCTCTGCCATCCCTGCCCACTGCTTCCAACGCTCAGCACTCAGATCTAGCGTTTACCTCATCTGG
GACATCTTCCTGGCCAGCTCCTTCATCTATCTTGCTCGCTTCATCGACCCTTACTTCAACTCTCTCTCCA
ACACAACCAATCCTACCCTAATCACTCTCGCCCGTTTCGCCGCTTGGGCCTTCTACGGCTATGCTTCTGG
CTTGGTATGGACCGGCATTTGGGTGATCGCTCATGAATGTGGTCACCAAGCATTCTCGAGCTCAAAATCG
ATCAACAATACCGTCGGCTACGTCTTACACTCCTTCCTCCTAGTCCCATACCATTCCTGGAGGATCAGTC
ATGCCCAACACCATGCTGCAACCTGTCACATGAAACGAGACCAAGTGTTTGTCCCAAAGACTAGATCCGA
ACGGGGCGTACCTCCCCTACCTGAAAATGCTTCGAAACGTGAACGAGATGGTGCTCTACCTCCCTCACTC
TACGAAAAGATGGACGACCTCTTGGAAGATGCTCCCTTATGGAACTTTCTCAACTTGCTCCTTCAACAAC
TTCTCGGTTGGCCCATGTACATCCTCACCAACGCTTCCGGTCAAAAACGCTACCCATCTTGGACCAATCA
TTTCAACCCAAACTCAATCATCTATGATGCCAGACATCGATCCCAAATCTTGAAGTCTGACCTTGGTATC
GGAATCATGCTCGCTGGTCTCACCTTCTTAGGCTACAAGACCGACTTCATGACCGTTTTCAAGTACTACA
TCGTACCCTACTTCAACGTCAATCATTGGCTCGTGATGATCACCTTCCTTCAACACAACGACCCAATGCT
TCCACACTACCGAGACGGAGCGTTTAACTTCCAACGAGGAGCTCTCTGTACCATCGACCGAAACATCCAC
AGCTTCTTCTTCCATGGGATCGCCGAGACCCATGTGGCCCACCATCTCTGCTCCAAAATTCCTCATTATC
ATGCTTGGGATGCTACAGCCGCTCTTAAGGCTAAACTCGGCCCTCATTACCATCAGACTGACGAGGATGC
TTGGATCAGCTTGTGGAAGGTTTACAGCCAATGTCGATTTGTCGAGGATGAAGGTGACGTTGTGTTTTGG
AAGAACGCCAAAGGCCAAGCGCATCGTCGCTTAGGTAGTCCTGGCTCTAAGGGCTCGGTGTCCGACTCGG
GCGTCGAAATTAACGATGTCTCGGCTTCCTGA
>PGTG_00122T0
ATGACGATCCGAAAATCACCTCACTCCTCCTCAAGAAGACCCAAAAAAATAGCAGAGGCAAGCCGAGCTG
CACGGGACGATCCAACCATACCTTATCGCAACCGAGACCCATTCAAGCCTGATCGGAACCGAGCCAAAGA
GCACTCCTACGTATTTCTCTCCCTTTCTTCATTCGTCACTGCAGGATATATACTACTCGGAATAAGATCA
GTGGAGGATGGTTTGGTTAAATTCAACGGCCAACAAGTTATCGACAGTCCATTGCAGGTTGGTTTCCTGG
ATCAGTTTGACTGCATGTTAAGGCACGCAATCTTCAAGGACCCCAGAACTGGACAGCTACTGCCAGCTAT
TATGGACGGTTTACTCAAGTTGGAACCCTGA
>PGTG_00123T0
ATGTCTAATCACAGAGTACCAGCGCCTAACGCGAATTTTGCTTACGGTAGGGCTTCTGGGACATATCATT
ATTCAACTCCTGACATTGGGCATCACCCCGGAGGTCATTCTCTTAGATCAAGCTTCACATCGAACATGGA
TTTGGGAGCCCCAATTTCGCATCATTCATGGGCCACTTCTGACCCTATGAGGATTGATTCCTCTATAGGC
TCTATTAATGATACGCCTTGCGAAAACTGCAATTACCAACACCGCTGCGTTTGGCCAACAGGCTCGCTGA
GTTGTCATCGATGCGCTACTCTCAATTTAGCCTGCAGAATAACACCCGAAAGGCAATTAAACTCGCAACA
GTTGAATTCCCGGGACTGGCCCAGAGCTCCGATGCAAAGATCCACACCCGAATATGGTACATCTAGTGCC
TCTCCCGTATCCGAAGATCGATTCGGGAGCCCGCAAACTGTGAAGACGACTTTTGCAACTCCGTCTCTTC
CCGGCAGTTCGAAACGCCAAGGAACTTCGCAGCCCAGCGGAAAACGCGTTCCAGCGAGGGGATGTATTCC
AACACTAGATGCGCGACTTTCAAGGCTCGAGAACCTCTTAGGGGAGGCGTTGCCTAACGCTTCGCAAGTT
TTAAATCCGGGAAAGTATCGGTCTGGTCTCGTCAACAATCCCACAACGATAGACCGAAGATGGGAATCGG
ATCATTCTCAGTTGTCTATGACCGGTGCCCGAACCAGAAGAGTCTCTCAAGAGCCTCCGTTGCAACTTCC
TGAAGACCCCCTTCTAGATGGTGCCATGGAAGATGCCCTACTAGCAGGGCAGCCGATCCACCAGCTTTAT
TCTTGCGGAAGTTCATCCGATATAACCAAGAAGGGAAACATCACAACCGCTAGGTTGTTTTTGGAATCGC
ACAAAAAATGA
>PGTG_00124T0
ATGAGTTACGTCGCTAAAGGTGGTGAAAAGGATTACGAGGCGGGCGGTTTACCCCCACCCAAGTCACACC
GAATCCGTATCACTTTAACCAGCAAGAACGTCAAGGCTCTCGAGAAAGTTTGCTTCGACTTGGTTAGCCG
AGCGAAAGACAAGGATCTACGTGTCAAGGGTCCCGTCCGTCTTCCTACCAAACGACTTAGCATTACCACC
CGAAAAACTCCTTGTGGTGAAGGTTCCAAGACCTGGGATCGATTTGAAATGAAGATCCACAAGCGATTGA
TTGATCTTCAAAGTCCAGCAGAGACCGTCAAACAAATCACCTCCATGTCGATTGAGCCCGGAGTTGAGGT
TGAAGTTACCATCGCTGCCTAA
>PGTG_00124T0.1.5b871c5f gene=PGTG_00124T0
ATGAGTTACGTCGCTAAAGGTGGTGAAAAGGATTACGAGGCGGGCGGTTTACCCCCACCCAAGTCACACC
GAATCCGTATCACTTTAACCAGCAAGAACGTCAAGGCTCTCGAGAAAGTTTGCTTCGACTTGGTTAGCCG
AGCGAAAGACAAGGATCTACGTGTCAAGGGTCCCGTCCGTCTTCCTACCAAACGACTTAGCATTACCACC
CGAAAAACTCCTTGTGGTGAAGGTTCCAAGACCTGGGATCGATTTGAAATGAAGATCCACAAGCGATTGA
TTGATCTTCAAAGTCCAGCAGAGACCGTCAAACAAATCACCTCCATGTCGATTGAGCCCGGAGTTGAGGT
TGAAGTTACCATCGCTGCCTAA
>PGTG_00125T0
ATGAAGTTTGATAAGATCGAGTGGCGTCAAGCGTTCTTCAAAACGTATCTTGAAAAGCGATCTTTTGGAC
ACATGATTGTCAACTTCAACCGAATTTGGGTATTACACATAAGTGTGTATTGGTATTTCACCGCTTACAA
CGCACCTTCTATCTACACCTTGCCTAATCAACGAGCACCAGCCAAAGCCATGCAATGGTCCGCTGTAGCG
CTGGGGGGAGCCGTATCAACTTTAATCATGATCATTGCAACCATGATTGAATTTTCATATGTTCCCACGA
CCTGGAATAATACCTCCCATCTCGCTCGAAGAGGCACCTTCCTTCTGCTCACCCTCGCTCTCACCGCTGG
ACCCACCGTATACATTGCCGGCTTTGATCGTGACTCTTCTACTGCTTGGATCCTCTCTATGGTCCAGTTT
GGAATATCGGTGGTGGCCACGATCTTGTTTTCTATCGTCCCTTCAGCCAGAATGTTTGGCGATAAGGTCT
CCGGTCAGGCGCGCAAGTATCTAGCAAATCAAACTTTCACCGCATCCTATCCTAAGCTGGAAAACGCCTC
GCGAGCTGCTTCGATTGCACTATGGTCCCTCGTGTTCTCCTGCAAGTTTGTGGAATCCTACTTCTTCTTG
ACTCTCAGTTTCGAGAATCCCATTCAGGTCATGGTTGGTATGAAAGTTCAAGGCTGTAGCGACAAGATAT
TTGGATCTGTTCTTTGTCGTAATCAACCTGCATTTGCTTTGACTGTGATGTTTGTCATGGATCTCACCCT
GTTCTTCTTGGATACATTCTTATGGTATGTTATCTGGAATACGGTTTTCTCCATCGCCAGATCGTTTTCC
TTGGGCCTCTCGATCTGGACACCTTGGTCGGACATTTTCACAAGGCTACCCAAGCGAATCTATGCCAAAG
TCCTAGCCACGTCTGAGATGCAAGCCCGATACAAGCCCAAGGTTTTGGTCTCTCAAATCTGGAATGCCAT
CATAATCTCGATGTATCGGGAACATCTCCTAAGTATCGATCACGTTCAAAGGTTGCTATATCACCAAGTT
CCTAGCGAGAACGAAGGCAAACGAACGCTGCGGGCTCCGATGTTTTTCATCTCTCAAGAGGATAAAGGAC
TCAAGTCGGAATTCTTCCCTCCAGGAAGTGAAGCCGAAAGAAGAATTTCATTCTTTGCCCAATCACTAAC
AACATCTATCCCTGAACCACTCCCGGTCGATGCTATGCCCACTTTCACCGTTTTGACACCTCACTATTCT
GAGAAAATTTTGCTCTCCTTGAGAGAAATCATTCGAGAAGAAGATCAAAACGCCCGTGTCACATTACTAG
AGTATCTGAAACAGCTTCATCCAGTCGAATGGGACAATTTTGTTCGAGACACCAAGATTCTAGCTGAAGA
AGCCAACGTCTTCCCCTCTTACGCGTTTGCAAATGGTCAAGGCAACACCAATTCGAGCGATGAGAAGGTT
GAAAAGAAGAAGAAAACAGACGACATTCCATTTTACACCATTGGATTCAAATCCGCCGCCCCTGAATACA
CCCTCCGAACACGCATTTGGGCGTCTTTAAGAGCTCAGACCTTGTACCGAACAGTCTCTGGATTTATGAA
TTACTCCAAAGCCATCAAGTTGCTCTATCGTGTCGAAAACCCGGAGGTAGTTCAGCTGTACGGTGGAAAC
ACTGAAAAACTTGAGCGTGAATTGGAACGAATGTCGAGGCGTAAATTCCGATTTGTTGTTTCTATGCAAC
GATACTCCAAATTCAGCAAGGAAGAGGTCGAAAACACCGAATTCTTGCTAAGAGCCTACCCAGATTTGCA
GATCGCATATCTGGAAGAAGATCGCGAAAGGAAGGAAGGAGGTGAAACAAGGATTTACTCCGCACTGATT
GATGGTCATTCTGAGATTCTTCCGGACGGTCGAAGACGACCGAAGTTCCGAGTCGAACTACCGGGTAACC
CGATTTTGGGTGATGGAAAGTCGGACAATCAGAATCATTCAATTATCTTTCATCGAGGTGAATACGTGCA
ACTGATTGATGCCAATCAAGATAATTATCTCGAAGAATGTCTCAAGATCCGTAACATGCTGGGAGAGTTC
GAAGATTTCCATGTTTCCAATCAGTCTCCTTATTCGGCCGCTGGTGCTAAAGAATTCTGCAAATTTCCCG
TTGCTATCGTTGGTGCCCGTGAATACATCTTTTCGGAAAACATCGGAGTGTTGGGTGATGTCGCAGCTGG
CAAAGAGCAAACCTTCGGTACCCTGGCTGCTCGATCACTTTCCTTCATTGGCGGAAAACTACATTATGGA
CATCCGGATTTTTTGAACGCCATTTTTATGACCACACGTGGTGGGGTTTCAAAAGCACAAAAAGGTCTTC
ATCTGTCCGAAGATATCTACGCTGGTATGAACGCCTTTGGACGAGGTGGTAGGATCAAGCATACAGAGTA
CTATCAATGTGGTAAAGGTCGAGATCTCGGTTTTGGGACGATTCTCAACTTTCAAACTAAGGTCGGCACT
GGTATGGGTGAACAAATGTTGTCCAGAGAGTACTACTATCTGGGAACTCAACTCCCACTAGATCGTTTTT
TGACATTTTACTACGCTCATCCTGGATTCTTCATCAACAACATGCTCGTTATTTTCGCTGTTCAATGTTT
CATGTTTACCATGGTGTTCCTCGGAACACTCAATAGCTCACTAACTATTTGTAAGTACAATTCGGAGGGC
CAGTTCGTCGGATCCCCGGGTTGTTACAACCTTGTCCCTACGTATGACTGGATCAAACGATGTATCGTGT
CTATATTTATCGTATTTTTCATTGCCTTTTTGCCCCTGTTCTTGCAAGAATTGACGGAGAGAGGCGTAAT
CTCAGCAATCATTCGTCTCGGCAAGCAGCTGGGCTCCTGTTCACCAGTCTTCGAGGTCTTCAGTACTCAA
ATCCAGTCGCATGCATTATTGACGGACATGACCTTTGGTGGCGCACGTTATATCGCTACCGGACGAGGGT
TTGCTACCACCCGGATCTCGTTCGCAATTCTGTACTCTCGTTTTGCTGGGCCTAGTATTTATCTCGGGAT
GAGAACACTCTGCCTATTGTTGTATGTGACGATGAGTTTATGGATGCCGGCGATTATCTACTTTTGGGTA
TCCGTACTGGCTCTCTGTCTAGCCCCATTCATCTTCAACCCTCATCAATTCAGTTTCACGGACTTCATCA
TCGACTATCGAGAGTTTCTTAGATGGATGTGTCGAGGTAACAGTCGTTCGCATGCTAACTCTTGGATTGG
CTATTGTCGACTCTCTCGAACACAAATCACCGGATTCAAGAAGAAACGACTTGGATTGCCCTCTGAGAAA
CTTTCGGCTGATGTTCCCAGAGCCGGATGGAAAGTCATCCTACTCTCACAGATCCTGGCCCCTACGTTTT
TGGCCATTATCTTATCGGTCGCATACATGTTTGTCAAGTCCTTTAGCGACCCGCCAGTCAATGCTTTGCT
GCGATTGGCAATCGTTTCTCTCGGCCCAGTCGCATTCAACGCCCTCACTCTGCTTATCCTATTCATGACC
TCCCTCTTCTTTGGCCCGGCGTTATCGACCTGCTGTACAAGGTTTGGATCCACGATGGCTGCCATTGCCC
ACGTTATGGGGGTACTCGGGCTGGTTGGGTTCTTTGAGTTTCTGTGGTTCATTGAACTTTGGAACATCTC
CCATGCAGTCTTGGGGATGATCGCGACGATTGCGATCCAGCGAGCATTATTTAAGATGCTGATAGCCTGC
GTCTTGAGTCGTGAGTTCAAACACGATGAGACTAACAGGGCTTGGTGGACCGGGAAGTGGTATGGACGTG
GTCTTGGTAGTCACGCTTGGTCCCAACCCGTTAGAGAATTCTTGGTCAAAATCGTCGAGATGTCACTCTT
TAGTGCAGATCTCTTGACTTGTCATTTCATCATGATCCTCTTATCGATTCCACTACTAATCCCATTCTCC
AATCGAGTACACTCGACCATGTTATTATGGTTGAGACCTAGCAAGCAAATCCGACCGCCTATCTTCTCAT
TCAAGCAACGCGCCCAACGTCGGAAGATAGTAGCGAGTTACGGCTTACTCTATGCGCTCTCGATCGGATC
TCTAATCGCCTTGATCGTCCTTCCGATCGTCTTCAGGGGGTCGTTAGATGAAGCTAATTGTGCAATTTGT
CGCAGCATTTGA
>PGTG_00125T0.1.5b871c5f gene=PGTG_00125T0
ATGAAGTTTGATAAGATCGAGTGGCGTCAAGCGTTCTTCAAAACGTATCTTGAAAAGCGATCTTTTGGAC
ACATGATTGTCAACTTCAACCGAATTTGGGTATTACACATAAGTGTGTATTGGTATTTCACCGCTTACAA
CGCACCTTCTATCTACACCTTGCCTAATCAACGAGCACCAGCCAAAGCCATGCAATGGTCCGCTGTAGCG
CTGGGGGGAGCCGTATCAACTTTAATCATGATCATTGCAACCATGATTGAATTTTCATATGTTCCCACGA
CCTGGAATAATACCTCCCATCTCGCTCGAAGAGGCACCTTCCTTCTGCTCACCCTCGCTCTCACCGCTGG
ACCCACCGTATACATTGCCGGCTTTGATCGTGACTCTTCTACTGCTTGGATCCTCTCTATGGTCCAGTTT
GGAATATCGGTGGTGGCCACGATCTTGTTTTCTATCGTCCCTTCAGCCAGAATGTTTGGCGATAAGGTCT
CCGGTCAGGCGCGCAAGTATCTAGCAAATCAAACTTTCACCGCATCCTATCCTAAGCTGGAAAACGCCTC
GCGAGCTGCTTCGATTGCACTATGGTCCCTCGTGTTCTCCTGCAAGTTTGTGGAATCCTACTTCTTCTTG
ACTCTCAGTTTCGAGAATCCCATTCAGGTCATGGTTGGTATGAAAGTTCAAGGCTGTAGCGACAAGATAT
TTGGATCTGTTCTTTGTCGTAATCAACCTGCATTTGCTTTGACTGTGATGTTTGTCATGGATCTCACCCT
GTTCTTCTTGGATACATTCTTATGGTATGTTATCTGGAATACGGTTTTCTCCATCGCCAGATCGTTTTCC
TTGGGCCTCTCGATCTGGACACCTTGGTCGGACATTTTCACAAGGCTACCCAAGCGAATCTATGCCAAAG
TCCTAGCCACGTCTGAGATGCAAGCCCGATACAAGCCCAAGGTTTTGGTCTCTCAAATCTGGAATGCCAT
CATAATCTCGATGTATCGGGAACATCTCCTAAGTATCGATCACGTTCAAAGGTTGCTATATCACCAAGTT
CCTAGCGAGAACGAAGGCAAACGAACGCTGCGGGCTCCGATGTTTTTCATCTCTCAAGAGGATAAAGGAC
TCAAGTCGGAATTCTTCCCTCCAGGAAGTGAAGCCGAAAGAAGAATTTCATTCTTTGCCCAATCACTAAC
AACATCTATCCCTGAACCACTCCCGGTCGATGCTATGCCCACTTTCACCGTTTTGACACCTCACTATTCT
GAGAAAATTTTGCTCTCCTTGAGAGAAATCATTCGAGAAGAAGATCAAAACGCCCGTGTCACATTACTAG
AGTATCTGAAACAGCTTCATCCAGTCGAATGGGACAATTTTGTTCGAGACACCAAGATTCTAGCTGAAGA
AGCCAACGTCTTCCCCTCTTACGCGTTTGCAAATGGTCAAGGCAACACCAATTCGAGCGATGAGAAGGTT
GAAAAGAAGAAGAAAACAGACGACATTCCATTTTACACCATTGGATTCAAATCCGCCGCCCCTGAATACA
CCCTCCGAACACGCATTTGGGCGTCTTTAAGAGCTCAGACCTTGTACCGAACAGTCTCTGGATTTATGAA
TTACTCCAAAGCCATCAAGTTGCTCTATCGTGTCGAAAACCCGGAGGTAGTTCAGCTGTACGGTGGAAAC
ACTGAAAAACTTGAGCGTGAATTGGAACGAATGTCGAGGCGTAAATTCCGATTTGTTGTTTCTATGCAAC
GATACTCCAAATTCAGCAAGGAAGAGGTCGAAAACACCGAATTCTTGCTAAGAGCCTACCCAGATTTGCA
GATCGCATATCTGGAAGAAGATCGCGAAAGGAAGGAAGGAGGTGAAACAAGGATTTACTCCGCACTGATT
GATGGTCATTCTGAGATTCTTCCGGACGGTCGAAGACGACCGAAGTTCCGAGTCGAACTACCGGGTAACC
CGATTTTGGGTGATGGAAAGTCGGACAATCAGAATCATTCAATTATCTTTCATCGAGGTGAATACGTGCA
ACTGATTGATGCCAATCAAGATAATTATCTCGAAGAATGTCTCAAGATCCGTAACATGCTGGGAGAGTTC
GAAGATTTCCATGTTTCCAATCAGTCTCCTTATTCGGCCGCTGGTGCTAAAGAATTCTGCAAATTTCCCG
TTGCTATCGTTGGTGCCCGTGAATACATCTTTTCGGAAAACATCGGAGTGTTGGGTGATGTCGCAGCTGG
CAAAGAGCAAACCTTCGGTACCCTGGCTGCTCGATCACTTTCCTTCATTGGCGGAAAACTACATTATGGA
CATCCGGATTTTTTGAACGCCATTTTTATGACCACACGTGGTGGGGTTTCAAAAGCACAAAAAGGTCTTC
ATCTGTCCGAAGATATCTACGCTGGTATGAACGCCTTTGGACGAGGTGGTAGGATCAAGCATACAGAGTA
CTATCAATGTGGTAAAGGTCGAGATCTCGGTTTTGGGACGATTCTCAACTTTCAAACTAAGGTCGGCACT
GGTATGGGTGAACAAATGTTGTCCAGAGAGTACTACTATCTGGGAACTCAACTCCCACTAGATCGTTTTT
TGACATTTTACTACGCTCATCCTGGATTCTTCATCAACAACATGCTCGTTATTTTCGCTGTTCAATGTTT
CATGTTTACCATGGTGTTCCTCGGAACACTCAATAGCTCACTAACTATTTGTAAGTACAATTCGGAGGGC
CAGTTCGTCGGATCCCCGGGTTGTTACAACCTTGTCCCTACGTATGACTGGATCAAACGATGTATCGTGT
CTATATTTATCGTATTTTTCATTGCCTTTTTGCCCCTGTTCTTGCAAGAATTGACGGAGAGAGGCGTAAT
CTCAGCAATCATTCGTCTCGGCAAGCAGCTGGGCTCCTGTTCACCAGTCTTCGAGGTCTTCAGTACTCAA
ATCCAGTCGCATGCATTATTGACGGACATGACCTTTGGTGGCGCACGTTATATCGCTACCGGACGAGGGT
TTGCTACCACCCGGATCTCGTTCGCAATTCTGTACTCTCGTTTTGCTGGGCCTAGTATTTATCTCGGGAT
GAGAACACTCTGCCTATTGTTGTATGTGACGATGAGTTTATGGATGCCGGCGATTATCTACTTTTGGGTA
TCCGTACTGGCTCTCTGTCTAGCCCCATTCATCTTCAACCCTCATCAATTCAGTTTCACGGACTTCATCA
TCGACTATCGAGAGTTTCTTAGATGGATGTGTCGAGGTAACAGTCGTTCGCATGCTAACTCTTGGATTGG
CTATTGTCGACTCTCTCGAACACAAATCACCGGATTCAAGAAGAAACGACTTGGATTGCCCTCTGAGAAA
CTTTCGGCTGATGTTCCCAGAGCCGGATGGAAAGTCATCCTACTCTCACAGATCCTGGCCCCTACGTTTT
TGGCCATTATCTTATCGGTCGCATACATGTTTGTCAAGTCCTTTAGCGACCCGCCAGTCAATGCTTTGCT
GCGATTGGCAATCGTTTCTCTCGGCCCAGTCGCATTCAACGCCCTCACTCTGCTTATCCTATTCATGACC
TCCCTCTTCTTTGGCCCGGCGTTATCGACCTGCTGTACAAGGTTTGGATCCACGATGGCTGCCATTGCCC
ACGTTATGGGGGTACTCGGGCTGGTTGGGTTCTTTGAGTTTCTGTGGTTCATTGAACTTTGGAACATCTC
CCATGCAGTCTTGGGGATGATCGCGACGATTGCGATCCAGCGAGCATTATTTAAGATGCTGATAGCCTGC
GTCTTGAGTCGTGAGTTCAAACACGATGAGACTAACAGGGCTTGGTGGACCGGGAAGTGGTATGGACGTG
GTCTTGGTAGTCACGCTTGGTCCCAACCCGTTAGAGAATTCTTGGTCAAAATCGTCGAGATGTCACTCTT
TAGTGCAGATCTCTTGACTTGTCATTTCATCATGATCCTCTTATCGATTCCACTACTAATCCCATTCTCC
AATCGAGTACACTCGACCATGTTATTATGGTTGAGACCTAGCAAGCAAATCCGACCGCCTATCTTCTCAT
TCAAGCAACGCGCCCAACGTCGGAAGATAGTAGCGAGTTACGGCTTACTCTATGCGCTCTCGATCGGATC
TCTAATCGCCTTGATCGTCCTTCCGATCGTCTTCAGGGGGTCGTTAGATGAAGCTAATTGTGCAATTTGT
CGCAGCATTTGA
>PGTG_00128T0
ATGGGTTTTACAAAGTCTTCATCGAAATCATCCAACGCTCATAATGCGTTCATGGGCCGAAACCGCCGAG
ATATCGACTCTCACCATTTCCTAGGTCCCATCAAGAGTAGGGTCACCTACTTTAACGGCTCCATGACCTG
GATGAAGGGGAAAGCGTTAGTCAAAAACGGCGAGGAAGATTTGTTTTGCGAATTCGAGGGGGATCCCAAT
TTCATTGAGCGTCGATTTGGTGGTAACGTCAAGCGTCCACGTGAGAAAACAATGGACGAAGACCACGTCT
CCGAGGAAGAACCTAATGGGACCCAACCAGAACCGAAAGCCCAACCCACACCTGAGACAGCAGTCAACAA
CCAACCCAATAAAGAAAATAAAGTCGCTGCCGCTGGTGACGTGCCTACTCCCAAACGTAGCCGGGTTTCC
GATCCGCTTGGCTTGGGCCAGCGCACCTTGGCTGATGCTATACTCCAAGGTCCAAACGAGGGACCCTCGC
GCAACACACGCTCTAGAGCCGGTAGTAGCCTTCGGGGGAAAGGAGGTCACCGGACACCCCTCGTGACTGG
AACTTCGCGAAAGGGAAGCGGTAGCACTGCCCGCAAAATGTCGACCGGGAAAGCGGTTGGGCGTAAGGGA
AAGGGCAAGGGGAAGGCTACGGATCCTGATCAATTGGCCGAAATTACTGCAGGAATCGACGGGTTTTCGG
TCTTCAGTAACCATCAAATCGAAGAGGATCCGGCCAATCCCAATAACCTCGCGGTTGCCGGGCCGTCGAC
GAGCAAGATGGCAGGAATGGATGCGGGCGAATGGGCTCATCCGGTGACTCATTCTGCTAAAGTTGGTGTG
TGGCTCGAAAGAACGGCTGAAGCCGGCTCCCAGGCCCCGGTAGATGCCCCTCGAAGCCGAGCCCCCTCAT
CAATCGCCGGCATCGTCATGGGATAA
>PGTG_00129T0
ATGGCCACCATCGACTCGTTACCTTACTATGATCGCGATCTCGATGTGATTCCCAACCTCCGCCAGAGGA
TCGAGCGAGAAATCGAACTTGAATTAAAATCAACACCTCAACCACCTTCCAATACAGATCAGACGCCTAC
CTATCACCCTTTCTTGTCCGAGTTCCCAGATCTACTTGCATCGTCAACAAGACCGTCCAGGCTAGCAGAT
AAATCGGATCCTAACTACCAATCCGACGGTTCGAAAGATTCCCTAGATATCGAGCGATTCAATATTCCCT
ATCCCGATGATCACACTAGTCTGAAAGATTGGGAGGATGCATTGTCAAACGCCAAATCTCAGCTGGAACA
TCAGCGACTGCGTCTGATCAATCTGGATCTGATTGGTAAACATGGCGCCAACCATTGGAAACTATCGAAC
TTTTTAGTTGATCAGGAAATCTCTAAACTCGACAAGCTAGTGGATCACTACAAAAACGAAATCGATGACG
TTAACCGTCGTCGAAAAGCCCACCAGACCGATGTAGGAGACAGGTTGACCGATCTAGCTCAAAAGTGGCA
AAACTTGGTCTCCACAAACATTTCTCTTGAAATTACTAACATCAATCTGAAACTCGAGATGGAAGCTTTA
CAGCAAGAGGCAGTCACCTTAAAACAGAAAGTTAGTACATAG
>PGTG_00132T0
ATGGGGACATCAGCCAAGTTGGGGGAGGGATTCACTACCAAAACCCTGGAATTTAAACATTTTTGTCAGC
AAACGGCTCCCAATTTCATGGATTCGCATGGGAATGAATCAGTCCTGAAATCTGGAGGCCTTTACCAAAA
GGAAAATACAGAGTCCGTTCAGAAACTTTCCTTGGTATTGAAAGAGGTTGCTACCGAAATCCTGGTTTCC
AAGCTATTTGATCAAGACGAAACAGGTCGCTCATTCTTCTATGTTCTGGATCTTATCGATCAGACTCATC
CAATTGGTATGACAGGCAAATTCGCGCAAAGGTGCTGGGTCGATCGAGTCTTCAATAAGATTGCAAAAGG
ATGGAGGATGTTTTTTGTGACTGCTTTACAAGGAAGAGAGTATAGCGGCAATCCAAGCTTGAATGAGATC
GCACGAGGATCACAGGTAGTTTATTTGTCGGCTTCCCAAGAGAAGACAGTTCGCTTCCACCCTATTGCTG
CCAGAGGCAAGTGTCAGAAGAGGAAATACAACATCAATATCACAGTCCTCAGATCTACCAGTATTGAGGC
CATCGACGGAGTTAGATTACCTTTCTACAGGTTCAATAAAGGAAGATATTGGGAAGCGCGATGGAAAGGG
ATTGGGTTTTTGGCTTTCCAAACGACTAAAAGGACCGGCTACCCTTCTGAAATTACTGGTACCCTGGGTA
TTGGGATGGATCCTTCAGGCCTCCCTCGCACAGGAAATGAAACCCTGCAATTTCAGATCAAAGGGAGGGA
CATCAATATCAGAGTCTCTATAGGTAGCAAGGACAACGTTGTCGAGGTGGGTAGAACAACTTACTGTAGT
CTCAATCAGAAGAGCAATCGATTCACGGTTGGAAAACGATGGAATAAAGATCAGTTCACGGAAAGTTCCA
ACATCAGCGGCAACTTCAAGAAAGTCAGAGAGCCCCTACATGATATTGATCAGATGATTATAGAGCTTTT
ACAAGCCTGGCGGATGGGACAGCGGAGAGAGTTGACGAGGAACGCGATTACCCAGGAGATGATGAAGGTC
ATCGAGGCAGTTAGAGTACACACCTACAGTTTCAATCGGAAGATCTGTTGTAGGGATTTGACTGGAAGGA
GCGAGAATAAGAGGAGCGAATTGGAAGGAGTCGCTTTGGTAGCAACTCAACCAATGATTATGATGTCTGG
CTTTAACAACAACACCTCTCCTCTTGGGGTTGCTTGGTTTTTATCTCCTCACAACTTAATGTTCATTTCA
TTATTTTTTTTAGCCTAG
>PGTG_20586T0
ATGGCGCTCGATGACCGGTCATTACCATTCATTGAGAAGAACCCTACTGGTCAACTACACTCTCCTTCAA
TGACCCGTCAGTACCGGTCATCAAGGGAACTACACTCTCTCTTCAATGACCCATACCTAACAGTCACTGA
GGACAGTACACTCTCCCTCAATGACCAGGTCTGA
>PGTG_20587T0
ATGAAAGCTGCAACATTTTTACTAGCAGAGGACATCAAGTACTCTCCAGATGAAGCTTCCCTAGCAGAGG
ACATCAAGTACTCTCCAGATGAAGCTTCCCTAGCAGAGGACATCAAGTACTCTCCAGATGAAGCTGCCCC
ATTGTTGAGCAAGTACAATTTTGCACAGTGA
>PGTG_20588T0
ATGACATTGAGACAATCTCCATTTTTTCTGCAGAGCAATGGTATGTGGAGCGCGATGGCCTCTTCAGGCT
TGACTGTTGTCATGAACCCTGACCTCTCCCAAAAGCCCCCAGATCCACCACCGAGTCACCAGCCGATGTG
TTCTGGGGAAGGGGTTTGCAAAGTCGCCCATCCAGGAACAAACAGAAGACAGCAATTACGTAGTTCTACT
AGGCCGGACGCTAGACAATCGGCACCGTCCATCGACACCGAGAAGAGTCTATCGAGTTCAACAGATCACT
TGCCATCCGCTTCGCCATTGTATCGACTCTGTACCCCGTCAAACTTCTCTTCCTGCACTCGTGTACCATT
CACTTCGATCAAATCTAACTTTCCCCATTTCATCCCGGCCATCAGAGTTCTCCTAAAGGGAACCGTCTGG
CGAAACTTGGACCCTCTTCCTTCAGCACACCCTTGCCGTTCCTTCTCGCATCCAGATCCTTGGCTGCTGG
CGGTCCGATTTCGCAGCCCACGACACAAGGTGCCGAAGTTAAATCACACGAGTTTATCTTATCAGATTGA
TCACGAGTTATTTGTCTTGTTATCGTATTTTCTTAATTTGACTCCACTACCCACTTTCAATTTTGCAATC
TTCCATTTCCTTTCTCGTTTAACGGCCGCATTTGGGTTGACCAACATGGGCAACTTGATTTGGAGTGATT
GGGGACGCCTGGTCGCCCTCACTGCTGGTTACTGGAACGCATGGGGAGCCCTATGGGCTATATTTTACCG
GAAATACTTCTGGGATTTCGTAGGCGGTAAGCTAGGCCCAGTTGGCACAATTCCACCCGGATTTGCTGCA
CCGTTCATCCAATTCATCGTCACGATTCCAGTGATCCAAGCGGTTTGCTTCCTGTGTGGCCTACTTACCG
TGGTATTCGAGTGGCCAGTGTTCCCTGGAATGTTTCTTTATCGAAGCCTCGCCTTTAAAACCGTGTTCTA
CCTCATTTCTGCAGTCGTTGCTGGTTTGCTTTATCAAACTGCGGATGCGTCAGTAATCTATTTGGTAGCG
ATTCTAGCATATTCCGTTGCTCTGGGCAAAGGTGAAATTGTTGGAGAGAAAGCAACGAATAATTCAAGAG
TTTAG
>PGTG_00137T0
ATGATGTTGAAGAGCCAACGGACGAACCAGTTCTATCACCAGCTCGGAAGACTATCATCCACCACAACCA
AACCACCGAGACCAGCAGGAGGAGGGCGAACACGGCCTGGTTCACCAATAAAGGAGTCGCCGAGAGTGCC
AGTCCGGCTGCCATCACCGTCCAGACTGAAGTCGGTCTCACTCTCCCCACTGATCGACGAGAAATCCCCA
CTTTCGTTGCCCGAGTCGGATTACAATCGGCTCAAGTGGCTCAATCGGTTCACTCCCCGCTGGGATGAGT
CCAAGAACGAACGGCTGGCCCGTTTCAAACTCCGGGCCCAAAAGATGCGCACCCGAAGAGCACACACTGA
AAAATTGTTCAACTCATTCCAGCGTCTCGATGGATTCACGAGTACGATATTGCCATCAGCTTTTCGAAAT
GGGCGCCTCCCCGACAAGATCCTCCCCAATCCGGGGACAACCAACCACAACAACAACAGGGCCGGCCAGC
AGGGAAGAGTAAGAAAGGACGAGAAGATGGGCCGGGACATCCTCAAGCATCGCAAAAAGCTCCGCGCTCT
GTACAGATTCACTCAGGAGCCCAAAGTTTCTCCGCATCTAGCCGACCAAGTCGCGAGTCAACTGGCGCGA
CGGATTGCCCAAGAATGTGTGGTCTGGAGGGCCACACTGAGTCGGCCTGCACCTGGCACAATAAGTTCTC
TGGACGACTTGGTGGCCAAGACTGGACCGGGAAGGATAGCCAGGATATCCGATCACCCTACTTTATCCAG
TGGTCCGGCCCTGTTGAGCTACTTGGAAAGTCTCCTGAAATCCCAGCTATCGAAGTCCCCCCAGCTCGAC
GATCCAGTGAATCCCGCCGGCCAACGTGTCCCAGATCCTTCAGCCAGTCTGGGCGCGATCCTCGTCAAGT
CATCCGGTCTCTTTCGCCAGCTCGGACGTCTCCAACCTTCCCAGGGGACCAGCTCTGAGCAACTGTCGCC
CGATGACGTCCCGGCAAGCAGCCAGGATCACCCACACGACACGCTCCTCTTTTCCCTCCATCTACCTGAT
GGTCCGGTCCCGGTATGGGATCTTGAAGGACTTCTAGCACGTATGGCTAAGCCACCGCCCCGACAAGCAT
CAGGCGTACCTCTTGTGACCGCGGCGCTGGAAGGCTCCGCATCCGTATCAAGCGAGACCAGTCTAGCAGA
GGTTCTGGCCGGGCAGATCGACGAAGCTTTACGTGGGCCGGGACATCTGGCGAGAGCCGATTCGGAGGCC
TATGTGGTGCCCCTGACCGAGGGCACTTACCCATTGATTCTGGCCCTACGACGGGCGACTTGGTGGCTCG
GCCAGGGCTTCGAGAGCGACCATTTCGCGCAGATTGGGGCCATGGTGCACGAGGCCGAGGCGCGCAAGAG
CGAGCGCGAGGCCCAATGGCTCGCCTGGGTCCGTGGCAGAAACACCGTCGAGGGCAAAATCAAGCGCAAC
GGCCAGCTTTGGATCCCTTTCTCGACTCGCTCTGCTACTCCTAGAAAGCTTTGGAGACGCGTCTGA
>PGTG_00138T0
ATGGACCCTCCTGCCCAACCCTGGTCGATCGATTCTTGGAGACAAAAGCCGATCGCACAAGCCATCACTT
ATCCACCAGAGACTTTGCCGAAACTCGAGAATGTGAAAGCAAAGCTAAAACAGCTCCCAGGTCTGGTCAC
ACCACACGAGATCATCAAATTAAAGGAACGACTGAAACTGGTGGCGCGGGGCGAAGCATTTCTTTTACAC
GGTGGCGATTGTGCGGAACTGTTCGAGTACTGTAACCATGAACATATCTCGGCCCGAGTCAAATTACTCT
TAATGATGTCCTTGATCATCATCTGGGGGGCAAGGATACCGGTGGTCAGGGTGGGCCGAATAGCCGGCCA
GTTCGCCAAGCCTCGCAGTCAACCCACCGAAACGATCGATGGTAAGGAATACCCTAGTTTCCGGGGAGAT
ATTGTCAACGGTTATTCATTGGCCGAACGTACGCCGGACCCTGAACGTCTTCTCTCAGCCTACTTTCACT
CCTCAGCAATCATCAACCACATCCGAGGATTATTAGCATCCGGCCTGGCCAATCTTCAACAACCTTCAGC
CTGGTCATTCGCACACGTTAGGTCGCCGAGCTTGCAGGCGAAATTCCAAGACATCGTTGAGCGTTTGGAG
GACTCATTGGATTTCATGAGGACGATTGGGGCCAATGCACAGTCTGAAGGCACCTTGGGCATCTTGGACA
CCGTCGAGATCTGGACTAGTCATGAGGCTCTTTTGTTGGAGTACGAGGAAGCCTTGACACGAACAGTCCA
GCCTGCGAGATCAGTCCGAGCCCGAAAGATCAGCTCGATGGCGGCGGGATCTGCGCCCTCGATCAAAGAG
ACCGCCGCCCCTCAATCGACGGCCCCGTCTAGTAAGAATCCAAACTCGTCCCATGAATCTCATTCGCCCA
GCTACGATCTTTCGGCACACTTAGTATGGGTTGGTGAACGGACGAGACAGTTGGACCATGCTCATTTGGA
ATTTTTACGCGGGATTGCGAACCCAGTTGGTGTCAAACTAGGGCCCAAGACAACCCCAGAAGAGTTGATC
GGGATCCTCGACATCCTTAATCCGAGTTATGAGGAAGGAAAAATCTTATTGATCTGTCGGTTCGGGGCAA
ATCATGTCGAGCGATGCTTACCTGCCTGCATCAAGGCTGTTCAAAACTCCAAGCATCATTCTTCAATCTT
TTGTTGCGATCCGATGCATGGCAATACCAAAACTGCAGAAGGCGTGTCAGGTATCAAGACTCGGTACCTG
AGTGATGTGGTTACTGAACTATCGAAATCGATTCAGATTCATGCCGAGAATGGTTCAAGGTTAAGCGGCG
TTCACTTGGAAATGACGGGTGAACTGGATGAAGAAGGATACTCGGTTACCGAATGCTTGGGTGGAAGCAT
GAACCTACAAACGCAACACTTATCACTGAATTACCAGACTCATTGCGATCCTCGACTGAATTATGAGCAA
TCCTTGGATATTGCCTTCCTGATTGCTAATCAATTCCAAGGATTGAGGGATAATCCTATTATCAAGCAAG
AATCAATTCTACCTGATTTGAATTAG
>PGTG_00139T0
ATGCCAAACCCCCTGCTTCCGCAGGGTGGAGGCCCCGCGTCAGGAAACAACATGTCCAGCTTGGACATGT
ATGTTACCGAGGGCTCCCTGCCCGCAGCCGATAATCAACTAGTGGAGAAGTTGTCCATACTAGTTGACAC
CCTCATACCAAGGTTGGAGAGTCTTGAGAGGGCCGTATCCGGACAGGTATCTAAACCGCCGGCAGCGGCC
CGAGCAGACTCCTTCAATACCCTTTTGGTGAGGATTGAGGAAATCGCAGCCAACATGGCCAGATTAGAGA
AGAAGGTAGAGTCTATGGCTCTCCCTACCCCCTCTAACATGATGGACCAGCCGGCTGCGAGACCGGTAAC
ACTGCCTAAGAGACCAATCCCTCTCTACTCAGAGAAGGTGGCGGCGGCCCCCAATCCAGGATTACCTAAA
GGCTTACCACCAGTCCCCCCCTCCTCATATATCAACAGATTCAAGTTAGGCCAGGTTGTAATCAGGAAAA
AGTTCGATCAACCTAAGCCTTTTGAAGGTCTAACAGCGGCAAAGATTTGCCAAAAGATTAATGAAGCTTT
AGCTTTTGCCAAAGCTACCATTGATAATGAAACTATAGAGGTAAAAGCAGTCGCCCAGTTCCCAAACGGC
GATGTAAAAATCTACACTAAGGACCGAAGGGCAGCCAAGTGGCTCCTGGACAACAAACACCTGTGGACGA
CGAAGGCTGACCCGGTCTTTGTGACCTCTCAAGTTACTCACCCTGTACTTTTGCACTCTTGCCCCACTAG
CTTCGAGACGGACAACAAAGAACATGTTGAATTACTTTGCAAACAGAACGACATCGACCCAAAAGAGATC
CAGAAGATCCGATGGCTTCTCAACCCCAAAACTTCAGGAAAGGCCACCAGCACCCTGTTGATCCATTTCT
TAGATAGACGTCTAGCGCTCGATATCGAGAGAGCAGGTCTATGCTACAACAACTTGCACTTGAAGGGACA
ACATTACCTTCAGGGCCCCAAACAGTGCTATAACTGTCTAGCAGTCGGACACCTAGCCCACTCTTGCAAA
GGTAAAGCTCTCTGCTCCAGATGTGGAGCAAACCATAATTCCGCTTCATGTGAAGAAATGGAAGATTCTG
TTGAACAAACGGTTCGGGGGTTCATTCTCACCCCGCTGCGGCAAAATTCTCTTTTCTTCGTTTCTGCTCC
TCTTTCGCCTCGCTCATCACCGCTTGACTCTCTTGTCACAGGTTCGCTTGTGTCTTTGCTCTCTGTTAGC
TCACGTTGGTCGTGCTCTAACATCTCGGTTTGA
>PGTG_00140T0
ATGCCAGAGTCATCCTTGTCTATAAAATCCACAAGTCTCACTGGCCAAGTCGAGCATGATAATCTGACTG
TCCATGCCACAAATTCATATCCCTTTTGGCTAGGTGGACTGGCTGCTTCAATGGCTGCGATCTGTACCCA
TCCGCTTGATATGGCCAAAGTCCGAATGCAAACCGGTCCAACGCGTTCAATGTTACAGACTCTCGTCAGT
GCCGTCAAACTAGAAGGTCTTCGGAAGGGCGCCTACGTTGGACTCTCGGCCTCCCTGGCTAGACAGATGA
CCTATTCAGTCACCCGGTTCGGCGTCTACGATAATTTGAAACTGATGCTCGCAAGTCATAGCGGGAACCC
AGATACGGCCAAACTGCCTTGTTATCATCTCGCCATCGCTGCTAGCTTGGCTGGTGCTGCCGGTGGGCTA
GCTGGGAACCCGGCCGATGTTATCCTTGTAAGGATGACTAGTGATATCAATCACCCGGTCGAAAAACGAA
AAGGGTACAAGAATTGTTTTCAAGCCCTGTTCCGCATGATCCGAGAAGAAGGTTTCGGCAGCCTTACAAG
GGGCCTGGGCCCTAATCTTTCTCGATCAATCCTGATGAACGCAAGTCAGTTGGCAACATACGATAGCATC
AAGGAGGGGTTACTAAACACCAAATTCTTCCATGAAGGCCTTTGGCTACATTTTTGCGCAAGTTCAATGG
CTGGAGCTATAGCTACGACAATATGTTCGCCATTCGATGTCGTTAAATCACGTATCATGAATACCATACC
AGGAAGTGCCACGGTACCTCAGGTGATTCGACAGTCATTCAGAAGCGAGGGCGTCGGCTGGATATTCCGG
GGATGGACGCCTGCTTTCATACGATTAGGACCCAATACAGTTATCATTTTTGTTGGACTTGAACAATTGA
GAATCGCGACGGACTTCATCAAGAATAGATGA
>PGTG_00140T0.1.5b871c5f gene=PGTG_00140T0
ATGCCAGAGTCATCCTTGTCTATAAAATCCACAAGTCTCACTGGCCAAGTCGAGCATGATAATCTGACTG
TCCATGCCACAAATTCATATCCCTTTTGGCTAGGTGGACTGGCTGCTTCAATGGCTGCGATCTGTACCCA
TCCGCTTGATATGGCCAAAGTCCGAATGCAAACCGGTCCAACGCGTTCAATGTTACAGACTCTCGTCAGT
GCCGTCAAACTAGAAGGTCTTCGGAAGGGCGCCTACGTTGGACTCTCGGCCTCCCTGGCTAGACAGATGA
CCTATTCAGTCACCCGGTTCGGCGTCTACGATAATTTGAAACTGATGCTCGCAAGTCATAGCGGGAACCC
AGATACGGCCAAACTGCCTTGTTATCATCTCGCCATCGCTGCTAGCTTGGCTGGTGCTGCCGGTGGGCTA
GCTGGGAACCCGGCCGATGTTATCCTTGTAAGGATGACTAGTGATATCAATCACCCGGTCGAAAAACGAA
AAGGGTACAAGAATTGTTTTCAAGCCCTGTTCCGCATGATCCGAGAAGAAGGTTTCGGCAGCCTTACAAG
GGGCCTGGGCCCTAATCTTTCTCGATCAATCCTGATGAACGCAAGTCAGTTGGCAACATACGATAGCATC
AAGGAGGGGTTACTAAACACCAAATTCTTCCATGAAGGCCTTTGGCTACATTTTTGCGCAAGTTCAATGG
CTCTACGACAATATGTTCGCCATTCGATGTCGTTAAATCACGTATCATGA
>PGTG_00140T0.1.5b871c5f.1.5b8765f7 gene=PGTG_00140T0
ATGCAAACCGGTCCAACGCGTTCAATGTTACAGACTCTCGTCAGTGCCGTCAAACTAGAAGGTCTTCGGA
AGGGCGCCTACGTTGGACTCTCGGCCTCCCTGGCTAGACAGATGACCTATTCAGTCACCCGGTTCGGCGT
CTACGATAATTTGAAACTGATGCTCGCAAGTCATAGCGGGAACCCAGATACGGCCAAACTGCCTTGTTAT
CATCTCGCCATCGCTGCTAGCTTGGCTGGTGCTGCCGGTGGGCTAGCTGGGAACCCGGCCGATGTTATCC
TTGTAAGGATGACTAGTGATATCAATCACCCGGTCGAAAAACGAAAAGGGTACAAGAATTGTTTTCAAGC
CCTGTTCCGCATGATCCGAGAAGAAGGTTTCGGCAGCCTTACAAGGGGCCTGGGCCCTAATCTTTCTCGA
TCAATCCTGATGAACGCAAGTCAGTTGGCAACATACGATAGCATCAAGGAGGGGTTACTAAACACCAAAT
TCTTCCATGAAGGCCTTTGGCTACATTTTTGCGCAAGTTCAATGGCTTCGAAGGTTTGGTAA
>PGTG_00140T0.1.5b871c5f.10.5b8765f7 gene=PGTG_00140T0
ATGCAAACCGGTCCAACGCGTTCAATGTTACAGACTCTCGTCAGTGCCGTCAAACTAGAAGGTCTTCGGA
AGGGCGCCTACGTTGGACTCTCGGCCTCCCTGGCTAGACAGATGACCTATTCAGTCACCCGGTTCGGCGT
CTACGATAATTTGAAACTGATGCTCGCAAGTCATAGCGGGAACCCAGATACGGCCAAACTGCCTTGTTAT
CATCTCGCCATCGCTGCTAGCTTGGCTGGTGCTGCCGGTGGGCTAGCTGGGAACCCGGCCGATGTTATCC
TTGTAAGGATGACTAGTGATATCAATCACCCGGTCGAAAAACGAAAAGGGTACAAGAATTGTTTTCAAGC
CCTGTTCCGCATGATCCGAGAAGAAGGTTTCGGCAGCCTTACAAGGGGCCTGGGCCCTAATCTTTCTCGA
TCAATCCTGATGAACGCAAGTCAGTTGGCAACATACGATAGCATCAAGGAGGGGTTACTAAACACCAAAT
TCTTCCATGAAGGCCTTTGGCTACATTTTTGCGCAAGTTCAATGGCTCTACGACAATATGTTCGCCATTC
GATGTCGTTAAATCACGTATCATGA
>PGTG_00140T0.1.5b871c5f.11.5b8765f7 gene=PGTG_00140T0
ATGCAAACCGGTCCAACGCGTTCAATGTTACAGACTCTCGTCAGTGCCGTCAAACTAGAAGGTCTTCGGA
AGGGCGCCTACGTTGGACTCTCGGCCTCCCTGGCTAGACAGATGACCTATTCAGTCACCCGGTTCGGCGT
CTACGATAATTTGAAACTGATGCTCGCAAGTCATAGCGGGAACCCAGATACGGCCAAACTGCCTTGTTAT
CATCTCGCCATCGCTGCTAGCTTGGCTGGTGCTGCCGGTGGGCTAGCTGGGAACCCGGCCGATGTTATCC
TTGTAAGGATGACTAGTGATATCAATCACCCGGTCGAAAAACGAAAAGGGTACAAGAATTGTTTTCAAGC
CCTGTTCCGCATGATCCGAGAAGAAGGTTTCGGCAGCCTTACAAGGGGCCTGGGCCCTAATCTTTCTCGA
TCAATCCTGATGAACGCAAGTCAGTTGGCAACATACGATAGCATCAAGGAGGGGTTACTAAACACCAAAT
TCTTCCATGAAGGCCTTTGGCTACATTTTTGCGCAAGTTCAATGGCTTCGAAGGTTTGGTAA
>PGTG_00140T0.1.5b871c5f.12.5b8765f7 gene=PGTG_00140T0
ATGCAAACCGGTCCAACGCGTTCAATGTTACAGACTCTCGTCAGTGCCGTCAAACTAGAAGGTCTTCGGA
AGGGCGCCTACGTTGGACTCTCGGCCTCCCTGGCTAGACAGATGACCTATTCAGTCACCCGGTTCGGCGT
CTACGATAATTTGAAACTGATGCTCGCAAGTCATAGCGGGAACCCAGATACGGCCAAACTGCCTTGTTAT
CATCTCGCCATCGCTGCTAGCTTGGCTGGTGCTGCCGGTGGGCTAGCTGGGAACCCGGCCGATGTTATCC
TTGTAAGGATGACTAGTGATATCAATCACCCGGTCGAAAAACGAAAAGGGTACAAGAATTGTTTTCAAGC
CCTGTTCCGCATGATCCGAGAAGAAGGTTTCGGCAGCCTTACAAGGGGCCTGGGCCCTAATCTTTCTCGA
TCAATCCTGATGAACGCAAGTCAGTTGGCAACATACGATAGCATCAAGGAGGGGTTACTAAACACCAAAT
TCTTCCATGAAGGCCTTTGGCTACATTTTTGCGCAAGTTCAATGGCTGTAAGTCTTCATTTATCAAGCTA
G
>PGTG_00140T0.1.5b871c5f.2.5b8765f7 gene=PGTG_00140T0
ATGCAAACCGGTCCAACGCGTTCAATGTTACAGACTCTCGTCAGTGCCGTCAAACTAGAAGGTCTTCGGA
AGGGCGCCTACGTTGGACTCTCGGCCTCCCTGGCTAGACAGATGACCTATTCAGTCACCCGGTTCGGCGT
CTACGATAATTTGAAACTGATGCTCGCAAGTCATAGCGGGAACCCAGATACGGCCAAACTGCCTTGTTAT
CATCTCGCCATCGCTGCTAGCTTGGCTGGTGCTGCCGGTGGGCTAGCTGGGAACCCGGCCGATGTTATCC
TTGTAAGGATGACTAGTGATATCAATCACCCGGTCGAAAAACGAAAAGGGTACAAGAATTGTTTTCAAGC
CCTGTTCCGCATGATCCGAGAAGAAGGTTTCGGCAGCCTTACAAGGGGCCTGGGCCCTAATCTTTCTCGA
TCAATCCTGATGAACGCAAGTCAGTTGGCAACATACGATAGCATCAAGGAGGGGTTACTAAACACCAAAT
TCTTCCATGAAGGCCTTTGGCTACATTTTTGCGCAAGTTCAATGGCTCTACGACAATATGTTCGCCATTC
GATGTCGTTAAATCACGTATCATGA
>PGTG_00140T0.1.5b871c5f.3.5b8765f7 gene=PGTG_00140T0
ATGGCTGCGATCTGTACCCATCCGCTTGATATGGCCAAAGTCCGAATGCAAACCGGTCCAACGCGTTCAA
TGTTACAGACTCTCGTCAGTGCCGTCAAACTAGAAGGTCTTCGGAAGGGCGCCTACGTTGGACTCTCGGC
CTCCCTGGCTAGACAGATGACCTATTCAGTCACCCGGTTCGGCGTCTACGATAATTTGAAACTGATGCTC
GCAAGTCATAGCGGGAACCCAGATACGGCCAAACTGCCTTGTTATCATCTCGCCATCGCTGCTAGCTTGG
CTGGTGCTGCCGGTGGGCTAGCTGGGAACCCGGCCGATGTTATCCTTGTAAGGATGACTAGTGATATCAA
TCACCCGGTCGAAAAACGAAAAGGGTACAAGAATTGTTTTCAAGCCCTGTTCCGCATGATCCGAGAAGAA
GGTTTCGGCAGCCTTACAAGGGGCCTGGGCCCTAATCTTTCTCGATCAATCCTGATGAACGCAAGTCAGT
TGGCAACATACGATAGCATCAAGGAGGGGTTACTAAACACCAAATTCTTCCATGAAGGCCTTTGGCTACA
TTTTTGCGCAAGTTCAATGGCTTCGAAGGTTTGGTAA
>PGTG_00140T0.1.5b871c5f.4.5b8765f7 gene=PGTG_00140T0
ATGGCTGCGATCTGTACCCATCCGCTTGATATGGCCAAAGTCCGAATGCAAACCGGTCCAACGCGTTCAA
TGTTACAGACTCTCGTCAGTGCCGTCAAACTAGAAGGTCTTCGGAAGGGCGCCTACGTTGGACTCTCGGC
CTCCCTGGCTAGACAGATGACCTATTCAGTCACCCGGTTCGGCGTCTACGATAATTTGAAACTGATGCTC
GCAAGTCATAGCGGGAACCCAGATACGGCCAAACTGCCTTGTTATCATCTCGCCATCGCTGCTAGCTTGG
CTGGTGCTGCCGGTGGGCTAGCTGGGAACCCGGCCGATGTTATCCTTGTAAGGATGACTAGTGATATCAA
TCACCCGGTCGAAAAACGAAAAGGGTACAAGAATTGTTTTCAAGCCCTGTTCCGCATGATCCGAGAAGAA
GGTTTCGGCAGCCTTACAAGGGGCCTGGGCCCTAATCTTTCTCGATCAATCCTGATGAACGCAAGTCAGT
TGGCAACATACGATAGCATCAAGGAGGGGTTACTAAACACCAAATTCTTCCATGAAGGCCTTTGGCTACA
TTTTTGCGCAAGTTCAATGGCTCTACGACAATATGTTCGCCATTCGATGTCGTTAAATCACGTATCATGA
>PGTG_00140T0.1.5b871c5f.5.5b8765f7 gene=PGTG_00140T0
ATGCAAACCGGTCCAACGCGTTCAATGTTACAGACTCTCGTCAGTGCCGTCAAACTAGAAGGTCTTCGGA
AGGGCGCCTACGTTGGACTCTCGGCCTCCCTGGCTAGACAGATGACCTATTCAGTCACCCGGTTCGGCGT
CTACGATAATTTGAAACTGATGCTCGCAAGTCATAGCGGGAACCCAGATACGGCCAAACTGCCTTGTTAT
CATCTCGCCATCGCTGCTAGCTTGGCTGGTGCTGCCGGTGGGCTAGCTGGGAACCCGGCCGATGTTATCC
TTGTAAGGATGACTAGTGATATCAATCACCCGGTCGAAAAACGAAAAGGGTACAAGAATTGTTTTCAAGC
CCTGTTCCGCATGATCCGAGAAGAAGGTTTCGGCAGCCTTACAAGGGGCCTGGGCCCTAATCTTTCTCGA
TCAATCCTGATGAACGCAAGTCAGTTGGCAACATACGATAGCATCAAGGAGGGGTTACTAAACACCAAAT
TCTTCCATGAAGGCCTTTGGCTACATTTTTGCGCAAGTTCAATGGCTTCGAAGGTTTGGTAA
>PGTG_00140T0.1.5b871c5f.6.5b8765f7 gene=PGTG_00140T0
ATGCAAACCGGTCCAACGCGTTCAATGTTACAGACTCTCGTCAGTGCCGTCAAACTAGAAGGTCTTCGGA
AGGGCGCCTACGTTGGACTCTCGGCCTCCCTGGCTAGACAGATGACCTATTCAGTCACCCGGTTCGGCGT
CTACGATAATTTGAAACTGATGCTCGCAAGTCATAGCGGGAACCCAGATACGGCCAAACTGCCTTGTTAT
CATCTCGCCATCGCTGCTAGCTTGGCTGGTGCTGCCGGTGGGCTAGCTGGGAACCCGGCCGATGTTATCC
TTGTAAGGATGACTAGTGATATCAATCACCCGGTCGAAAAACGAAAAGGGTACAAGAATTGTTTTCAAGC
CCTGTTCCGCATGATCCGAGAAGAAGGTTTCGGCAGCCTTACAAGGGGCCTGGGCCCTAATCTTTCTCGA
TCAATCCTGATGAACGCAAGTCAGTTGGCAACATACGATAGCATCAAGGAGGGGTTACTAAACACCAAAT
TCTTCCATGAAGGCCTTTGGCTACATTTTTGCGCAAGTTCAATGGCTCTACGACAATATGTTCGCCATTC
GATGTCGTTAAATCACGTATCATGA
>PGTG_00140T0.1.5b871c5f.7.5b8765f7 gene=PGTG_00140T0
ATGGCTGCGATCTGTACCCATCCGCTTGATATGGCCAAAGTCCGAATGCAAACCGGTCCAACGCGTTCAA
TGTTACAGACTCTCGTCAGTGCCGTCAAACTAGAAGGTCTTCGGAAGGGCGCCTACGTTGGACTCTCGGC
CTCCCTGGCTAGACAGATGACCTATTCAGTCACCCGGTTCGGCGTCTACGATAATTTGAAACTGATGCTC
GCAAGTCATAGCGGGAACCCAGATACGGCCAAACTGCCTTGTTATCATCTCGCCATCGCTGCTAGCTTGG
CTGGTGCTGCCGGTGGGCTAGCTGGGAACCCGGCCGATGTTATCCTTGTAAGGATGACTAGTGATATCAA
TCACCCGGTCGAAAAACGAAAAGGGTACAAGAATTGTTTTCAAGCCCTGTTCCGCATGATCCGAGAAGAA
GGTTTCGGCAGCCTTACAAGGGGCCTGGGCCCTAATCTTTCTCGATCAATCCTGATGAACGCAAGTCAGT
TGGCAACATACGATAGCATCAAGGAGGGGTTACTAAACACCAAATTCTTCCATGAAGGCCTTTGGCTACA
TTTTTGCGCAAGTTCAATGGCTGTAAGTCTTCATTTATCAAGCTAG
>PGTG_00140T0.1.5b871c5f.8.5b8765f7 gene=PGTG_00140T0
ATGCAAACCGGTCCAACGCGTTCAATGTTACAGACTCTCGTCAGTGCCGTCAAACTAGAAGGTCTTCGGA
AGGGCGCCTACGTTGGACTCTCGGCCTCCCTGGCTAGACAGATGACCTATTCAGTCACCCGGTTCGGCGT
CTACGATAATTTGAAACTGATGCTCGCAAGTCATAGCGGGAACCCAGATACGGCCAAACTGCCTTGTTAT
CATCTCGCCATCGCTGCTAGCTTGGCTGGTGCTGCCGGTGGGCTAGCTGGGAACCCGGCCGATGTTATCC
TTGTAAGGATGACTAGTGATATCAATCACCCGGTCGAAAAACGAAAAGGGTACAAGAATTGTTTTCAAGC
CCTGTTCCGCATGATCCGAGAAGAAGGTTTCGGCAGCCTTACAAGGGGCCTGGGCCCTAATCTTTCTCGA
TCAATCCTGATGAACGCAAGTCAGTTGGCAACATACGATAGCATCAAGGAGGGGTTACTAAACACCAAAT
TCTTCCATGAAGGCCTTTGGCTACATTTTTGCGCAAGTTCAATGGCTGTAAGTCTTCATTTATCAAGCTA
G
>PGTG_00140T0.1.5b871c5f.9.5b8765f7 gene=PGTG_00140T0
ATGCAAACCGGTCCAACGCGTTCAATGTTACAGACTCTCGTCAGTGCCGTCAAACTAGAAGGTCTTCGGA
AGGGCGCCTACGTTGGACTCTCGGCCTCCCTGGCTAGACAGATGACCTATTCAGTCACCCGGTTCGGCGT
CTACGATAATTTGAAACTGATGCTCGCAAGTCATAGCGGGAACCCAGATACGGCCAAACTGCCTTGTTAT
CATCTCGCCATCGCTGCTAGCTTGGCTGGTGCTGCCGGTGGGCTAGCTGGGAACCCGGCCGATGTTATCC
TTGTAAGGATGACTAGTGATATCAATCACCCGGTCGAAAAACGAAAAGGGTACAAGAATTGTTTTCAAGC
CCTGTTCCGCATGATCCGAGAAGAAGGTTTCGGCAGCCTTACAAGGGGCCTGGGCCCTAATCTTTCTCGA
TCAATCCTGATGAACGCAAGTCAGTTGGCAACATACGATAGCATCAAGGAGGGGTTACTAAACACCAAAT
TCTTCCATGAAGGCCTTTGGCTACATTTTTGCGCAAGTTCAATGGCTGTAAGTCTTCATTTATCAAGCTA
G
>PGTG_00140T0.2.5b871c5f gene=PGTG_00140T0
ATGCCAGAGTCATCCTTGTCTATAAAATCCACAAGTCTCACTGGCCAAGTCGAGCATGATAATCTGACTG
TCCATGCCACAAATTCATATCCCTTTTGGCTAGGTGGACTGGCTGCTTCAATGGCTGCGATCTGTACCCA
TCCGCTTGATATGGCCAAAGTCCGAATGCAAACCGGTCCAACGCGTTCAATGTTACAGACTCTCGTCAGT
GCCGTCAAACTAGAAGGTCTTCGGAAGGGCGCCTACGTTGGACTCTCGGCCTCCCTGGCTAGACAGATGA
CCTATTCAGTCACCCGGTTCGGCGTCTACGATAATTTGAAACTGATGCTCGCAAGTCATAGCGGGAACCC
AGATACGGCCAAACTGCCTTGTTATCATCTCGCCATCGCTGCTAGCTTGGCTGGTGCTGCCGGTGGGCTA
GCTGGGAACCCGGCCGATGTTATCCTTGTAAGGATGACTAGTGATATCAATCACCCGGTCGAAAAACGAA
AAGGGTACAAGAATTGTTTTCAAGCCCTGTTCCGCATGATCCGAGAAGAAGGTTTCGGCAGCCTTACAAG
GGGCCTGGGCCCTAATCTTTCTCGATCAATCCTGATGAACGCAAGTCAGTTGGCAACATACGATAGCATC
AAGGAGGGGTTACTAAACACCAAATTCTTCCATGAAGGCCTTTGGCTACATTTTTGCGCAAGTTCAATGG
CTTCGAAGGTTTGGTAA
>PGTG_00140T0.3.5b871c5f gene=PGTG_00140T0
ATGCCAGAGTCATCCTTGTCTATAAAATCCACAAGTCTCACTGGCCAAGTCGAGCATGATAATCTGACTG
TCCATGCCACAAATTCATATCCCTTTTGGCTAGGTGGACTGGCTGCTTCAATGGCTGCGATCTGTACCCA
TCCGCTTGATATGGCCAAAGTCCGAATGCAAACCGGTCCAACGCGTTCAATGTTACAGACTCTCGTCAGT
GCCGTCAAACTAGAAGGTCTTCGGAAGGGCGCCTACGTTGGACTCTCGGCCTCCCTGGCTAGACAGATGA
CCTATTCAGTCACCCGGTTCGGCGTCTACGATAATTTGAAACTGATGCTCGCAAGTCATAGCGGGAACCC
AGATACGGCCAAACTGCCTTGTTATCATCTCGCCATCGCTGCTAGCTTGGCTGGTGCTGCCGGTGGGCTA
GCTGGGAACCCGGCCGATGTTATCCTTGTAAGGATGACTAGTGATATCAATCACCCGGTCGAAAAACGAA
AAGGGTACAAGAATTGTTTTCAAGCCCTGTTCCGCATGATCCGAGAAGAAGGTTTCGGCAGCCTTACAAG
GGGCCTGGGCCCTAATCTTTCTCGATCAATCCTGATGAACGCAAGTCAGTTGGCAACATACGATAGCATC
AAGGAGGGGTTACTAAACACCAAATTCTTCCATGAAGGCCTTTGGCTACATTTTTGCGCAAGTTCAATGG
CTGTAAGTCTTCATTTATCAAGCTAG
>PGTG_00140T0.4.5b871c5f gene=PGTG_00140T0
ATGCAAACCGGTCCAACGCGTTCAATGTTACAGACTCTCGTCAGTGCCGTCAAACTAGAAGGTCTTCGGA
AGGGCGCCTACGTTGGACTCTCGGCCTCCCTGGCTAGACAGATGACCTATTCAGTCACCCGGTTCGGCGT
CTACGATAATTTGAAACTGATGCTCGCAAGTCATAGCGGGAACCCAGATACGGCCAAACTGCCTTGTTAT
CATCTCGCCATCGCTGCTAGCTTGGCTGGTGCTGCCGGTGGGCTAGCTGGGAACCCGGCCGATGTTATCC
TTGTAAGGATGACTAGTGATATCAATCACCCGGTCGAAAAACGAAAAGGGTACAAGAATTGTTTTCAAGC
CCTGTTCCGCATGATCCGAGAAGAAGGTTTCGGCAGCCTTACAAGGGGCCTGGGCCCTAATCTTTCTCGA
TCAATCCTGATGAACGCAAGTCAGTTGGCAACATACGATAGCATCAAGGAGGGGTTACTAAACACCAAAT
TCTTCCATGAAGGCCTTTGGCTACATTTTTGCGCAAGTTCAATGGCTGGAGCTATAGCTACGACAATATG
TTCGCCATTCGATGTCGTTAAATCACGTATCATGAATACCATACCAGGAAGTGCCACGGTACCTCAGGTG
ATTCGACAGTCATTCAGAAGCGAGGGCGTCGGCTGGATATTCCGGGGATGGACGCCTGCTTTCATACGAT
TAGGACCCAATACAGTTATCATTTTTGTTGGACTTGAACAATTGAGAATCGCGACGGACTTCATCAAGAA
TAGATGA
>PGTG_00141T0
ATGAGCTCCTACTCGATCCGCTTGTCCAATCTCCTCAGCCGCAAGCAACCACGGCCGAACAACTACTTCA
CAATGGGAAATCAGGTCCGGCAGCGGAGTGTCTCACTCTCACCAACTCCCAACGAATCAAACGAACCAAT
TGCCAAGCGTGTTCGACTTGAACCCGAGACTGTAACAGAACCCTTGAAGCTTCATCCTGGACATAAACTC
TATACACCGGGTGTCTACCTAGCCCCCATGGTCAGAATCGGAACGCTGCCCACTAGACTACTAGCCTTGG
AGTACGGCGCCGACTTGGTTTGGGGACCCGAAATTGTAGACAAAGCAATCATCGGATCTACAAGGGTAGT
TGATGAGTCCAGTGGAACCATTCAGTATACCAAAAACAACGGGACTAGTTCGATTTGGCAAACCCATCCT
ATTGAAAAGTCTCGTCTAATTTACCAGATTGGAAGTGCTAACAAAGAACTCGCTCTTCAAGCAGCACAAA
CCGTCGCTAACGACGTTAGTGGAATCGACCTCAACTGTGGTTGTCCTAAGGATTTTTCTCTCAAGGGTGG
GATGGGCGCCGCTTTACTGAAAGAACCAGATAAACTGTGCGGTATCTTGACACATCTAGTTCAAAATCTA
CCCACTCATCCAATCTCTGTCAAGATAAGATTGCTACCCAGCCAAGAAGATACGCTATCACTGGTAAAGA
AGATATGTGACACAGGTGTATCTTGCTTGACTGTCCACTGTCGCACACAACCGATGCGATCCACCGAGCC
GGCCCTTTTACATCGACTGAGAGAAATCGTCGACTTTGTCAACGGGATCCGGACGAGTGAGAATCCGCTC
CCAGTGGTCGCCAATGGAGACTGTTTTAGTGCCCAGGATCTGCCTAAATTCAAAGAGTTGACTGGGGTTT
CTCGAGTCATGATTGCGCGTGGAGCCGAAAGTAATGTATCTTGTTTCAGGCAGGATGGGCTTCTCAATCC
TATCGAAGAGATCATGCCGCGGTACATCCAGACAGGTTTAATAACTAACCAAGCTTATCCTAACGCAAAG
TATTGTCTATCTACGATGGACGTCAAAGCGCACACCAATGAATCCAAGAGCGGCGCAAGTAAGAACAAGT
TTACTCGCAAGGAACTCAAGACCAAGATCCAACAATGCAAGGACTGGTCTCAGATGGCGGAGCTTTTCAA
GATCGATGTTGAGGCTACTCGTCAGATGCAATTAAAGCAACTCTTTCCAAACATCGTTCCTTTTCCCAGC
GTTGCCGATTGA
>PGTG_00143T0
ATGCATCGACGACAGCGTGTCGCGGGGTTGTTTGGGGCTGCGGCAGCAGTCAAGAGCGCTGAGCCGTCGG
CGCTCCATTCCGTTTTACGCCGTTCCGGTCCAAGTTCATGTCCCTACACGCATCTGAGAGCCGACTTCAA
TTCTGAGCAATACCGCCGACATCCTCAAACCACTCCGGCTTCCGATTCCTTCCGCGGTCTTCGATCGGAT
TTGCGATGCATCGACAACAGGACTCGTCGGATCTGTGTCGTTATTCTTCCATCCGCCGAATCCATCAAGG
TGATTGGCCAGGATCAGTCCGCGGCACGGGGCGTAGCGCGTCGCGAAGTCGTCTTCGAGGGTCAGGACAT
AGCACGTCGAGAGCTTGATTTCAACGTTCTTAGTTTCTTTCAGTTCCTTGGTCGTTATGTGAGCTGTAAC
GATTATAAAAGAAGGGCATCCCGCCTCAAGAGGTTTTCCAGCAGGTTCAGTTGTTCCAAATCAAATCGCA
TGTGTGTCCGACGATGTCTTCATGAATTTATTGCTGATCCGAGTCAAACACCGCCTCATATAAGCTATTT
ATCGAATCAGGACTCGAAGTCCGTTTTTAACCCTCCCAGCACTGATGTCCCTATCTTCTGA
>PGTG_00146T0.2.5b871c5f gene=PGTG_00146T0
ATGCCCCATCCGACCGCCGGAGTCATACCAGAACCAGTTTTTACCTATTTGGCCTTAATAATCTCGTCGT
TGACGATCGGATATTGGGTCGGATTGGGAAGGTCCTTAGGTTACACTCGAGGCAATTCTAATCCGTCTCG
CCGGACCGATAGCGATAGCGATGATGACCTGAAGCGGAATGAGAAACGGGGAGGGGGCTCTTCGGAGTCT
GATTTAGACAGTCATGATGAAGCCGATCTAAAATCTATTCGACCAAATTGGAGCGAAGAAAGCAAACTGG
TACTTGTGGTACGGAGTGATTTAGGGATGACCAAGGGCAAAATAGCGGCGCAGTGTTGTCACGCGACGCT
GGCTTGTTATAAGACGCTAAACAAGTCCAACCAAGCTTTACTTCGACATTGGGAAAGGAGCGGACAACCA
AAGATCGCCCTGAAACTTGAAAAGAACGAGTGCGCGACGGAAGAGGATGAAATGCTACTACTGAAAGCCA
AAGCAAGAAGTCTTGGACTCTGTGCTCAAGATATTTGTGATGCTGGACGGACCCAAATCGCAGCCGGTAG
TCGAACCGTTCTAGGAATTGGCCCTGGACCTGTGGGACTAATTAATCAAGTGAGCTCACAAACGCTGGAT
GAAGTTTAA
>PGTG_00146T0.1.5b871c5f gene=PGTG_00146T0
ATGCCCCATCCGACCGCCGGAGTCATACCAGAACCAGTTTTTACCTATTTGGCCTTAATAATCTCGTCGT
TGACGATCGGATATTGGGTCGGATTGGGAAGGTCCTTAGGTTACACTCGAGGCAATTCTAATCCGTCTCG
CCGGACCGATAGCGATAGCGATGATGACCTGAAGCGGAATGAGAAACGGGGAGGGGGCTCTTCGGAGTCT
GATTTAGACAGTCATGATGAAGCCGATCTAAAATCTATTCGACCAAATTGGAGCGAAGAAAGCAAACTGG
TACTTGTGGTACGGAGTGATTTAGGGATGACCAAGGGCAAAATAGCGGCGCAGTGTTGTCACGCGACGCT
GGCTTGTTATAAGACGCTAAACAAGTCCAACCAAGCTTTACTTCGACATTGGGAAAGGAGCGGACAACCA
AAGATCGCCCTGAAACTTGAAAAGAACGAGTGCGCGACGGAAGAGGATGAAATGCTACTACTGAAAGCCA
AAGCAAGAAGTCTTGGACTCTGTGCTCAAGATATTTGTGATGCTGGACGGACCCAAATCGCAGCCGGTAG
TCGAACCGTTCTAGGAATTGGCCCTGGACCTGTGGGACTAATTAATCAAGTGAGCTCACAAACGCTGGAT
GAAGTTTAA
>PGTG_00146T0
ATGCCCCATCCGACCGCCGGAGTCATACCAGAACCAGTTTTTACCTATTTGGCCTTAATAATCTCGTCGT
TGACGATCGGATATTGGGTCGGATTGGGAAGGTCCTTAGGTTACACTCGAGGCAATTCTAATCCGTCTCG
CCGGACCGATAGCGATAGCGATGATGACCTGAAGCGGAATGAGAAACGGGGAGGGGGCTCTTCGGAGTCT
GATTTAGACAGTCATGATGAAGCCGATCTAAAATCTATTCGACCAAATTGGAGCGAAGAAAGCAAACTGG
TACTTGTGGTACGGAGTGATTTAGGGATGACCAAGGGCAAAATAGCGGCGCAGTGTTGTCACGCGACGCT
GGCTTGTTATAAGACGCTAAACAAGTCCAACCAAGCTTTACTTCGACATTGGGAAAGGAGCGGACAACCA
AAGATCGCCCTGAAACTTGAAAAGAACGAGTGCGCGACGGAAGAGGATGAAATGCTACTACTGAAAGCCA
AAGCAAGAAGTCTTGGACTCTGTGCTCAAGATATTTGTGATGCTGGACGGACCCAAATCGCAGCCGGTAG
TCGAACCGTTCTAGGAATTGGCCCTGGACCTGTGGGACTAATTAATCAAGTGACTCGACACTTGAAGCTC
TTGTAA
>PGTG_00147T0
ATGAGGCTCAGCTTATTATCCAGGCTTGGAGAGGTCGTGAAAACATTGGTTATTTTGGAATTGCTTTTGT
TATCCCGACCAGCGTCTAGCGCACGAGTGGACTCATCGAATTCCCCTACAAATAATGCCCCTAAGCTGGT
GTTTGCTCATTTTATCACCGGGTTGACAGTGAATTATTCGCGATCAGATTGGAGCTCACAATGCAATCTA
GCTGCTTCGCATGGCATCGACGCATTTGCGTTGAATGTGGGCTTACCGGATGGATGGCAATTGCAGCAGG
TAAAAAACGCGTACGAAGTGGCTGACGCGATCAAGACGTCAACCGGAAAGTCATTTAAGCTATTCTTATC
TCTTGACATGTCAGTTATCCAAAGTGCGGAAGATGTCACTACCTGGGTGACAAGCTTTGTCCCTTTGTCT
GCTCAGCTGCTTATCGACGGTCGACCCTTGGTTTCAACCTTTTCTGGAGAGGCAAATAAGCTCGGGGGAG
AGGATTTGTCATCCGGATGGCAAGCAGCATTGAAGGCGCCACTAGCTCAAGGAAACCCCCCGCTCGATGC
GCTTTTCATCCCGGCTTGGTCCAGTCTTGATCCCAGTACAGCGGTCTCTGAGAATCCGGTGGTCGATGGA
ATCATGACTTGGAACTCTTGGCCAACCGGTTCCGAGGAGATCAATACCCTGGATGATTATCAGTTTCAAA
CAAATGCTAGGGATTCGAAGAAACTTTATATGGCGGGGGTTAGTCCATGCTTTTTCACCCATTACAAAGA
CAAAAACTGGATTTATAAATCGGATGACAATTTATACATCAGTCGGTGGATGAAATTGATCTCTATGCCC
AATGCTCCTGATTTCATCCAAATAATTTCATGGAATGACTACGGAGAATCACACTACATTGGACCCAGGC
TAGGAACCCCGCCCGCTGATACTACTTGGTTGGACGGTTTTGATCATCAATCATGGCTCAAGATGTCAGA
TTACTTCATAAAATGGTACAAAGCTGGAGCCCGACCAACAATTGAAGAGGATTCAGTTCACTTCAATTAC
CGACCGCATTCAGTCAACGCAATAGCTTCTGCCGATACCCTCCCACCCCCGACCAACGCCTCAGTTTCAG
TGGATGCAATCTACGCATCCACTTATCTTAGCGCTGCATCAACTGCCGCCCAATTGCGTATCAGAGTAGG
AGATATGCAGCAGACTTTCACTAATATCACTAAATCAGAAGTCAACACATTCACTGCCCCGTGGAATGGA
CACACCGGCCGAGTCGAAGTAGCATTACTCGACAATACGGGGAAAGAACTGATGAAGAAACATGGGGAGG
TACCGATTAGCAATGATATTAAAACATACAACTTTAATTACGCGGCAGATGTCTTGAGCAAAAGCGCATC
CGGTACAGCCCCTGCCCTGCTAGTGCTACCAAGAGTTCATATTGTCCTATCTCTATTTATCTCTCAAGTC
GCCATCTATCAGATGTGCTAA
>PGTG_00148T0.1.5b871c5f gene=PGTG_00148T0
ATGCTCCGGAGGATAGGAACCCCCAAATTTTACCACGTGCCTCATCCAGTTACCAACGCGAATATGAGTC
ATGTCGGTGTTTCCACCGGCAGGGGTGCTGGCCCGGCACGGGGCAGAGCCACCCCACTGAGCCATTTCTC
GCCTTATCAACGATCCTCGCCCGCGCAGCCGATCCCGCAAGCTGACTCGCCCGAGATGGATGGAACGGCC
AATCGCGGGGAGCCGAATCAATCGACTGATCCTATCGGCAGGAACCGACGACTCAGGGGTCTCCAAAGAC
AGCTCGGAATCAGCAACGAGGTCTATGCTCAAGCCGAGCATTTGTTTGATATCCCCCTCGCCGATCGCTG
GCCAGCTATGGTGCTCCTCTTATTGCATTCGAGTCAGCCGGGCTCGATTTTTCCCGAGCCGACTTCGGTT
TCTCCCGAGCCATCTGATCACTCGCATCTGCAGCTTCGAGACCAATACAGTCCTCAACTCAGAGCCTTCA
TACGCAATCAGCTCGGCCAGATCTTGTTGCGCGCTGATCTCGAGTCTTACGGACGCGCAGGAGCTCGGAT
GAGCCGGTTCATAAGCAAGGCACCTGCACTGATCATGAAGAAATTCATCGATGACCAGCCGGAATCCGTG
CGCGTAAACTACTTGCCTAGCGATTTTGAGACCAGCTCCGCGGCGACGGCCGAGCTGATGAAGCTCATCC
GGGAGCTCCTGAAGGACGAGAAGAACGCGTTTGCCGACGCCATCCTTCTGGGCACGCAGGCGGTCTCCGC
GGGGCACCACCGGCCGATGCCGACTCTGGACCAGTTGGTCATCCACGTCTTTCGAGAGATGGACTTGACG
ATGAGTCAGCTGTCGGATGCGCAGATCAACAGCCACCCCAAGATGACCCACAAAGTCAAGGTTCGAATCG
CTTATCTCAGATTCCTACTGAACGTCCATCGTCGCCAGCTTAGAAACCCCGCGGGCTTCTGGGAGCTCAT
CGACAAGGATCTCGAGGAAAGACGCAGGAAATCGCCGGCTTACAAGGCCGCGTTTGTCCACCTGATCCTC
CAGAAGGATCGCAAGCTCTGGAATGGCTCTCACATGATCTCCGACGTCCCTGCTGAAGCCCAGGGCTTGC
CTACCGAGCCAGAGATCATCGCCCATCTCGAAAGCATTCAGCAAATATCCGGTCACTATCTCAACCGACC
CCGCTCCTCATAA
>PGTG_00148T0
ATGCAATCCTGGGACGACTTCTTCGAGTCACCGACACCCAGCCCTACCGAGTCTCACAACACACCCGTAA
GAGAGCGCCCTCCTCATCCAGGGCACCACCATCCCGGGAACAAACCAGGCCACTGGGGCAATGCTCCGGA
GGATAGGAACCCCCAAATTTTACCACTTACCAACGCGAATATGAGTCATGTCGGTGTTTCCACCGGCAGG
GGTGCTGGCCCGGCACGGGGCAGAGCCACCCCACTGAGCCATTTCTCGCCTTATCAACGATCCTCGCCCG
CGCAGCCGATCCCGCAAGCTGACTCGCCCGAGATGGATGGAACGGCCAATCGCGGGGAGCCGAATCAATC
GACTGATCCTATCGGCAGGAACCGACGACTCAGGGGTCTCCAAAGACAGCTCGGAATCAGCAACGAGGTC
TATGCTCAAGCCGAGCATTTGTTTGATATCCCCCTCGCCGATCGCTGGCCAGCTATGGTGCTCCTCTTAT
TGCATTCGAGTCAGCCGGGCTCGATTTTTCCCGAGCCGACTTCGGTTTCTCCCGAGCCATCTGATCACTC
GCATCTGCAGCTTCGAGACCAATACAGTCCTCAACTCAGAGCCTTCATACGCAATCAGCTCGGCCAGATC
TTGTTGCGCGCTGATCTCGAGTCTTACGGACGCGCAGGAGCTCGGATGAGCCGGTTCATAAGCAAGGCAC
CTGCACTGATCATGAAGAAATTCATCGATGACCAGCCGGAATCCGTGCGCGTAAACTACTTGCCTAGCGA
TTTTGAGACCAGCTCCGCGGCGACGGCCGAGCTGATGAAGCTCATCCGGGAGCTCCTGAAGGACGAGAAG
AACGCGTTTGCCGACGCCATCCTTCTGGGCACGCAGGCGGTCTCCGCGGGGCACCACCGGCCGATGCCGA
CTCTGGACCAGTTGGTCATCCACGTCTTTCGAGAGATGGACTTGACGATGAGTCAGCTGTCGGATGCGCA
GATCAACAGCCACCCCAAGATGACCCACAAAGTCAAGGTTCGAATCGCTTATCTCAGATTCCTACTGAAC
GTCCATCGTCGCCAGCTTAGAAACCCCGCGGGCTTCTGGGAGCTCATCGACAAGGATCTCGAGGAAAGAC
GCAGGAAATCGCCGGCTTACAAGGCCGCGTTTGTCCACCTGATCCTCCAGAAGGATCGCAAGCTCTGGAA
TGGCTCTCACATGATCTCCGACGTCCCTGCTGAAGCCCAGGGCTTGCCTACCGAGCCAGAGATCATCGCC
CATCTCGAAAGCATTCAGCAAATATCCGGTCACTATCTCAACCGACCCCGCTCCTCATAA
>PGTG_20589T0
ATGTCCGACTCCGTAGCCCAAACCACCACCGACTCCGATGCCCTTAACCTTAAGGTTTCAGGCATCGTCC
AACTCAAACCCCAAGGAACGGACTCCAACTACCTAGATTGGAGTTTCGTCGTTCTTCTTCACCTTCAATC
CCTCAAACTGGCCTATGTCCTCAAACCCGAGGACGCTACCACCATCGAGCCGAAGACTACCACCGCCGCG
GCGAAGTCGCGCCCCTCCTCCTGGGCGAACGATAGCATCGCCGTGTCCTCCTTTATCGCTAGGACCATCC
ACCCCAGCAACCTTCGTTTCGTTCGCGCTCACGGCACGAATGCCGCGGCAATGTGGGTATCGCTGTCGCA
AGCTCACCAGGATTTTTCTTCGGGAGGGCGCATGCACTGGCTGCGTCAACTCGTCGTCGCTCGTCTCTCC
GGCGACGATATTGAATCCCACATCGAGGCGATGGCTATCTGCGCGGAGCGTCTTGGCTCCTTGGTCACCC
CTGAGAAACCGCTCACTGTCGATGACATCCATGCCACCGCACTCCTCACCTCCCTGACAGACGACTGGTT
ACCCTGCGTCTCGGCCTTGATGAACGAGGACGCGGTCACCTCCTCACGCATCGTATCCGCCCTCAAGGCG
GAGTCCCTTCGTCGCAAGGCTCGTTGCGATGACGAGTCTTCTGTCTCCGTCTCCAAGGCCAGAGCCGAGC
CGGACAAGGGTCGCCTCCGATACAACAAGGCGTTGCATTGCACATTCTGCAACCGAAGCGGTCACGACCT
GACCGTTTGCCAGAACGCCGCCCGGATCTTATCCGACCACAAGTCCTCTCGCTCGTCTGCCCCGGATTCC
TCGCGTCGGAATGACGGCTCGCGATTCAAAGGCCGTTCCAACGCGTCGGACAGATCTCCTCCGCAACCGC
CCGGCCACACTACTGTGGTCGAGCTTGGATATGACTCCTATGAGGATGATTCCGACTTCTCCATTCCCGA
GCGCGCTGGAAATGCGGTCGTCGGGCTCACCTCCTTTCCATCCTCAGTGTCTACCAACACTGTTGATGCC
AATATCGATTCTGGGTGCTCTGTCTCCATGACCCCCCATATCTCCACCGTACATCGTTGTAAGCCAGATT
CGACCGTTGTTCGTCTCGCTGACAGCTCTGAAGTACTTGCCACCCATCGCGGATCCCAGTCCCTTCCACT
TTCGGTCGATAAAAGCGTCCCGACTCTCGTTGTTCCAGGCCTTCATGAGCCCCTGCTCTCCGTGGCAGGG
CTCTGTGACAAAAATCTTATCGTTGTCTTCTCCGCGGAAGCTTGTGAATTCTACGAGGCCGGCTCCTTCT
CGTCGAGTGGTCCCATTGTTGGACGTGGATACAGAAAGGGTAATCTTTTCTACCTCCCCTCCAACGAGGT
AAGGTCCTCATCCGCCGTCTCAACCCCCTCCCCCTCTCATGGCAACTCACTCCTGGATTTTCACATTCGA
CTTTCACATATAGGTCTGAAACCCTTGAAACGTCTCCTACGCCAGGCTGGCATCGTTCCAACTCTGGCCA
ACGACATTGAGCATGATCAAAAAGGAATCAGCCTTGATACCGCAACTCGCTGGATGTACAAGCTAGGATT
TCGGGCTCAACGGCACCGGAAATCAGTCTACTATGATGGACATGAGCGAGAGGACGTAGTTGCTTCTAGA
TTGAAGTTCTTGGGTGATGTTGCTCGGTTGCGTGCGTATTCAAAAAAGTACGATGGAGATAATTGCGACA
TACCTCTCTTGGTTGACCCCGAAATCCTGGGTGATAACAAGGAGACAGTATTCATTTATCACGACGAGTC
TACAATACACGCAAAGGAAAGACCAACTCTTTCATGGCTCCTGCCTGGAACAACTGAGCTCCGATCAAAA
AGCCTTGGCCGATTGATTCACATATCCGACTTTATCTTGGAGTCGACTGGTCGATTAGTCCTATCACCAG
AGCAGCAAAAATTGCATGACCTTGAATTCTCAGATGCTGCTACGGTAATCTACCCTGGCTCACAGGGTGA
TGCATGGTGGGATATGGATCAGCTCTGTAAACAGGTATCACAAAAGGCGATACCCATCTTTGAGGCTGCA
CATCCTGACTGCCAGGGTGTTTTCATTTTTGACTGCTCTTTGGCTCACGAAGCATTTGGACCTCATGCCC
TCCGTGCCCAGAAGATGAACCTCGGACCTGGCGGAAAGCAATCACGATTACGCGATACCATCATTCCTAG
CGACAACCCTCACATTCCAGAAGAGTTGAGAGGCCAACCACAAACGATGTGCTATCCAACCGATCATCCG
GACCCATCTTTAGCTGGTCAACCAAAGGGAATCAAGCAGGTCCTTACTGAACGCGGACTCTGGCAACACT
ACTGCAGTTCTCGGATCCAAGCACGCTTGCCTCCACTGGTTCTCAAGTGCAAGACATGTTTGGAAAGTGG
TGCGGTCAAGGAAGCTGAAGCAAGGGCAAGCCAACTGGTGAAGCAAGCTGAGGCTCAAGGATACTTCATT
GACCAAGAAGCTTGCTTCACCAAGGAACTCGGAACTACTGCACCAGCAAATCTGCCACAATCAAAGCTCA
AAGACTGCTGCTGGTCTCAGATAATGACTTCTCAATCAGATTTCCTGGCCGAGAGGTCATTACTTCAAAC
TATGATTGAAGATGCCGGTCACATCTGCCTGTTCCTCCCGAAGTTTCACTGCGAGTTAAATCCAATTGAG
CTCCTTTGGGCATATGTCAAAGCAGATTATCGGAGGCAGAGTCACCAGTGTTCTACTTGGAAACACTACC
AAGCACTCTTTGAACACTCTCGCCGTTCATGCCCTTTGTCAACCATCCGGAAGTTTTTCAGAAAAATTGA
TCGGCAACACTCAGCATATGCCCTGGGTCTTGATGGACCTGCTGCACAGCGAGCGATGAAGAAGTATTCA
TCACATCGCCGCATTCCTAAGAGTGCAATGATGGATTTATCGATTGTAGGGGCATAG
>PGTG_00150T0
ATGGCAGATTTCGATACATCTTTCTACTCCACTCATTGTCAGGATGACTCCCTCTCCCGATATCTACTCA
AGCGCAAACCGTCAACCGACAGTCTCCGAGCACGACTCGAGAGCCTGGCCGATCCAGGCAATCCCAAGCG
CGGCAAGCAAAACCCTTCAAAAAGCCCCGAGAAACTCCACCGCTCACCGCGAATGGTCCGAATCTCACGC
AAGATCCTCAAGAGTAAACCCCAGGATCTGAAGGACGAGCAAGTTGAAATCAAGAAAATCACCCGCGAGA
GACTGTTTTGGCATAAACAACAGGAGAATGCTCGAAGAGAAGAAGAAGCTCATACCCCCGCCTCCCTGGA
TGCAGGCTCAGCCTCCAATACCAACAACAACCTCAACTCGATCTCCAAATTAGTCCCATCCACCTGCTTC
CGACCCAAACACATAGGAATCCAGCAGCTTAACGCGATCAGGGACCAGATCCAACTCATCAAGCAAGATC
TATCCCACAGGTACCCTGAATTACCATCCCCAAAACCCGACGATTGGTTCCGAGAGGAGGAGGAGTTGGA
TACCCTCTCTCAAATCACAAACTCCTCCAAACCACATCGTCGAGCAAGCATTATCCCCCACAAATCAAGG
GCTATTGTCGAGAAAGGAGTGGGATCCATCCAAAGAAAAATCAAATCCATCAAACTCAAGACCTCTCACT
CATCCCCCACCGATCTCAATCCTCGAGCCCTTCCTCAAAAGCCCTCCCAAGACCCTCCTCTACCCCCGCT
CCAATCAGAACAAGCCAGCGCACCCTCATCAATCCCACCCAGTCTAACTAACTTCACCATCTCCATCGGA
ACGCCTGATACCGACTTGAGTCAGGCACGATTCGGATCCCAACAAGTATCGCCAAATTCCACTAATCGGT
TTCCAGGCAAGGGTCAGAAGATATTCCGTCCAATTGATACAGGAAAAACCAAGTCATTAATCTTACCTGC
TTCAATTACAGAAAATGACGAGTCTCACGAGCATCAGACCCCCCCTCACATTATCGTTGACCGGGATCAT
TTTACCACCGCCTCTTCCACCCCACGCCCTTCTCAGCTCTCAATTGTTACCGAAGGGCTCTGCGAACCAG
GCCCATCGATTCAGAAGAAACCCTCCTTACCCGAAGGCTTTGCGAACCATATCCCCCTCAACGGTGATAC
CGAATCCAGCGGTCCTATATCGCCCAGGAACTGGCCGGTCAACTCGTCGGTGGTACCCCAATGGCAAAAC
TCTGCCATGGAGTTCCTGGCCGATGACACGACTGGAAAAATCGATCGCTGGGTGTTTTCGTCAAGTCTTA
TGGCCAAGCCCTCTGACCCATCACCACCCCTCAATCGTCCATCGCACAGACTCTCCCTCGAGCTCCCACC
GCGCGACTCTTCGGACACGCGCAGAAGGAGATCAGAGACCGAGTCGCTCTCTCATCAAGCCTTCTTATTC
CCCGGGTTTCCAGCCGTCGCCAGGGAGCCTTCCGAGTTCCAGTTTGGTCCCAACGCGATCATCGATCCTC
TCTACTTCATCGAGAAGCCCGGGCCTAGTCAAGTCATCCTGGCCACTGATGTCCTCATCGAACAACAGGG
TGGTCTCAGCTTCTTGGGCCAGGAAAACTTCAACGAACGCTTCCCCTCATCCGACCTTGGCAGACCGTCA
AAACCATCAGACACAGTAGTACAAACCCCACATTCCACCGACACCTTTCCTCTGCCTACACCGGAGTGGT
ATTGGTTAACAGAGTTCTCGATCGACCTGCAGTCGAAGCCGGTGGACTCAAACGGCTGGGAATACTATGA
TATCTTCAGTCGTAAATGGTCCGCCCACAGACACGGCTGTCGGACGTTTATCCGCCGGCGTAGATGGGTC
CGTGTTCGAGGAAAACTGGATACTTCCAACCTCGTCAATCCCGCCCCGGCTGACTTCCACAGTGCTCGTG
TTTCACCTCCTGGTGAAGTTTCATCAGACCAGCAACCCCAAAGAACTGTAGTTCTACTAAAGAAGCACGG
AGCACATCAGTCGATCCTGTTTAACTCGTTGACCCTAGAGGGGGGCCATTCACTGACGATGGACCTTCCG
GGCTTCCCAACTCTGGAAGTGCATTGGGACGACAGCGGCCTGGCGGCCCAAAACCCGCTGTTTTCGAGCC
AGACCGTGGCCAGCGAGATCGGGCGATACTTGACTTCCCACGCCGGGGGCTCGATTGAACTCGACAAACA
AGAGGAGATCCTTGAGTGTTTGAAGGACCTGTTGGCCACCATCAATTGTCAGCGTGTGGCTAAGACCGTC
GCGGGTTTGTCCGACCCCCAGAAGGTCAACCTTTGGAGATATTGGCTCGAGTCTGATTCATCGGTGGACT
CATCCGTGATGAACAAGCCCGAAGCCGATGACATCTGGAGAGTGGTTGAACGACATATCACCGACGTGCT
GGGCACGTTTGTTTTTGATTTCTCTCGGGCGAGATTCATGAACCTTGTAGTCGACCTCTATTCCCGAGGC
TGCAGCCCATCAGTAGTTCCCAAATCGAAGGGAGCAGCTACCCAGAGCAGATCAGAAGAGCAGGACGATC
AAGTCACGCCATTAAAGGCCCCACGCCCGACCAAGCGCGCCTATTCCCGTCCGACTCTGAGCGCGCACAC
GTTCCTCAAGGCCGGCGAAGCACCGAGCTTCCTGGTGATCAACCAGATCCAACTGGAGTATTGGAACAAC
CTCCTCAACCTCTTTGCTCAGCCGAACAATAATCATCCAAGGCGTCCATTCGTTGTCGACCAGCCCATCC
GCATCAAGCTCTCCGCCGCTAAGGAGATCCGTTTGGACTTCCACAAATACCTCAAATCTCAAAACAAACT
CAAGCGTGCCGCTACCAACGCTAAATCCTCCCCGAATCATCTCCCCCCTCGCTCTTCCTCCTCTTCCAAA
ACTTAA
>PGTG_00151T0
ATGCATTCCTATCAGCACTCACCCGTCAAATCACAACAGCATCCTATAATCCAAGCCAACATGGACGAAT
ACAAACGTTTCGCGACTCTCCACGGTTATGAAGGAAATCAACAAACCGAACATTTCGAGGTAGTTTTGAA
GGCCGTTGGGGTCGAAAGACTGCGAACCTATCATGACGACCTGGAAGAGATGATCCTGATCAAACTGAAG
CCGGCCGATACAAAGCATGAAGATGTCATATCGCGATGGGCAAAATTCTTCCATGGCTACAAACGCTCCT
TTGCCAAGCTCAAGAAGATTCTCAATCTCACCGATGCAGATCATGAGAATCAAATCAAGCAACTTGTTGA
GCTCGCTCACTTCATTCGATTCCCCACCGAGAAAGAACCCTCTGGAATGTCGCAAGAAGAAATGCTTACC
AGAATCCAAACTCTTCACCCCACAGACCGCAAACGCTTTGGGAAGCTTCACTGCTGCGAGGGAGTTACAC
TTGTCGAATCCTTCTCAGTGCTTTTCGAGGCCGTTGGAATCAAAAAGCTGCAAGTGTACCTTAAGAAGCT
GGAAAATATTGTGGAACTGAAGCCGACTGACACAAAGCAAGAAGACGTCATATCACAATGGGCAAAATTC
TTCCAAGGGTACAAAGGCTCATTTGCTAGGCTAAAGGAGATCCTCAAGCTCACCGATGCAGATCATGAGA
ATCAAATCAAGCAACTCGTCAAGCTTGCTCACTTTGTTCGATTCCCCATGGAGAAAGAACGCTCTGGAAG
GTCACAAGAAGAGATGCTTACCAGAATTCAGTCAGACAAAAAATCCCGAAAATCTCAACAGCAACGTACT
GAATACAAGCGCTTTGAGAAGTTCCATGACTATGATGAAGATGAAATTGCTAGGAAATTCATAGCAATTG
TGGAGGCTGCTGGAGTGGCAAGGCTACAACAGTACCATGAAGACCTGCAAACATTGATGCAGTCGTTCAA
GATAGACCTATCTGTTTTCCGGTGCTACTGGGCAAGATTTTATCAGGGAGGAAGAGACTCCTTCCCCGAA
CTCAAGAAACGCCTCAAACTCACCTATCAAGACCATCAGCATATCAATATCATCAGGAAATTCTTCCAGC
TCGCTTACTTCAATCGATTTCCCACCCAGCAAGACTCCTCTCGAATGTCAACAGACAAAATTCTCATTGC
ACTCAGACCTAAAAAATCTTCTCCCTAA
>PGTG_00153T0
ATGGCGACTACTGAAGCCGAGCCGACGCTATCTATCCGGGAACAGCTCCTGCTTGCCCAGGCCGTCCACC
AAGCACAGTCGACCGAACGAACAGAGAAGACGGTCGATTGGGAGCAGGTCATCGAGCTGATTCATGGCTA
TCAACAGACCAGGAAGACGGAAGACTGGCTACTAGGCACATCCTTTAACCCCACGGTCTGCTCCAACGTT
TACTCGAACATCTGCAAGACCTATCTCGAAAAAGATCTAGACCAACTGGAATCATTCGATGCTTCACAAG
CCCTAGACGTTGCCCGTCGGCTGTACGAGGTCCATCTCAAATCGATCGCACAGGCTCTCCTAGAAGAGGA
GAAGAAAACTCAAAGCCTTCAAACTGAAATAGAGGCCATCAAACGTGGAGAGTGGGATGATAAATTGATT
GCTGAAGCCGAGAAACAGAGTAGTGCCGAGGTTCCACCAGTTCAATCCCCCAAGCCCTCAGACTCTCATC
CAAGCCCATCGAATCCTGAGATTTCAGGGAACGTAGAGGAGAATGAGCCAGATAAACAAAGCCTGACTGA
TGAGGGTTCAATAGCTCCGGTTTCTCTGGAGCGGTCGGCTGCAAAAAAATCTCCAATCGCTAGGACCAAG
CGTGCTGCGAAGAAGGAAATCCAAGATTCAGAACTTTCTCCGGATCATAACGACTCCTCCTCGGCCACCG
CTGAAGTGACGAAAAGCCGCAAACGAAAGGCTCCCCCTACCAGTCTCTCTCAACGCAAGACAGATAAAAC
TCCGCGCCAAGAACCTGAAAAACCATCTGTGACAAGTCCAAGTGATTCAGCAGAAACACCCAGAGCGCCC
GAAAGTCCGGCCTCAGATGATGACGAAACGGTGATTCAACAGCTCACCAGATCGCGTGACCGCCCAACTC
CTAGTGGGCCAGTCACACGCAAGACCCGCAAAGTCGAGTTGGAAGCAAGCGAGCCGTCGGAAGCCAAACT
GCCCCATCAAAAATCTTCACAAAATAAGAAAATCAAGCCCGAACATGAGGACCTTCCCGATTCCAAGACA
CAAAAGATTTCAGATAAAAGCTTAAGGAGTCGTGTGGCCATTGGCAAAGTAACTTCGACACATAACGAAG
AAAAGATGAGCGAAAAATTGGAGCCAGACCCCGAAACTCATCCATCTTCCGCCAAGCCCGACAACAACGA
GTCTCCCGCCGCTCACGCGAGCACGAAGGGACCCGAGGATTCTCATTCGGTCGCTCATTCACCGGGTTCT
AACAAGAGATCGCTCCTGGAGAATGACCATTCGGCAGATGGTAGTCGAGTGGGCACTCCCAACTCAGCCT
CGTTTGCAACGGGGATCACCGACGGGAATTCGACGGCGAACCAGACGCCAAACTCGGCCAAGCTGCCACT
ATTCCCAGCAGACGCGAGCTCGACAGGGCCACGGCAAGGGTCCTCATCGACGACGAGTGACCCGACCTCG
TTCAGGAGACGGATGCTAAAGACCCATTCATCGGTCCAATCCAACCCGATCTCCTCTATCTTCCGCGACC
CTGTCAAGGAATCTGAGGCGCCCGGGTACACTTCCATCGTCAAAAGACCCATGGATCTTCGCACCCTCGC
TAAGAAGTTGAGGGACGGTAAAGTGACCTCGACTGAGGAATATCGTCGAGATTTGATGCTCATGTTGGCT
AACGCCGTCATGTTTAATCACGAGGATAGCGAAGTTACTAAACATGCTAAAGAGTTAATGGTTGAATGTG
ATAGATTGGTTTCGATCTTCATGAGAGGATCTCGCTATTGA
>PGTG_00154T0
ATGGCAATCGAATCAAGCCAAACTAATAGATTCGATGAACTCAACCCACCACTAACATCATGGGTTTCAG
ATACCATCAAATCGTTTGGATTCCAACAGATGACCCCTGTTCAAGCTCACACAATCCCACTATTCTTACA
AAACAAGGATGTGGTAGTCCAAGCAGTTACGGGATCTGGCAAGACCTTGGCATTCGTAATTCCTATCATC
GAAAGACTGATTCAGCTAGAACCACGGCCGCATTCCCATGTTGCTGCAATCATCATCAGCCCTACAAGGG
AATTGGCAACCCAGACATTCCAGGTCTTAAACCAATTCCTCGAGAACCGTCCTTCCCCCTCCGATCAAGC
CAGCTGCTCATCAGATCCTGTTACGCCCTTTCTCAAAGCAATGTTACTGATTGGAGGTACCGGAGCTCGA
TCGATTAAACAAGATCTATCAGAATTTCAAGAATATGGGGCCAATATCCTCGTGGCTACTCCCGGAAGAT
TGGAAGAATTCTTGTTCGGTTATAGTAGTCTCAACAAACGCAAAACCAATGATCTTTCTGAATTCAAACA
GAGATCACAATTCAAGACCCTCGCCAACTTGAAAAGTTTAGAAGTCTTAGTACTCGATGAGGCTGATCGG
TTACTCGACTTGGGTTTCGCACCAGTGCTTTCTAATATTTTGGGAAAATTACCTAAACAGCGAAGGACGG
GTTTATTTTCGGCGACATTGCTCAACGACGGCTTAACCGAACTAATCAGAGCCGGTCTTAGAAACCCAGT
CAAGGTCCTAGTCAAAGTCCAAACAGCACATCAGAACCTGCGTGAAAATGAGGCCGGGCCCACGGCTTTA
ACAAATCAGTACATTGCAGTCCCGAAAGTCGCTTGGAAGATGCCTCAGTTGGTTCGGCTACTCAACCACC
TCGCATTCCCCGATCCTGAGGAAAATACTCCCGGGGCCAGAAAATTAATCATTTATTTTGCTACTTGTGC
TTGTGTGGAATATTTTTACAAGATTCTTTCGGTACTCGATGAGTTGAAATCATTTTCAGTTCATTCACTT
CATGGTCAACAAAGTCCGACTCGAAGATCGATGACCTTCACAGCCTTCAAAAACTCTAATCCGCTATCAC
CGGCCGTATTACTCTGTACGGACCTCGTGGCTCGAGGACTAGATCTTCCCGATGTGGACGTCGTTATTCA
GTTCGATCCTCCGAAAGATGTCCGGAATTTCTTCCATCGGATCGGTCGGACGGCAAGGGCAGGTAAAAGT
GGACGTGCAATCGTCTTGCTCCAATCCAATCGAGAATTGGACTATGTTGATTACCTGAAGCTCAAGAACT
TGCACCTAAAACCCCTCCCATACATCCGATCATGTTCACGCTCGAATGGGGCTCAAGGATCTGAAATCGC
CACGGATTCAGCCGCCGAAGAATTTATCCGTAAGGTCAAAAATATTGTCAAAACGGATCGGGCATTGCAC
GATCGTGGCGTCAAAGCGTTTGTATCATATGTTCAGTTTTATTCGAAACACGAAGCCTCTTACATATTCA
AGCTGGACCAGATTGATTTGCTGTCACTTGCCTTTCACGGATTTGGGCTGATCAAATTGCCGAAGATGCC
TGAATTGAAGAAATTTCGAACTCAAATCGACTTAGTTACCCCAGATGGATTTGAAGTGGGGCAGGAGGAA
TTCGACTGGCCGAAATATTCCTACCTAGATCCACTGAAAGAAACTCAACGGCAGGAGAAATATAAACAAA
CCACAGAAGCGCAAAGAATGATCAAAGAGTCCAACGAAGCCAACAACAAGTCGAGCGGATTGACTAAACC
CAGTCGAAAATCTGGACAAACCAGTACACCAATCGACAAGAAAATCCAGGCATTGGAGCAGAAAAAGCTA
CCGGAAAAAGCGGCTTGGTCGAAGAAAATTAATGCCAAGATCTCGAAAGAACAGAAACGATTGAAACGAT
TGAGGGAGCAAGAAGCAGGCGGCCCAGGCGATAATAATCAGGACAACCAGGAAAATAACAAGAATAATGA
GGATAATGATGATGATGAGGATGATGGAGAGACAGATTGGAAGGAACTGGTGATGGAGAAAAAAACCCTT
AAGAAACTCAAGTTGGATCTCGATCATCAGAAATCAATCGATCGTCTTCCTATCACCGAGCATCCAAATC
CTGCCCAAAGCTCTTCTGGGTTCGATAAAAATTTAGGAGAATTTTTCCTTGGCTTGGCTTGA
>PGTG_00154T0.1.5b871c5f gene=PGTG_00154T0
ATGGCAATCGAATCAAGCCAAACTAATAGATTCGATGAACTCAACCCACCACTAACATCATGGGTTTCAG
ATACCATCAAATCGTTTGGATTCCAACAGATGACCCCTGTTCAAGCTCACACAATCCCACTATTCTTACA
AAACAAGGATGTGGTAGTCCAAGCAGTTACGGGATCTGGCAAGACCTTGGCATTCGTAATTCCTATCATC
GAAAGACTGATTCAGCTAGAACCACGGCCGCATTCCCATGTTGCTGCAATCATCATCAGCCCTACAAGGG
AATTGGCAACCCAGACATTCCAGGTCTTAAACCAATTCCTCGAGAACCGTCCTTCCCCCTCCGATCAAGC
CAGCTGCTCATCAGATCCTGTTACGCCCTTTCTCAAAGCAATGTTACTGATTGGAGGTACCGGAGCTCGA
TCGATTAAACAAGATCTATCAGAATTTCAAGAATATGGGGCCAATATCCTCGTGGCTACTCCCGGAAGAT
TGGAAGAATTCTTGTTCGGTTATAGTAGTCTCAACAAACGCAAAACCAATGATCTTTCTGAATTCAAACA
GAGATCACAATTCAAGACCCTCGCCAACTTGAAAAGTTTAGAAGTCTTAGTACTCGATGAGGCTGATCGG
TTACTCGACTTGGGTTTCGCACCAGTGCTTTCTAATATTTTGGGAAAATTACCTAAACAGCGAAGGACGG
GTTTATTTTCGGCGACATTGCTCAACGACGGCTTAACCGAACTAATCAGAGCCGGTCTTAGAAACCCAGT
CAAGGTCCTAGTCAAAGTCCAAACAGCACATCAGAACCTGCGTGAAAATGAGGCCGGGCCCACGGCTTTA
ACAAATCAGTACATTGCAGTCCCGAAAGTCGCTTGGAAGATGCCTCAGTTGGTTCGGCTACTCAACCACC
TCGCATTCCCCGATCCTGAGGAAAATACTCCCGGGGCCAGAAAATTAATCATTTATTTTGCTACTTGTGC
TTGTGTGGAATATTTTTACAAGATTCTTTCGGTACTCGATGAGTTGAAATCATTTTCAGTTCATTCACTT
CATGGTCAACAAAGTCCGACTCGAAGATCGATGACCTTCACAGCCTTCAAAAACTCTAATCCGCTATCAC
CGGCCGTATTACTCTGTACGGACCTCGTGGCTCGAGGACTAGATCTTCCCGATGTGGACGTCGTTATTCA
GTTCGATCCTCCGAAAGATGTCCGGAATTTCTTCCATCGGATCGGTCGGACGGCAAGGGCAGGTAAAAGT
GGACGTGCAATCGTCTTGCTCCAATCCAATCGAGAATTGGACTATGTTGATTACCTGAAGCTCAAGAACT
TGCACCTAAAACCCCTCCCATACATCCGATCATGTTCACGCTCGAATGGGGCTCAAGGATCTGAAATCGC
CACGGATTCAGCCGCCGAAGAATTTATCCGTAAGGTCAAAAATATTGTCAAAACGGATCGGGCATTGCAC
GATCGTGGCGTCAAAGCGTTTGTATCATATGTTCAGTTTTATTCGAAACACGAAGCCTCTTACATATTCA
AGCTGGACCAGATTGATTTGCTGTCACTTGCCTTTCACGGATTTGGGCTGATCAAATTGCCGAAGATGCC
TGAATTGAAGAAATTTCGAACTCAAATCGACTTAGTTACCCCAGATGGATTTGAAGTGGGGCAGGAGGAA
TTCGACTGGCCGAAATATTCCTACCTAGATCCACTGAAAGAAACTCAACGGCAGGAGAAATATAAACAAA
CCACAGAAGCGCAAAGAATGATCAAAGAGTCCAACGAAGCCAACAACAAGTCGAGCGGATTGACTAAACC
CAGTCGAAAATCTGGACAAACCAGTACACCAATCGACAAGAAAATCCAGGCATTGGAGCAGAAAAAGCTA
CCGGAAAAAGCGGCTTGGTCGAAGAAAATTAATGCCAAGATCTCGAAAGAACAGAAACGATTGAAACGAT
TGAGGGAGCAAGAAGCAGGCGGCCCAGGCGATAATAATCAGGACAACCAGGAAAATAACAAGAATAATGA
GGATAATGATGATGATGAGGATGATGGAGAGACAGATTGGAAGGAACTGGTGATGGAGAAAAAAACCCTT
AAGAAACTCAAGTTGGATCTCGATCATCAGAAATCAATCGATCGTCTTCCTATCACCGAGCATCCAAATC
CTGCCCAAAGCTCTTCTGGGTTCGATAAAAATTTAGGAGAATTTTTCCTTGGCTTGGCTTGA
>PGTG_00155T0
ATGGTCGTCTTCACGGCTCAGCATCTGTTCCCATTCTCATTCCGGGACGTAGCACTCGGGATCTGGCACA
AGTATCCAAATGAGCATTCGACCCATATCACATCCGTCGATGTCCTCGATAGGTCCTTCTTACCCGACGG
GACCCTTCGCACAGAAAGGTTGATCTCTATTCGTCAACATGCCCCTCGTTGGATCATGAAGCTGGTCGGA
GGGGCAGAGGAGCAATACGTTCGAGAGGTGATCTTTTACAAGGTTCCCAGTTCACCCGACCAACCGCCGA
TGGTCCTGATGGGCTCAGTCAATCTCTCCATGTCCTCGATCTTGATCTGTCGAGAACAAATTCGATACCA
ACCCTCTCATCCTCAAGCCAGTAGCTTCTTCCAACGTGCTGATATCCAGGCTCAGGGTACACTCGCAATC
GGGGAATCGTGGGGCATCCTGGGATCCAAACTCGAATCTTGGGCTCGAGATAGGTTTTCAACCAATGCCG
AGTCAGGACGTCTAGGGTTCAACAATGTGCTCACCGCACTTTACCGAGACAGCCAAGGCCGAGGAAGTCC
CGGGGATGCAGACAGTCGGCACCAATCCCCAAGCGGCCGGTCGAGCACAAATCTGACTGCTGATAGCCAG
AAAGATCAACAAGGTCTCCCCGCAGATCCAACATCAGCCTCGATTCGACTGGCCTGA
>PGTG_00156T0
ATGCTCGCCGCCAAGTGGCCACTCCCCTTTTTACACATTCTCTTGTCGAACGCGGTTTTTCAATCTCTTG
GAGACAAGCAACATTTTCAACTTAGCACTCGGGCTCCTCCGGCAGCCGCGCCCAAATTGGTCTTCGCTCA
TTTCATTGCTGGTTTGACGATCGATTACACGCGGGATGACTGGAAAAATCAGATTGGACTGGCCGCATCT
CATGGAATTGATGCTTTTGCTCTGAACGTCGGAGCTCCAGACAATTGGCAAGTCGATCAGGTCGCCACGG
CATATGATGTCGCGTCACAAATTACCCGAACCAATGGCCAGCCATTTCAATTGTTTCTTTCTTTGGATAT
GTCTGTTATCAAAACTGCCACTGAGGTCTCAAGTTGGGTCACAAAGTTTGCACCGATGAAGTCACAGCTG
CTCATCGGAGGCAAAGCTTTTGTATCGACATTCGCGGGGGAAAGTAATTCATTCGGTGCTAATAACGCCT
CAATCGGCTGGCAGGCTGCCGTCAAGGCTCCCCTGGCTGCTTTGAGTCCACCAATGGATGCTACGTTCGT
ACCGGTCTGGAGCAGTCTTAACCCCAGCACAGCTGTGTCTACGAACCCGGTGGTGGATGGCATCATGACT
TGGAAGGCTTGGCCCACTGGCAATGAAACAACGAGCACCTCGACAGACTTGCAATTTCAAGCTGATGCGA
AGAAAAACGGCAAGCTGTACATGGCATCTGTTAGCCCGTGCTTCTACACGCACTATTCTGACAAAAATTT
TATGTTCAAATCAGATAACAACCTTTACATCAACAGATGGGAAGAACTTATTGCCATGCCCATCCAGCCC
GATTTCATTCAAATTGTATCTTGGAACGACTACGGCGAATCTCATTACATTGGCCCTATCGCAGGAAGTC
CACCTGCTGGCACAAGTTGGATTTCGGGATTTGACCACCAGGCATGGTTAGATATGACAGATTACTTTAT
CAAATGGTACAAGACGGGCTCTCCTCCCGCGATCACTGAAGATAAAGTGTATTATAACTATAGACCCCAT
GCTGCCGCGGCCGTTGCTACCGCAGACCCTTTCGGTCCTCCCGCCAACGCAACCGTATCGAAAGATGCGG
TATATGCTGCCGTATTTCTCACCTCCGACTCCACTGCTCAGCAGCTCAGGATAACTATCGGTGCTGCGAG
TCAAATCTTCAACCACTTGAAACCGGGGTCAATCTCCACATTTTCAGCGCCGTGGAGCGGCAATGGTGGG
GATGTTCGGGTCGAGCTATTGGACGGATCTGGAAAGCCCTTGCTAAGCGGAACCGGACAGCGTCCAATCA
GCAATGCTATACAAGCTTATAACTTCAACTATGCCAGTGAAGTTTTGATGAAAGGGGGAGGTGGATCCGG
ACCCGGTTACAACTCGGTATCCAGTCAATCGTATGCGAAGTCCGATTCTTCGAATATTGAAATTTTGCCG
TTCTCGCGCATGAGTGCCTTGGCGGGGATGGTGGCGCTATCTTTATGCTCCTTTTGA
>PGTG_00157T0
ATGCCAGGTGTGAACAGTGATGTCCTGTGGACGCCATCCCGGCCCAGGGACGTCTCAGGCACAATGGCAT
CCCTGGGCTGTGCTAATTTTTGTGAAGTGCCCTGCGTGTGTAGGGTTGTCATCGCCACCCCCTGGTGCAC
GCCAAAAGTGGGTGCCCCGGGGGCGCGCACTTTTTTCCAAAAAGGTGGGGAACCCCCTAACCTTTGCAGG
CAGGGCCTGGAGGCCTGCACAATTATAATGTTACCAATTAGAAAAAAAATGGTGCCTGGGCGCGCCGCCC
CTGCGCCAGCCAAAGGCGCGCCCCTTTGGAAGGCTAGTTACAGAAGACCGGCCACCGCCGGCCACCCACC
AAGCCCAACTGGAGCCGGTCACAGCGAGACCCCAAATGCTAGATATATAGTGTGCGGGGGACCCGGCCGA
ATCATATCACTCCACACTGACACAGGCTGA
>PGTG_00158T0
ATGCTGCTCCGGAATATCTTGAAGCCCTGGAACAGATCGCCCTTTCGGCCACCTTCACAGACTCTCTCAG
CCGGCTCTAAAATCATCCACTCTAAAATCATCCACGGCTCGATCCGAATGTCTTCAAGTCTAAAATTCTC
CAGCTTTGATGTCACAAACCAAGTCTTCTTCCAGACTAGTCACTCGTTTGCGATCGTCAACCTCAAACCG
ATTGCTCCGGGTCATGTGCTGGTGATCCCTAAACGAACGGAAGCTAAGCGGCTTGCAGATCTCAGTCGAG
ATGAGGTGGCCGACCTCTTCACTTCGGTTCAACGAGTGGGCTCGGTGATGGAATCAGTTCACAAAGCCAG
CAGTCTGACTGTGGCCATCCAAGATGGCCCTTGTGCAGGCCAATCTGTTCCACATCTTCACGTTCATGTG
ATTCCCAGACGTCCGAACGATTTCGTTCCGAATGATAAAATTTACGATCATCTGAATCGGTTCGACGGAT
CCTGCGAGAAAGAATCTGACAAACATCAAGTGGGCCAATTGATAATTGATAATGAAGAACGCGCCGCGCG
TACACTGGAGGACATGCAAGAGGAGGCCAAGTCCTTGAGTCAACACTTCCAAGATTAG
>PGTG_00159T0
ATGGAAGAAGCAGACCAACAAGAACTACTACAACAACTCACCATCAACAACCAACGACTAACACCAAAGA
TATATCAAACCATCAACAAAACAAACAACAACAACAACCCATTCCTAACTTGGATTCACTACAACCAACT
CACCAAACAACAACAACAACCCAACATCAACCTCAGAAGAAACCTACTCAACCTCTGCATCAGAACTACC
TACTCCAACAATCACCAGAATAACAACTCACTAGAGACCATTGGCTACTACCGATCGATCCAGGAAGAAC
TAAACGAACAACTAGACCATTCCATCTTCTTCCAAGAACTCAAAATCATCTCAATCGACCACTACCACTA
CTACTTCCACCACCACAATCACAAAAACCATGCACTAGAAGAAGAACATCAATCGATCATCAACTCCATC
CACAACCTATACCAGATCACCAATGCTGGTAAACTGATCATCGGATGCCAGGACCTAGTACAACTTCTCG
TCCAACTCTGCTCTCGTTCGATCGCTCATCTCCAATCGATCTACCCTCTCCTAATCCAGTCTAAACTACT
CCTCATCAACAACAACAACAACCACCGAGCATCTCCTTCAACATCCTTCCTCAGGCTACTACCCATCGCC
CCTCATTCTCAGATCATTCACTACTCAACCTCACTGCTCACTCAAATCATCAAGTTCTCCTCTCCTCAAC
TATCAACCGAACAGGTCAAACTGATCATCCACCTCTTCATCAACCGAATCGGACTGGTCACTAGCTTCGA
ATCTCATCTCAAGATCGTCCTAGATTATATCGACTGTCTGGTCACCTTTGGTTACGTCCCTACCCGTCAA
GCAGCTCACTCAACCCACTCCTCAGCCAACGAGTACCACCACCAACACCTCGATGGAGCAGCCCTTCTAA
TCGATCTCGTCCGTTTTGTTGCTAGAATCGTCGGCCTACAAGCTCAAGAGGGAACCGTAAATGTTGTCAG
GGCTCTCGAACCTAAACAACACTCTGATCTGATCGACCTATCATCATCTGACCTTACCATCCCATTACAA
CTAGAAGTCAAACATACCGCCCCCCTCGACCCTACCATCATTCAACAAGCCAAGACGTGTATGAAGGACT
TGATTCGATCACCAGCCAATCAAGCCATCAAGTCTCTTCTCTCAACTCTGACTGGTGATGACCCCAAAAT
CGATGAATGCTCAAAGATCGGCGCGATTCGCTGCCTCAGGTATGCCTTCGACGATTACGACCAGATCTAT
AAACAAGTCAGACCGGCGACGAGCTCTATGGAAGAGGAAGCTAGCGGTGTCGCTACCAGTCTCACCCTAC
TCGGCCTCGGTCTCCTGCTCGTCAAAGGACCACTCAGTGACATCATATCATCATCACTCAGAACTAGTCT
GGCCATCGATCACGAGATCTTGATGCTACTCTATGATCGTCTCTGCTTTCGTCTCTTTCAACCCAACAAG
ACTTCCGTAATCGGTAACCTGATGAAGGAAGATGATCTCGATTGTTGCTTGGATCTCTTATTGCTTTTCT
CGCAAGAACGTCTGAAAGCTTGGATTAATGACTCTGATTGGTCTTTGGATTTCGACATAGATTCCAGCAT
TCCACTATCTCCCCAGGATCAGCTCAAAGACACCGAAGGAACCAAACAGTCTCCCCTCGTACCTTTCGGA
AAGATTTTCTCACTACTCTTCATCCGGCACGCAGCCGAGATTCGATCTGCTGACGGTCCTCAAGACAAAA
TGTCGGAATTGATGAGCTGGAATCCAATCACAATTGACAAGTACTACGGTTTATGTATCACTCTCTCAAG
ATACCTCTCCAACCCACTCAAACTCTCTTTGATCGATCAAATCGAATCCGATCAAGTCTGTTCGCCCGAG
TACCCATCTTGGCTCTCAAATCTCATCCTCCTTCTCGACGGTTTCTTTGAGTTTGACTTAGATCGCACCG
CCCTCAGTAATAAATCCGCTGGGAAATCTAGTCTCGGTTCATGTTCATCAAACCCTTCACCTGCTGACTC
TCAAGTTCGACTGCTTCGGTTGATTCATAACATCTTTATGGAAATCAGGGACCTGGAAGAGTGGAGAGAA
GAGCTTTTGCAAGAAGTGGTCATCCCTACTCTCGGCCGGTTTCTTTTGTTACCCGATCTTCGCTCGTTCG
ATAATCCGGTTCTCATCGACTTAGTTATGGACCTCATCAGAGAGGTTACTCACAACGAACTCGTCAATGA
GCTTCTTTCTAATCAAGACCAAGTAGGCGAACAGGAAAAACATCAAGATTTGACCGGCAAGTCCTTAGAT
ACCTATGACCGGCTTCGCAAATTGCTGATGACAACGGCTAAGATGGGTCAGCTGATCGATATTGACGATA
TCACACGATTTACAAACTCACCAAGCACTCAACAAGCAGATCAGGATTCAATTCCGCCTCTTCAGAACGA
AGTGATACCTGCCGTCAGTGTTCCCAACACTCCTTTCACCACCCCATCCTCTCTCCCTCTCAAGGCTTCA
ACGACGACGAGTACGACGATCTCCAACACGATCTTCAGTCCTCACCGTGTCACATCATCCAATCATCACG
AACAAGTTCGAATCTCTGAACGTTCCGATGCGGTCTTTGCCAAGCGACAACATGAACTTAGTTACAAGGC
TGTCGTGACCTTGATCAAGCTACTGACCGATAGCATGAAGATCTCTACGGGCTATTCAAATGCCAAGTGT
GTATCCATTTTCGTCGATTTGATTGGCCTCCTTCGACCAGCAAACGGACTCGTCAATTCGACAAATTCCC
AAAGTCATGCCGCACATTCCGGTCTCCCTCATTCATTCAGCTTGAGCGATTTAGATCACGATCTCCAACG
TAAGGCCGATGAATCTCAAATCGACAATCGGGCCCGTCTCGCAATCTTAAAATGTTTGCTGAGGTTAAGG
GCAGACGAAGAGCATCGAATCCAGTTTGTCAGAGATTTGGAAATCGAAGGATTAGCTCAAATTGTCGGCA
GGGTCATTGATCCGTCCCGATCATATGCTCCTGCGCTGTCTTCCCCTGATAAAAAGTCGTGCTTCAGCCC
TGCAGCATCCTCCTCAAAGCCCCGTATGACACCTACCTCCTTTCGTGAAAACCATGAACCTGGAAGTAAT
ACGGGGAAAAGGTCGACCTCCATGACCACCAATGCAACGGCTACCATTGGAATGACGACGTCACCCAACA
ATGCGTCGGATAATCTGGACGAAGGCAAGCCACTCTGGACGGTTCCTGACAATTTGGATGAGTTTGGATG
GGAGCCAAAGATCGAAACCCAGTCAACTCACTGCCTTGTCACCTACGATCACATCATTCGTAAAGATTGG
GATCCTTCCCAGGATCATCTCTCGCTCAAGAATAGTCCAAGTACATGTCATCACGTCGTTCGCCACATGA
CCATCCTGCCTATCCCCGATTACTTGGCAGTCTTGATCGCGATCCTACGCTATGAAGTCGATTGGGAACT
AGTCTCATATGTACTGTGTCACTTGCCTGGACAGCTTAGTAATAAACATTTTACTTGCGAGCCACGCGCC
TCACAACAGATCCACCAGTTACGCCGATTTCTTTGCAGTGGGATCAAAACTGATACTCTCCTCCACCAAG
TTCGTTTCCCACCACGCCAAAGGGTGAAATTGACCGATGCACATGCAATCTCCTACCAAACTCTTTCGAC
CTTAATCGCATACAAGGCCCTATTCGACAAATCTCAAGCCGATGAGATGGTCGGCGCTTTTGTCAAAGGG
CTTAGTAAGTACAAAGATACCGCCAAGGCCTGTATTCACGCACTCTCTTTGGCATGTCATGAGCTTCAAC
CTTCGATCACCAAGTTCTTGCCCGAGATCCTGCGTGGTTTGACGAAGATTGTCTCCTCAGCCTTCGTCTC
GGTACACATTCTGGAGTTACTGGGTTTTTTGGGTCAGATGCCTTCGCTCTATGCGAATCTGACTGAGGAG
GAGTTCAAGATGATATTTGGTATATCATTACAATATATCACTACTCATAACCAACTTCAGCAGCTAGAGG
AGTCTCGATCTGCACATACTTCGTCCAACCATCTCACGCCACCAAGAGCTGGAATTTCGACCTCAGAAGT
CTCGCTGGCGGAGGAGGTCGAGTTAGCATTCCAGCAATATGTTTATCTCATGGCATTCTACATTATTGCT
CTCTGGTTCGTTTCACTCAAACTTCCGGAACGCAAGAAGTATGTTACTTTCATCACCCGCAAACTTGTCC
AGGCCTGTGAAGGCAAGCAAGGCCTTGACGAACCTACGGAAGTCTGCTTCGATATGCTCAATCGGTACAC
CTATTCGAATGCCGAACCCAAACCAAGGATGAAGCAATCCAAATTCAATCAGATCATCAACTCCTCCCTC
GGCAAGTCGGTCCGAACCACTAGCTGGATCATCGGCAACTCCATCCTGACAATCAAATGTCTCAGTCGGC
CCGGTTGGACGGAGGTGTGTGTGAAGCGGCCAAGTGGAATGGTGAAAATGATTTGGGAATTGGAAAACCT
GAGTGGCGATTATGGTGCCTCCGAGCAAGATGTTTTGGAGATGGTCATCCGACACCGTGACACTCTGAAT
TCCGCTGCTTCGGATGATGGTGGGTTGGGAGATGATATCGAAACTCCTGGTTCTCAACAGCCGTACGGCG
ATGGATCGACAGCATCTACCGCACAGCTCCGAGAAGTTAGCTTGGAGTCAGTTCTCGAACAGTCTGAAGA
GATCACTCGGACGACAGGTATCGAGCCTAATTACACTAACCTGTCGGTTGAGCCTAGTTTTTTCGCACTC
CAACTGTTTCCCTTCGGAGATCTTGGAAGCCCGACGCTTGAAGATTCGCCCTCAAATTTTAGACCACTCA
AGGTACCCGACCAGCCCATCTTTCAACGGGCGGTTGAGATGATCGATTACTTGCCGGTGGTGGATTTTCA
TAAGATCGGAGTGATCTATGTCGGCCCAGGGCAGACAACGGAGGAGGAGATCTTGGGCAACCGAGAAGGC
TCAAAGGCTTACATCAACTTCTTGAGCTCACTCGGCCAATTGGTCAGATTGAAAGGATGTGAACACTATA
ATACCGGTGGGCTGGATTCGAAGACCGATTCTAATGGAAAGTTTGCGTACATGTGGGGCGACGACATCAC
GCAGATCTGTTTTCATATCGCCACCTTGATGCCGACCAGTCGGGACGAACAACCCTCGGGCCCAGATCCG
ATCATGACCAAGAAAGCGTTGATTGGCAATGACTTTGTGGTGATTGTCTTCAATGATTCTGGCAAAGAGT
ACAAATTCGACTGTCTGAAATCGGAATTCAACTTTATCAATATCATCATCGAGCCCAACACTCCGATCAA
TTCAACCCTCAACTTGCACGCCGGTGTCCAACAAGAACTGAAGTTCTTTAAGATCAGTTTGCAGAGGAAA
GCAGGCTTGCCGAAGATCGGTCCGATCGCCGAGAACTTCAAAATGATATCGAGCTCGTGTCTTTCCGAGT
TCGTCCGCCGGTTATCGCTCCATTGCAACACCTTTTCACAAGTCTATTTGGCCTGTGTGGGCACGGAGAC
GCGGAAGACGGAACATCATCATCAACAACAACAACAGCAACAACAACAGTCGTCAGTACAGGATCATCAT
CCAAATACTCACCATCAACACCATCACCGCAATCGAAGGAAGCTCGAGTTCGTCAGTAACTGGCGCGCCC
GACTGCGGGAAATCAAGCGACTGAAAGAACGGATCCATAAGCTTGGCCCTTCGACGCCTTCTAACCCTAC
CACCACTCTGACTGCTGCCACCCCTGGGCCGACCCCTTCCTCAGATGAGGCGGGCTTCAAACTTCCCGTG
ATTCACTCTTCTGGGGGAGGAACAACAGCTCCTGCTGCTTCTGGATCATCCCTTAACACCTCTATCGCTC
CGTCGGCTACCACAGCTTCTTCCTTGGGCCCCATAAGCTCTAGTAACCTTCTCCTTCCTGGCTTTAAAAG
CTCTAAACAAGCGGATGATTCCGCTTCCGACTTGTTGACTACCCTTCCCTCAAATCCCTCTCCGCTTTCA
CTTCCCGAGCTCCCACCTCCTCCTCCCCCTTCTTCTTCAATGATTCCTTCATTTCCGCTCCCTCATCTTC
ATCTTCCTTCCAGCCTTCTTCCTCTTCCTCCTGCCAATCCTGCCCCTCCTCCTTCTACAAATCCACCACC
ACCAGCCACGCATCCTCCTCCTCCTCCTCCTGCCGCTGCTCCTACTACCACTTCACCCTCATCTTCATCC
ACTCTCAATCATACTTCCGCATCTACTCCTGTTCTTTCTCATCCTAGTTCTTCTCATCCTAATCCTAATC
CTTCTTCCATTAATAATCATATTCCCAATACTACTAGTGCTGATTCTATCTCCATTTCTAATTCTACTAC
TACTACCACGACTTCCAATAGACTTTCTAGTCTCCTCTTTGATGTCGATCTCGTTTCTCAAAATCTTGAC
TTTAGCTCTTGGACCGATTAA
>PGTG_20590T0
ATGCAATTACTCCAGCTATCGATTTTTACTCTGGCAGCGGTGCTTATGGCATCACTTAATGCTGAAGGCG
TTACATCCGAAATTGGTTCCGCCGAACATAAACTTGTTCAAGCGGAAGAAAGCGTTGGATCAACTGCGCT
TTCAACCCATAATTCCCATGAGAAAAGGGGATTGGAGAAGCGTAAGAAGAAAAAGGGTGGTGGCCGTGGT
GGAGGAGCCAAGAAAAAAAAGGCTTAA
>PGTG_00161T0
ATGTACACTGCCTCTTCTATCTCAAACATTTCAAATTACATCATGTTGACAAACCTTTCATTCCAGGTCG
ACAAGCTCCCTGATTCGCACCTGATCGTCAAGGTTCCATTTCATTCCAGATGTCGCAAGAATCCCACACT
AGATTCACAACCTAGAATCGAGGTATCAACCCCAACAGGGGCGGAACAGTCCGAAGCGACGTCAAACCCT
ACTTTGTTGGAAGGTTCACAAGATAGCGGAGGTGACAATTCCTTAGACCTCATTAGTAAAAATCCCGAAT
TGTCCGTAGAAACATTGAAAACTATCGCCGACAAAACTTCGATACCCCCCAAAAATGAACCCACACCAAA
TAAAGAGAGAGACCACATTTGGGCTAAGATTAAATTAGCACAAGGAGAGGGAGACGAGATCTTAGCGAAA
GCTTTAATGATAGCGTATGAAGCGATGGACGCATCCGGCCCTAGACCCGAGGTGACAGACGTTTCCGGCC
CTAGGCCTTCAATGAACACAAGATTGGCATCAGCAAGACCCGTTTTGTGCATCTCAGATCACCAATCCTT
AGCAACAACCGCGACGGTAACTGAGGCAGAAGACAACATAGTGTATGCAGTGGGCGCCGTCACGAGTCAC
CAAGATATTGGGTTCACCCCTTACTTTGACGAAAATATTTGTAAATTGAAGGCACCGATTCCATTAACCA
TCTTCGACAGAGATGTGTATAATAAGACCATCTTTGCCAACAAGCTTCTGATCCACAAAGCGAATTGCGA
CAAGATAGCAGACGTCTATGGTTTCATGACGGCTTTCAGATACAATATGCAAATCAGAATGAACGCATTC
GCTCACAGGTTACCTTTGAAGGACGGCGCAGCAGTCCCAGACATTACGGTAAAACAAGACGTAGTCGTAG
AACAATGCTATAGCATTGTCAGATCTCACGGAGAGACCGGCTGGAAAGATAATCATTACGCACCAGGCGG
GTCTCATGCGGCATACGACCCAGACACGGGTACTAGAAAACCGGAGCTATCTAGATCGAATTCGGTTCCA
AACCAAAACAATCACGGCAACAACCGTCAACAAAATCATGTCAATCAATATAACAATGCCGGTTACGGAT
TCAGTAATCATCAAGAGAGGAGGAGAGACTCACACAGAAGTTGTTACGGAGGCAACATGATGCAAGGCAA
TTTTCATAACAATTATCCCAACAATTATCACTACAACACCAACTACAACAACGCTCATTCGCAGACACAT
CAACAACCTTCTAACTTTGTCAATCACTACGATAATAATAACAGCGGTGGGTACCATCAGCCCATGGGAG
ATAGTAGGAAAAGGTTCAGGAGCTCCGGGAACAAATCGGAAGCCAATGAAAAACCGCCACCCAGCATGGC
TAGGGGAAGCAAACCTTCAATTTGTGTTCCCAAAGTTGCTTGGCCGGTGACAGTATCATGTGAAATGCAT
ATTAATGAGTGGAAAGATGCACTAGATAGGGCTGGTTTGTTACCAGAGATGCTCCACATCCTTGAAGGAT
TCACTATTGGTTTTGATCAAGGGATCCCTGATCATAAAGTTGGTAATGAGAGGTGGTTCACACCCGATAA
TCACTCCTCCGCGATCAACGCAAAAGACAAAATACAAAAGTCTATAAATGAAGAAGTAGAAGCTGGTAGA
ATGTTTGGCCCATTTTCACATGAAGAGGTCACCGAACATTACGAATTTTTTTGGACTAGCCCTTTAGGTT
CTGTTGTAAATACAGACGGGAAGATGTGTCCAATCAATAATCTATCTTTCCCGAGGAATGACAGCAAGAT
AAAAACGCATTCCGAACCGTTCAAACTTGCCCTCTTCGATTGGGCGAAAGCTTATCGACAAATTCCTACC
AGGGAATCACAGTGGAAATACCTGATGGTAAAAGACCTTCGCGGAAGTCTATATGTCGACACCAGAATTA
CTTTTGGAGGTGTTGCTGGATGGGGCTCGTTTGGTTTGCCAGCAGATGCGTGGAAACAAATCATGCAGTC
AGAATTCGATGTCGTCAAAATATTTCGATGGGTCGACGATAACCTTTTCATCAAACGGAAAAGTTCCTCT
TGCAACATGAAAACCATAGCGGAGAGGTCAGTGAAATTGGGAGTGGCAACCAGCGTTGAAAAGTGCTCAG
AATTTTCCGAAGAACAGAAGTTTATAGGATTCATTTGGAACGGGGTTTCTAAAACAGTTCGTTTAACAGA
GACCAAATTGGAAAAACGTAAAGAGCAAATCAAGGAATTTTTACAACCAAAGAGAGAATTCAAGTTCAAC
GAAGTCAAAATTTTGGCAGGTAGACTTAATCACGTATCGCTACTCCTTCCTCAACTAAGACGCTATTCTA
GGAGCATCTACAGGTGGATGAATGAATGGAAGAAGAGGTGGGCCACGCGAGCGCCACCAGAAGACGTCAT
AGAAGACCTATCTTTCTGGTTATCAACCCTGAACGACTATTCTAGCACCAGACTTTGCCCCTTAATAGAC
CCTACCGAGATAAATTGGGTAGGCGATGCGTCGACAGGTTTCGGAATAGGAGTCCTCATCGGGAGGCGGT
GGTCTCAACTGCGACTAAAAGAGAATTGGGCGGAAGCAAGTCCAAAGAGAACGATCGCGTGGCTGGAAAC
AGTAGCGATCACAATAGGAATCCTAATGTTATTATCCATAGGTAAAGATTTAAAAGGCCGAAACTTCATA
GTTTGGACTGATAATACTACAACAGAGAACACGCTACGATCGAGGAAATCGAGAGATTTCCATTCGAACA
ACGAATGGAAACAAATCCAAAAGTTACTCATAATTGAAGATCTAGACATCACCCCTTTGAGGGTGGCATT
GGCCAAAAACATCTCCAACGGATTATCACAAGGGGTCCAAAGACCTCATGCAGCGGAGAACAGGATAAAC
AAATTTCTGCGAAACGGGACATTAGTCCGATCCCCTTCCAATGTCAACTTACACATCCTGTCAGGATTGC
AAGTGTCAACACTCAAAAGCTACAACAGCGCGGTCATTAAATATTTGAAATTCTCAGTAGCAACAGGAAG
ACACGCCTTTGTCTTACCGATCTCGCCAGACGACATCGAGAATTTTTGCTTGTGGGCAGGGAGAAGCCTT
TTCTCCCAGGACTCTTCAAAGATTTCAGTGTGCTCCATCAAGAAGTATCTCGCAGGTTTACGAGCATGGC
ACGTGTTCCATAAGGAAAAATTCCCCGGCATCAACAAGACCAGGATTGATCTGATGCTAAAGGCATCAGC
CAAAGAAGACGAGTTAGTTGGCAAACAAGCCAAAAAGCTACCTATGATGTTATGGCACATGAACCATCTG
TGGAAAGAACTCTCCCACGGATCCGACTTCGACAAAGCGGTACTAGACATGGCGGTCGTGGCCTTTTGGG
GTCTAGCTAGGCTCTCAGAACTGTCTTACAATTCCGAATTAGGCATGGTTAGCTTCACGTCCTCCGTCTT
GACGTCAGATGTGGTGTTTGACACCGAAAACATCAGTGTTGCCTCAATCGCCATAAGAAACGCAAAGACG
GGCGCGCCCGGTAAACCTCAATTGATCACACTTAGAGAACAAGACCACGTCCTGTGTCCCATCCTGGCAC
TAAAACAAAGGCTATCCTCGAGCTTAGGCACCACGACTACTCTATTTGGATACATGGAGAACGGAGTACG
ACATCATCTCACTAGGAGAAGGGCGGTAACACGCGTGGAACAAGTTCTTGCTGAAGGAGGTTATGCCGGC
TTGCATGGCCACTCATTCCGCGTAGGCGGGGCCTCCTTTTGTCTGGCACTAGGAATGACTACACAAGACT
TGTGTTTTTTAGGCAGATGGAAATCTGATTGTTACAAGTTGTATATAAGGCCGTATGATCCGGATACCAA
GAAGAAGACACTGATGTTATTATCCACCTTGAAATCAAACTGGAAACGTATGGGTTTGTAG
>PGTG_00163T0
ATGTACCATCCAACGATCCCTTTAGTCGCTTTAATCTTCCTATCTCAGACTTATTCTCGGTTCATAGAGC
CTGGTTTGGTTCCGATAAACCCTATCCATCTTCAGCGTCGCGGGATCGATCAGGCTATTCTCCTGAAAAA
TGGTCAAGAGGCTCAAAAGCTCAACGCAAAGTTCTCTGGTATGAGCCCTAACTCGCCATGTAAGATAGGC
GATTCGGCATGTATCTCTGGAGGATTCTCGCAATGCGTAGGAGGTAAATATGTGGGCGAACCTTGCGCCG
GAGGTTTGAAATGTTTCGCGATGCCTCTTTTATTGAAGAAAGGAACTTCCTTAGGATGTGATACCGAGCA
GGATGCCATTAGTAGGATAAAGAATACTGGTGCCACTGGTGGGTTGACTGGGCCCGGCGGGGATGCAGGC
AAGCTATCAGCACCTAACTCCACCCAGACAAGCGCAAACGGAGATATGAACGGTATGCAATCTGATTCGA
ATGAGCAAGATGTCGATTGCACTGGATCGATGGCGGATGCAGCTGCGGGTACGGACAAAAGTTCGACTTC
AATGGATTCCTCAGTAGGATCCTCCAATCCATCTAGCGCGTCAGACTCAGGAACCAATGATGCAAAGAAG
TCGACCCACCCAATGGATTCTTCCTCAGGAGCTCCCGATTCATCTGACGCCTCGGCTTCCGGTACCAACA
TGAATGACGCGAAAAAATCGACCGCATCGAGCGACCCCAAGTCGGATTCTGGCAAAGCCTCGGAGGCAAC
TATGAATTCATCCTCCTCCTCGGATGTTAAGGAACCTAGCCGCAAGGAATCGGGCTCAAAATCCGCTGAC
GACAAGAAAAATGAAGCACCGGTTAAAGGAGCTGACAATGAGAGCGTCAGTTTTGTGAAGGACGGGTCCG
AAAAAAAAGACTGTGCCGGTGAATCTTAG
>PGTG_00164T0
ATGCTCCACTTAATCCGAACTCTGTTTTCTTTGAATTTGGTTTTGGCATTCACTGTGGCAGCATACCCTA
GCCAAAGTGCTCTGCTCCAAAACGTGCCTCATGGTTTGGGAAAAAGATTTCAGACGGTCCACGCCGAAGC
ATCTGCCCCACGGCCATGGGTCAAGACGGCCCGAGACTTTATTCAAGAAGCTCCTCAAGATATGACGGCA
GAGCGCGCCGAGAAACGATCGAGCCAACCAATACCACGAAGCTTTTCGAGAATTCGCAGACGTCCAGAGG
CAGGGATCGCTACCTCTCGTCAGACAACTGGAATATCCAACCCGCGCCCATGGGTTCAAAAAGATGAAGC
TATCTGA
>PGTG_00165T0
ATGAGCGCCTGGATACGTAAGCCGTTTGCTATGATACTCTTGTTCAACTCCGCCGCAATGGGGAATCTCT
CTCGTGACTCCGTCGAGCCATTACGGCATACGGCACCAGCAAGCGCCACATCGGTCTGTCCAGATCGTTT
GCAGGCCTCTTCCGCCCAGCTGATGAGTAACCCAGAGAATGTAAAGATTCCTAATAAAGATGGCTTAATG
GAACTTGACCATCTGAGATTCACTCCCGGGGCTGGAAATGGAGAGGTACCCACAAGTTCATCCGGATTTT
TTGAGCGCGGGTACGTGGATGAAAAGGACGCATCAAAATCAATAGAGGATAATCGTAACTCAGGAATTCA
AGGAGATTCTTCGGATATGAATTTGGCATCAAGACATTCCATTCTTGCCAATGCAGAGGGTCGTGAGCGT
AAGAGACTCAAGGCCACATCCGAAAATTATGGAAATCAAGCCAAGTCATCAACCACGCCGGTTCCATTAC
AAATAAAACCAATCAAACTGATGGGATTTTATATTTTCCCTGAAGGTGAACCGACTTCCTCAGACAGTCT
GACTAGAAAGATCGACGAGGAACGCTCGAGCCAGATAGATCTAGATAAACAAGATGAACCGATACATGTG
TACGAGAACACCGATACCATTTCCTCAATCCCCACCAGAATCCCTCTTAAGCATCCTATCAACCTCACAC
TCAATTTGTTAGAGGAGTCTATCAATCCGAGGAATTGTCTTCCTGGGCGCAAAAGGCACAGGGAGAAAGA
CGACGAATCCGGAAAAATCAAGTTCGATAGCGCAGTCTTTGATCACTCTATATACTCGAAAAAATTCCAA
GAGGAGCTGTTAGTGTATCCATTTCTGACGTACGATGGGGTTGAGCTAGCAGAACTAGTGATGAGCGAAA
ACCAATTCCTCGAGTTCCAGAAGACGTACCATCTAGTCAATATCAGCCCTGAAGGCCCAACAGTTGACAG
TCTGATTTATCGGGACAGACGAAAATTTGACGAGCTGGCCCGAAAAAACCTCCGCGAATCTGCGTGTGAA
GTGCTCGTTGAAGATAGGGAGGTTTGGTATAATCATTGGAAGAAGATAACCAATCTCGAGATTAGAGATT
TCATCGAAAATTTGATATGTTCAAGGCCAAATAAGATCAGGAATACGATTGTGACGTTTCTATTTTATGT
GGAGATGATTAGTACGATCATTCCGGATCCCAATCTCAATCGAGAAGAAATCAATGAATCATCTCTCATA
AAAGCCTTTCAAATTGCCATCCAAATGTTTGGATTAAGTTCATCGTCCAAATTAATCTATGAAGAATCAG
TAATTCAAGAAAAATTATCTGACATTGATAAACAGATTGCAAAATGTGGACCTTATGGAATTTTCGCCAG
TGTTTGGGTTTTAGTCAGTCTTGGGATGGGGAAGATACAGGAAACCCTTGTTTGA
>PGTG_00166T0
ATGAAAGTCAACCATCTCTTCGGTCTCTTGCCAACCCTTCTCCAAGGCTTGATCTCCCTCGAATCCCGGG
TCTCTGCCGACAAGATCCTGATCGTCATCGAGGATGGTGTGGAGCGATCGAATTACCAGCTGCTCTGGTC
CTCCTTAAATGCCCGGAACCACCAGCTATCATTTCGAGCCGCCAAGGATGCCACGCCGGCTTTGGCTGAG
TTTGGCGAACCTGCATTCGATCACTTGATTCTCTTTTCACCGACAGCGAAATCCTTTCCAGCCGATCTTT
CACCACAAGCTCTGGTTCAGTTTCTCGAAGATGGGGGCAACATTCTCCTGGCGGGATCGACGAATTTATC
GGAGTATTGGCGAGACTTTGGACGAGAGTTTGACGTGGACTTTGATGATCGAGCGAGCTCGGTGATCGAT
AACTTCCATCATCTTGACCAAGATCCGTTGACAACCTATACCTCGATCGAGACCAACCCGTTAATTGAAG
ACCAGATAGTCATTCCTCCCTCACTAAGAAGCAACAATCTGCCGGTCTTGTTCCGCGGGATCGGTCATGC
GGTCGGCAAGAATCCCTTACTGATGAGCGTCCTCAGGGCTAGCCCTCTGGCGTATAGTGCCGAGGCAAAA
AGTAAAGAAAGCGACCCCAACCCGTTCATCATTGGCGACGAAATCGGGCTGGTCAGCGCCTTTCAAACCA
AAAAGCAATCCAGAATACTCTTCGTCGGCAGTCTAGACTTCTTCTCAGATCAATTTATGACGACTGAGCT
TACACTCCCTGATGGCAAAAAGACCTCGACAGGAAATCGTAAGGTGGTCGATCATCTCACAAAATGGGTA
ATGCAAGAATCAGGGGTACTCCGGATTGTATCAGTCACACATTCCAAAGTGGGTGGAGAACCAGAACCAC
CCCGATACCGAGTCAATGAGCAGATTGAGTACAAGGTGGATGTCCAGATGTTACAGAACGGAAGATGGGG
TCCATGTCCCCTGAAAGACCTCCAACTAGAGTTCACCATGCTCGATCCGCATCTGCGAGTGACTCTGACG
CCAACTAAATCGCCCAAAGGGACCCACACGACCTATTCAACTGTATTTCGAGCCCCAGATCGACACGGAG
TGTTTACCTTCAAACTCGACTACCGTCGGAGAACTGGATACACTCATTTAGAGAAAGGCATTCAAGTCTC
AGTCACCCCTCTCGAACACGATCAGTATGAACGATTTATCTTTGGTGCTTATCCTTATTACCTCGGCACG
CTTAGTGTCTTGGCTAGCTTCCTCCTTTTCTCTTTTGTTTGGTTAACTCATTTCCCTGGTACGACTGCTC
ATAAAAAAACCAAATGA
>PGTG_00167T1 gene=PGTG_00167T0
ATGCCATCAGCTACTGCCCCTTCGACGATGAATGCCAGGACGGCCGAGTTGGTCCGACATCTCAATACCA
CCGCCATCACTAACTCCACCGAGTCTTATCCAGGCATGCATAAACTCAGGTCCTTACGGGCCGCCGCTAC
ATTAAGAGACCCGTTTATTAATGAGGATACCGGATTTCCTCTCGAACTTCGTCACCGAATGGGTATTCGT
GGCTTACTACCCCCGGCTATCGAAACCTTAGATCAGCAAATGGCTAGGGTTTTGGATCAGATGAGAACTA
AACGAACTTCGATCGGACAATATATCTACTTGTCAAACTTGAGACAAAGTAATGTTAACTTGTTTTACCA
TGTCTTATTAACCAACACGTCCGAGGTTGTTCCACTGGTCTACACACCAGTCGTAGGAGAGGCCTGCATT
AAATGGTCTCACATTTACCAGCGTCCAGAGGGACTATATGTGTCTTGGAACGATAGAGGATGTATTCGTG
ATGTACTGAAGAACTGGCCTTTACCTGAGGAAGCTAGAATTTGTGTGGTCACTGATGGCTCAAGAATTTT
GGGCTTGGGTGATTTGGGTGTTGGTGGTATGGGAATTTCCGTTGGCAAACTGTCGCTCTACGTGGCGGCT
GCAGGCATTCGACCTTGGGCCACTGTACCGATCTGTATCGATCTTGGGACTGATAACGAAAAGAATTTGA
CTGATCCACTTTACTTGGGACTGAGGATGAAGAGGCGCTCGAAGGAAGAGGCTTTGGAGTTCATGGACGA
GTTCATGGCTGCTGTACATGCCGAATTTCCAGAATTGGTTATTCAACATGAAGATTTTGCAACAGAGCGT
GCTTTTGATTATCTAAAACGCTATCAACACAGCTATCCAATGTTCAACGATGATATTCAAGGTACTGGAG
CTGTCATCTTGGGTGGCTTCATCAATGCTGCTCGTCACTCCGCCTCAGCAAGTGGTAAGGAACTGCGTGA
TCAGCGGATCGTATTCATGGGGGCTGGAAGTGCTGGTGTTGGAGTAGCCAAGCAGCTACTCTCATTTTTC
ATCAACTTGGGTTTGTCAGAAGAAGAAGCAAAGGAAAGGGTTTGGTTAGTAGATACTAAGGGTTTGGTAA
CCCTTGATCGAGGTGACAAACTAGCCGCACACAAGACTTTCTTTGCTCGTCAACCAGGTGGCTCCCAGAT
CAAAACCCTCATCGAAGTGATCCAGCATGTGAAACCTACCGCGTTGATTGGTCTCGCAGCAACAGCGCAC
CTCTTCGATGAAGCAGTGGTCAAGCTGATGGCGGAGTTGAATCCTCGACCAATCATCTTCCCCCTCTCAA
ATCCTGTCCACCTGGCTGAATGCACGTTCGACGAGGCGGTCAAGTGGACCGACGGGCAGGTGCTATTTGC
GTCAGGCTCTCCGTTTGCCAGCTGCGGATGGCGTGGGCACACTATTGAACCAGGGCAAGGAAACAACATG
TATGTGTTCCCTGGTATTGGACTAGGGGCGATCTTGGCAAGGGTCAAGACAATCTCGGATAAGATGATCG
AAGCTTCAGCCTTGGCATTGTCAGATTCTTTGACAGATGAAGAAAAGGCAGATGGACTCTTGTACCCTAG
ATTGAACAGGATCAGAGATATCAGTACTTCGGTAGCGTTGCGTGTCATCCGACAAGCCCAAGAAGAGGGC
TTGGTCGGAAATCCGATCATTGGAAATCTGGGTGATGACGAGTTGAAGAAGTACATCGAACAAAAAGAGT
ATTGGCCTGCTTTCATGTCTGGTGAACACATTGATTTGGCTATTAGATCCTGA
>PGTG_00167T0
ATGAATGGTAGCTTCAGTGTTCGTCGGTCGATCGATCACTTGGATGGAATTGCATCAATCTTTTCGAATA
TCAGTCAAAAAGCCAGAATGCCATCAGCTACTGCCCCTTCGACGATGAATGCCAGGACGGCCGAGTTGGT
CCGACATCTCAATACCACCGCCATCACTAACTCCACCGAGTCTTATCCAGGCATGCATAAACTCAGGTCC
TTACGGGCCGCCGCTACATTAAGAGACCCGTTTATTAATGAGGATACCGGATTTCCTCTCGAACTTCGTC
ACCGAATGGGTATTCGTGGCTTACTACCCCCGGCTATCGAAACCTTAGATCAGCAAATGGCTAGGGTTTT
GGATCAGATGAGAACTAAACGAACTTCGATCGGACAATATATCTACTTGTCAAACTTGAGACAAAGTAAT
GTTAACTTGTTTTACCATGTCTTATTAACCAACACGTCCGAGGTTGTTCCACTGGTCTACACACCAGTCG
TAGGAGAGGCCTGCATTAAATGGTCTCACATTTACCAGCGTCCAGAGGGACTATATGTGTCTTGGAACGA
TAGAGGATGTATTCGTGATGTACTGAAGAACTGGCCTTTACCTGAGGAAGCTAGAATTTGTGTGGTCACT
GATGGCTCAAGAATTTTGGGCTTGGGTGATTTGGGTGTTGGTGGTATGGGAATTTCCGTTGGCAAACTGT
CGCTCTACGTGGCGGCTGCAGGCATTCGACCTTGGGCCACTGTACCGATCTGTATCGATCTTGGGACTGA
TAACGAAAAGAATTTGACTGATCCACTTTACTTGGGACTGAGGATGAAGAGGCGCTCGAAGGAAGAGGCT
TTGGAGTTCATGGACGAGTTCATGGCTGCTGTACATGCCGAATTTCCAGAATTGGTTATTCAACATGAAG
ATTTTGCAACAGAGCGTGCTTTTGATTATCTAAAACGCTATCAACACAGCTATCCAATGTTCAACGATGA
TATTCAAGGTACTGGAGCTGTCATCTTGGGTGGCTTCATCAATGCTGCTCGTCACTCCGCCTCAGCAAGT
GGTAAGGAACTGCGTGATCAGCGGATCGTATTCATGGGGGCTGGAAGTGCTGGTGTTGGAGTAGCCAAGC
AGCTACTCTCATTTTTCATCAACTTGGGTTTGTCAGAAGAAGAAGCAAAGGAAAGGGTTTGGTTAGTAGA
TACTAAGGGTTTGGTAACCCTTGATCGAGGTGACAAACTAGCCGCACACAAGACTTTCTTTGCTCGTCAA
CCAGGTGGCTCCCAGATCAAAACCCTCATCGAAGTGATCCAGCATGTGAAACCTACCGCGTTGATTGGTC
TCGCAGCAACAGCGCACCTCTTCGATGAAGCAGTGGTCAAGCTGATGGCGGAGTTGAATCCTCGACCAAT
CATCTTCCCCCTCTCAAATCCTGTCCACCTGGCTGAATGCACGTTCGACGAGGCGGTCAAGTGGACCGAC
GGGCAGGTGCTATTTGCGTCAGGCTCTCCGTTTGCCAGCTGCGGATGGCGTGGGCACACTATTGAACCAG
GGCAAGGAAACAACATGTATGTGTTCCCTGGTATTGGACTAGGGGCGATCTTGGCAAGGGTCAAGACAAT
CTCGGATAAGATGATCGAAGCTTCAGCCTTGGCATTGTCAGATTCTTTGACAGATGAAGAAAAGGCAGAT
GGACTCTTGTACCCTAGATTGAACAGGATCAGAGATATCAGTACTTCGGTAGCGTTGCGTGTCATCCGAC
AAGCCCAAGAAGAGGGCTTGGTCGGAAATCCGATCATTGGAAATCTGGGTGATGACGAGTTGAAGAAGTA
CATCGAACAAAAAGAGTATTGGCCTGCTTTCATGTCTGGTGAACACATTGATTTGGCTATTAGATCCTGA
>PGTG_00167T0.1.5b871c5f gene=PGTG_00167T0
ATGCCATCAGCTACTGCCCCTTCGACGATGAATGCCAGGACGGCCGAGTTGGTCCGACATCTCAATACCA
CCGCCATCACTAACTCCACCGAGTCTTATCCAGGCATGCATAAACTCAGGTCCTTACGGGCCGCCGCTAC
ATTAAGAGACCCGTTTATTAATGAGGATACCGGATTTCCTCTCGAACTTCGTCACCGAATGGGTATTCGT
GGCTTACTACCCCCGGCTATCGAAACCTTAGATCAGCAAATGGCTAGGGTTTTGGATCAGATGAGAACTA
AACGAACTTCGATCGGACAATATATCTACTTGTCAAACTTGAGACAAAGTAATGTTAACTTGTTTTACCA
TGTCTTATTAACCAACACGTCCGAGGTTGTTCCACTGGTCTACACACCAGTCGTAGGAGAGGCCTGCATT
AAATGGTCTCACATTTACCAGCGTCCAGAGGGACTATATGTGTCTTGGAACGATAGAGGATGTATTCGTG
ATGTACTGAAGAACTGGCCTTTACCTGAGGAAGCTAGAATTTGTGTGGTCACTGATGGCTCAAGAATTTT
GGGCTTGGGTGATTTGGGTGTTGGTGGTATGGGAATTTCCGTTGGCAAACTGTCGCTCTACGTGGCGGCT
GCAGGCATTCGACCTTGGGCCACTGTACCGATCTGTATCGATCTTGGGACTGATAACGAAAAGAATTTGA
CTGATCCACTTTACTTGGGACTGAGGATGAAGAGGCGCTCGAAGGAAGAGGCTTTGGAGTTCATGGACGA
GTTCATGGCTGCTGTACATGCCGAATTTCCAGAATTGGTTATTCAACATGAAGATTTTGCAACAGAGCGT
GCTTTTGATTATCTAAAACGCTATCAACACAGCTATCCAATGTTCAACGATGATATTCAAGGTACTGGAG
CTGTCATCTTGGGTGGCTTCATCAATGCTGCTCGTCACTCCGCCTCAGCAAGTGGTAAGGAACTGCGTGA
TCAGCGGATCGTATTCATGGGGGCTGGAAGTGCTGGTGTTGGAGTAGCCAAGCAGCTACTCTCATTTTTC
ATCAACTTGGGTTTGTCAGAAGAAGAAGCAAAGGAAAGGGTTTGGTTAGTAGATACTAAGGGTTTGGTAA
CCCTTGATCGAGGTGACAAACTAGCCGCACACAAGACTTTCTTTGCTCGTCAACCAGGTGGCTCCCAGAT
CAAAACCCTCATCGAAGTGATCCAGCATGTGAAACCTACCGCGTTGATTGGTCTCGCAGCAACAGCGCAC
CTCTTCGATGAAGCAGTGGTCAAGCTGATGGCGGAGTTGAATCCTCGACCAATCATCTTCCCCCTCTCAA
ATCCTGTCCACCTGGCTGAATGCACGTTCGACGAGGCGGTCAAGTGGACCGACGGGCAGGTGCTATTTGC
GTCAGGCTCTCCGTTTGCCAGCTGCGGATGGCGTGGGCACACTATTGAACCAGGGCAAGGAAACAACATG
TATGTGTTCCCTGGTATTGGACTAGGGGCGATCTTGGCAAGGGTCAAGACAATCTCGGATAAGATGATCG
AAGCTTCAGCCTTGGCATTGTCAGATTCTTTGACAGATGAAGAAAAGGCAGATGGACTCTTGTACCCTAG
ATTGAACAGGATCAGAGATATCAGTACTTCGGTAGCGTTGCGTGTCATCCGACAAGCCCAAGAAGAGGGC
TTGGTCGGAAATCCGATCATTGGAAATCTGGGTGATGACGAGTTGAAGAAGTACATCGAACAAAAAGAGT
ATTGGCCTGCTTTCATGTCTGGTGAACACATTGATTTGGCTATTAGATCCTGA
>PGTG_00167T0.2.5b871c5f gene=PGTG_00167T0
ATGCCATCAGCTACTGCCCCTTCGACGATGAATGCCAGGACGGCCGAGTTGGTCCGACATCTCAATACCA
CCGCCATCACTAACTCCACCGAGTCTTATCCAGGCATGCATAAACTCAGGTCCTTACGGGCCGCCGCTAC
ATTAAGAGACCCGTTTATTAATGAGGATACCGGATTTCCTCTCGAACTTCGTCACCGAATGGGTATTCGT
GGCTTACTACCCCCGGCTATCGAAACCTTAGATCAGCAAATGGCTAGGGTTTTGGATCAGATGAGAACTA
AACGAACTTCGATCGGACAATATATCTACTTGTCAAACTTGAGACAAAGTAATGTTAACTTGTTTTACCA
TGTCTTATTAACCAACACGTCCGAGGTTGTTCCACTGGTCTACACACCAGTCGTAGGAGAGGCCTGCATT
AAATGGTCTCACATTTACCAGCGTCCAGAGGGACTATATGTGTCTTGGAACGATAGAGGATGTATTCGTG
ATGTACTGAAGAACTGGCCTTTACCTGAGGAAGCTAGAATTTGTGTGGTCACTGATGGCTCAAGAATTTT
GGGCTTGGGTGATTTGGGTGTTGGTGGTATGGGAATTTCCGTTGGCAAACTGTCGCTCTACGTGGCGGCT
GCAGGCATTCGACCTTGGGCCACTGTACCGATCTGTATCGATCTTGGGACTGATAACGAAAAGAATTTGA
CTGATCCACTTTACTTGGGACTGAGGATGAAGAGGCGCTCGAAGGAAGAGGCTTTGGAGTTCATGGACGA
GTTCATGGCTGCTGTACATGCCGAATTTCCAGAATTGGTTATTCAACATGAAGATTTTGCAACAGAGCGT
GCTTTTGATTATCTAAAACGCTATCAACACAGCTATCCAATGTTCAACGATGATATTCAAGGTACTGGAG
CTGTCATCTTGGGTGGCTTCATCAATGCTGCTCGTCACTCCGCCTCAGCAAGTGGTAAGGAACTGCGTGA
TCAGCGGATCGTATTCATGGGGGCTGGAAGTGCTGGTGTTGGAGTAGCCAAGCAGCTACTCTCATTTTTC
ATCAACTTGGGTTTGTCAGAAGAAGAAGCAAAGGAAAGGGTTTGGTTAGTAGATACTAAGGGTTTGGTAA
CCCTTGATCGAGGTGACAAACTAGCCGCACACAAGACTTTCTTTGCTCGTCAACCAGGTGGCTCCCAGAT
CAAAACCCTCATCGAAGTGATCCAGCATGTGAAACCTACCGCGTTGATTGGTCTCGCAGCAACAGCGCAC
CTCTTCGATGAAGCAGTGGTCAAGCTGATGGCGGAGTTGAATCCTCGACCAATCATCTTCCCCCTCTCAA
ATCCTGTCCACCTGGCTGAATGCACGTTCGACGAGGCGGTCAAGTGGACCGACGGGCAGGTGCTATTTGC
GTCAGGCTCTCCGTTTGCCAGCTGCGGATGGCGTGGGCACACTATTGAACCAGGGCAAGGAAACAACATG
TATGTGTTCCCTGGTATTGGACTAGGGGCGATCTTGGCAAGGGTCAAGACAATCTCGGATAAGATGATCG
AAGCTTCAGCCTTGGCATTGTCAGATTCTTTGACAGATGAAGAAAAGGCAGATGGACTCTTGTACCCTAG
ATTGAACAGGATCAGAGATATCAGTACTTCGGTAGCGTTGCGTGTCATCCGACAAGCCCAAGAAGAGGGC
TTGGTCGGAAATCCGATCATTGGAAATCTGGGTGATGACGAGTTGAAGAAGTACATCGAACAAAAAGAGT
ATTGGCCTGCTTTCATGTCTGGTGAACACATTGATTTGGCTATTAGATCCTGA
>PGTG_00168T0
ATGACCTTGCCACTCTCCTCATTCGGCCCGGTAGTCGACTCTGGACACAACAACACCCTCAGCAATGATG
ATAACCCTCACAGCAACAACACCCACTCCGACGACTACGATACCTTCGAAATCTTTGACCCCCGGGGACT
CTTCTCACCAGCCACCAACCACCATCAAGCACTCTCATCGGATAATCTGCTCTGGCTCAAAAACCAGCAG
GCCGGATCACCCCAACCAGCTCCCTCACTCCAGTCAGCATTCGGCTTCTCACTCCCACCCTGGTCGATCG
ACCCTGCCCATCCCACTCAGCCCAACAGCAGCAGCAACAACAACAACAGTACCACCACCACCACAACAAC
ACCAGCAACAACCAAGACTATCGACCACCTCAACTCTCCTCAACATTCCTCACCCAGTTTCAGTCCACCC
AACTCATCCTTCAACCTGCCCCCAGAGTCTACCCCTCGGATGATCAGCCCTGTCGAATCACCCATCTCCC
CATGTAGTTCACTGCTCCAATTTTGCCGCTCACCCCCCACCAGCCTTTCGATGGATCAAGCCGGCTCTCT
CACTCGTGGTCGATCACCCCCTCCGCGATTCCTCTCCCATTCTCATTCTACTCCCTCGCCCTCCTCATCC
GCCACATCCTCACCATCTCCCTCCCACCACCCCGTACCCATCATGCATCCTATTCCCTCTCATCCTCGTC
AAAATCCTGCTTGCACCCATCATCGACCGACCCCTATCGTCACCTCAGGCATTCGAGACTCATCCTTACC
ATCCCGGCTCTCCTATCTGCGCTCGGACGACCGTCTTGATTCTGTCTCCTCGCTCGCCTACTCTGACATG
GATGCTTCGCCTGCTGTCAATTTCCTATCCGCTTTTGCTGATGCGACCCTTCCTTCAATTAGAACTGAGA
TGTCTCCTATTCCAACAGTGCCATCCGAAGTTTTGGAGGAGGGTGACCAGGTGGCCGGCTATATCTTTGG
TCCGATCATCGGTCGGGGTGGTTTCAGTGTGGTACGCGAGGCTCGTCATCCAATCACCGAGCAACGGGTA
GCAGTCAAGATCGTTCGAAGGTCTACCACTACCACCCTCCCCGGATCACAGCACAAGCCTCGCTTCCCAC
CCCAGCCAGTCTCACTTCACGCTTCCATTAGCTCTCGCGATCGCTCCTCATCGGTGGCCATGACCGTCAA
CGGACACCTAGTTAACTCTGCCCATCTACCCTTGCCCACCAGTGCTACCGAGGATCTTGCGAATGCGCTA
CTCAAACAGGAGATCAGAGTCTGGTCGAACTTGAGGCCACATCCCAACCTGGTGCCTTTGCTCTCACTCC
ACGAGACTCCTACCCAGACGTTGCTATTCATGCCCATCTGTGAAGGCGGCAACCTGCTTCAACTGCTCAA
TCAAGTCAAACTGAACCCCAACGAGCAAGACAAGCTATACGAGCTATTCAATTGGCCATCCTCTGATCCA
TCCTCGTCGCCATCCCTTGGACAACCTGATTCCTCCATGTCGCCTGGCGGTCTCCGGTTGGATCTTGTTC
GACCGATCTTTTGGCAAATCGTCCAGGGCCTCAAGTATCTCCATACCGAGGCAGGTATCGTGCACAAGGA
CATCAAGTTAGAAAACATCTTGATTCAGAAGGGGCAGATCAAAATATCCGACTTCGGTCTGGCCACTTAT
CCATCCCCTGGACGCCCCATCGACACCTCCAGAATGGGTAAAGGAAAAGCATCATCCAGTTGGAACCGAG
ATCTGTCTCTTCCCAAAAACTTCAGCGCTCTGCCCCGAATCAACGAAGGCCGGATCTCTGGAAGCGTCGA
CCCCCGGACGCTAACCTGGAGTCAATCTCATCACAACCGCTCTCGACTCCCGCCCAAACTTGATAACTCC
ATGTTCTCATCTCAGCCAGTCAAGGAGGTCGATGACGATGATATCAGTAGACAGGAAGATGATTCCCTCT
CCTCGATCAACATGTTCCCCACTGCCGCCGGATCATTGGCTTACACCCCTCCGGAACAGTTAAGATCTGA
AACACCCTTGGCCTGTCCCTCCTTGGATATCTGGGCCCTCGGTTGCGTCTTGTATGGTCTCCTGGAGGGG
CATCTCCCATTTGAGGATGACTTTGAGCCGAGGTTGAGACTGAAGATCATGAATGGACAATTTGAGTTCC
CAGGAACATTGGTAGTCAAACCGGATGAAACGAGTGAGACAGACGGGGAGCAGAAAATGATGGTCGCCAA
GGTGCTCAAAGGCTGTCTAGCGGTCGACAGGAACAGTCGATGGATGATTTCCGAGATCGTTAGCTCGTCT
TGGCTGGAGCGACACCAGACGCCGGTCCACAGTCGGGGTGGGACGATGAGCGACGACTCGGGCCAGTCGT
CTTCAGAGGCTCCCCTCGACGAACTTTCAATGTCCAAACGGTCCGCCTCTATCAGCTCAAGCGCCGCCTC
GGCCTGGTCGATAGAAGAGCTCTCGCTCGTTCCTGGCGCGGAGACCTGCACCAACGATAGACCATCCAGC
CCCTCGGGATCGGACAAAGACGACTTGGTGATTGGATCGTGTCCTGCTGCCTTCCAGGCCATCCTGCCTC
TCTGTGCTAGCTCTGACAACTCAGCATCCCCTTTGCTCAATGAGAACGAACTCATGGACCTCCACTCACT
ATTGACCAACGTCCCCTCCGGATCATCACCCTCCTCTCCCCTCTCTCCCCCTCCTTCCACAGGCCTCGAC
CGCCCCGCTCGTTCCAGACGACGCACATCCGGCTTCGACAGGCACCATCATATCAATCGCATCCAACACC
CCATCCCCAGGGCCTCTCCTCCCGTCCCCCTCCCTTCTCACTCTCGCTCCAGATCCAGAAACCGCAGCCC
ATTTTGCCCTCCTAAATGA
>PGTG_00168T1 gene=PGTG_00168T0
ATGACCGTCAACGGACACCTAGTTAACTCTGCCCATCTACCCTTGCCCACCAGTGCTACCGAGGATCTTG
CGAATGCGCTACTCAAACAGGAGATCAGAGTCTGGTCGAACTTGAGGCCACATCCCAACCTGGTGCCTTT
GCTCTCACTCCACGAGACTCCTACCCAGACGTTGCTATTCATGCCCATCTGTGAAGGCGGCAACCTGCTT
CAACTGCTCAATCAAGTCAAACTGAACCCCAACGAGCAAGACAAGCTATACGAGCTATTCAATTGGCCAT
CCTCTGATCCATCCTCGTCGCCATCCCTTGGACAACCTGATTCCTCCATGTCGCCTGGCGGTCTCCGGTT
GGATCTTGTTCGACCGATCTTTTGGCAAATCGTCCAGGGCCTCAAGTATCTCCATACCGAGGCAGGTATC
GTGCACAAGGACATCAAGTTAGAAAACATCTTGATTCAGAAGGGGCAGATCAAAATATCCGACTTCGGTC
TGGCCACTTATCCATCCCCTGGACGCCCCATCGACACCTCCAGAATGGGTAAAGGAAAAGCATCATCCAG
TTGGAACCGAGATCTGTCTCTTCCCAAAAACTTCAGCGCTCTGCCCCGAATCAACGAAGGCCGGATCTCT
GGAAGCGTCGACCCCCGGACGCTAACCTGGAGTCAATCTCATCACAACCGCTCTCGACTCCCGCCCAAAC
TTGATAACTCCATGTTCTCATCTCAGCCAGTCAAGGAGGTCGATGACGATGATATCAGTAGACAGGAAGA
TGATTCCCTCTCCTCGATCAACATGTTCCCCACTGCCGCCGGATCATTGGCTTACACCCCTCCGGAACAG
TTAAGATCTGAAACACCCTTGGCCTGTCCCTCCTTGGATATCTGGGCCCTCGGTTGCGTCTTGTATGGTC
TCCTGGAGGGGCATCTCCCATTTGAGGATGACTTTGAGCCGAGGTTGAGACTGAAGATCATGAATGGACA
ATTTGAGTTCCCAGGAACATTGGTAGTCAAACCGGATGAAACGAGTGAGACAGACGGGGAGCAGAAAATG
ATGGTCGCCAAGGTGCTCAAAGGCTGTCTAGCGGTCGACAGGAACAGTCGATGGATGATTTCCGAGATCG
TTAGCTCGTCTTGGCTGGAGCGACACCAGACGCCGGTCCACAGTCGGGGTGGGACGATGAGCGACGACTC
GGGCCAGTCGTCTTCAGAGGCTCCCCTCGACGAACTTTCAATGTCCAAACGGTCCGCCTCTATCAGCTCA
AGCGCCGCCTCGGCCTGGTCGATAGAAGAGCTCTCGCTCGTTCCTGGCGCGGAGACCTGCACCAACGATA
GACCATCCAGCCCCTCGGGATCGGACAAAGACGACTTGGTGATTGGATCGTGTCCTGCTGCCTTCCAGGC
CATCCTGCCTCTCTGTGCTAGCTCTGACAACTCAGCATCCCCTTTGCTCAATGAGAACGAACTCATGGAC
CTCCACTCACTATTGACCAACGTCCCCTCCGGATCATCACCCTCCTCTCCCCTCTCTCCCCCTCCTTCCA
CAGGCCTCGACCGCCCCGCTCGTTCCAGACGACGCACATCCGGCTTCGACAGGCACCATCATATCAATCG
CATCCAACACCCCATCCCCAGGGCCTCTCCTCCCGTCCCCCTCCCTTCTCACTCTCGCTCCAGATCCAGA
AACCGCAGCCCATTTTGCCCTCCTAAATGA
>PGTG_00169T0
ATGGGATCGGTTCGGAAGAGCAACCTGCTGAATGGAGTCTTGAAAAGCGCAATAGCATCTCCTGGCAACC
ACTTCAATGCTACTCGACGGCCCTCAAGTTTACTATCTCAACCCAGAAGAATGCTGTCTGATTTCCACCG
GCTCAAAGGCTCCGGTTTAGTGCCCATGGTGATCGAGCGTGAAGGACGCGGGGGCGAACGCGCTTTTGAT
ATCTTTTCTCGGCTTCTCAGGGAGCGGGTGATCTTTGTTGGTGGAGAGATCAATGACGCGGATGCAAACT
TGATCGTGGCTCAATTACTCTACCTAGAGGCGGAAAGTCCAGATCCCATCGAGTTGTATATAAATTCACC
TGGTGGAAGCGTTACGGCTGGATTGGCAATTTATGATACTATGCAATATGTCCGATCACCAGTGCATACA
ATCTGCATAGGGCAGGCTTGCTCGATGGGGTCAATCTTGTTAGGAGCTGGTGCCAAGGGATTTCGCAAAG
CGCTACCGAACTCGACGATTATGATTCATCAGCCATCCGGTGGTTCAAGTGGTCAAGCATCAGATATGGC
CATTCGGGCCAACGAGATCTTACGTCTGAAGAAACGCTTGATCGAGATCTACGCAAAGCATTGTGGCAAA
GAAGACGAAAGTCAAACGGACCGATGCAATCGATTTGAACAAGCCTTGGAGCGAGATAAGTTCATGGACG
GTGAGAGTGCCCAAGCCTTCGGGATTATTGATCAGGTCGTCGCCTCTCGTTCTTCCAAGCCCAACGATAA
TTAG
>PGTG_00170T0
ATGTCCGACCAAAATGACAAGGCTTCACCACCCGATGACAAGACATTAAACGTACCCAGTACAGGCACCG
GCGGGACTCCCTCGGATTTCCTAAAACAAGTCGTCGGTCATCAAGTAACTGTCAGGCTGAATAGCGGAGT
AGATTATCGAGGTATTTTGTCTTGCTTGGATGGGTACATGAACATCGCTCTCGAAAACACTGAGGAGTAT
GTTAATGGGATCAAGCGGAATAGTTATGGGGATGCATTCCTAAGGGGGAACAATGTTTTGTACATCAGTC
GAGTCGAATAA
>PGTG_00171T0
ATGTTCCGAACCACCAAGCAAGCACATTTGATCATCACCAGATCACAGCAACAAAACATCCTCCACCAAC
TCAGCAGAAGAACCAGACCGACCACGCTCTTGACCAGACGAGGACTCCATCAAAACTCCCACAGGGATTT
CTATGGCTTCAAGCAAGCCATCTCAGACATCAACCTCAAATGGACTGCATCCATCGGACTGGTGATCAGT
ATCGGACTATGGTTCTACCTCCAAGACCAGATCGAAGCTCGTCCATCAACTCATCTCAAGATAGACGAAC
CTCTACCACCGATGATCGTCCTCAACCAACCAACAAATCAACACATGATCGATCCCGCCACCCAATTGGA
AATCCCTGCCCATGCCCAACTCAAACCCGAGCACATCAACCTCGAAGAGCCCATGCGCCTCGTCGGCTTG
GGCGTAAGGACGGTCTCATTCCTGGCTGTGAAGGTGCACGTGGCCGGCTTTTGTGCCGATCCGAGGGTGC
TCAGAGCACTCAGAGTTGTCCCTGGTTGGAGTGATGATTTAACAAAGGAGAAACTATTATCAAAATCTAC
TCAAAAACAACCCAATCTCGATTCTAAGGATCAAGAGGAAATCAGAGGCGAGGCTTTGATTCGTAACTTA
ATGGCTGCACCCGCTAATTTCGCTATCCGAATTGGCCAGTCTTCTTCCTTCGAAAAGCGAATCTCATACT
TTAATTTTTGCCTTTATCGTTTTGACTGA
>PGTG_00172T0
ATGGCATCATCAACCGGCGGCAAACCGAAAAAACGGGCACACATCCTTCGTTCCGGGAACGCCGGGAACT
CATCCAAATCAGCCGCTCCCACTCCACCGCCGGAACCAGACAATGGTCGACCACCACCTCTGTTTCCACC
GGGTTCAAAAACCCCAGTCCAACTTCTCCATGAGCGATGTCGACATAACAAATGGGAGAAACCTTCGATC
GATATTAGACGGTTCTCTGAGGGTTTTACAGCTGTGGTCACCCTGGTAAAGACAGACAAGAAGGATGCAT
CACTCAGACACACCGTTCGAATGGAGCCTCGTCCACCTCTGAACCGAAAGACCGGGGAGGAAGCGAAGCA
TTGGGCTGCAACTTATGCGCTATTCAGATTTTGCAATAACATGCCTTTACACCGCGTGCTCCCACCAGGT
CCCAAGGATTATTGGGCAACTCTTGAACAAGAGAAGAAGAGTGCTCCCGCTCATCGAGATTGGGAGTTTG
ATCCAGATCCCTTCCAGGCCGCAGTTGAAGTGAAAAAGCGGCAGCAGACACGAGAGCAGAAGATTGAACA
ATCTAACAATAATCAAGCGGGCGGAACTCAAGGCGAAGAGAAGAAACCACTCCCTAAGTGTTGGTCACTA
GCACCTGAGGTCAAGATGGACCATGCCTTGCGAGATCAAATCGAGCAAATCATTAGAGGCCTCCTTACTC
GCATCCACATACCCGAGTCGGAGCCAACATCTCAGAACGGACAGCCAGATATTCAATATACTTCGCGACT
GTCTTCGCTCGAAAGTCAAAAACTTTCCGACGAATTAATCAAGATGGGATTCCGACCTGGACACGTCTCC
TCAGCTCTAGATCATCTATCCAAGATTCACAATGCCTCAGGATCAGCTTCCCAAAACAAAACCTCCCAGT
TAGCCCGCACTCTTCTGAAAAGCTTTCAAGGATCCAGTGATCGTGATGCGTTGCTTCAATATTTGACTGT
CGTAGTCCCCGAAGATGACCTTCCTATCCGATTCCGACCCACAGAAAAATCCGCATCATTTGTAACTGCC
ATGTCAAGTGGTGCGGGAAGGGGACCCCACGGGCAAAATTTAGAAATAAAATGGATGGTTGAGCGACTGA
ATAGACTCCATGGGTTTCCGTTAGAAGCTATTTCAACTACGCTCAATGGTCCAGTGGGAGCTCAGGAAAG
TGTGGCGTTGGAAACTCTGGCACGCCGGCTAGCAGGTTGGGATGCTGATAGTCCGTTGAAACACGCCGAT
ATCGCAAGCCAAGAAACTCCTGAAGTCAAGGAGATCCTTCGATCAAGGGACCAGAAACGTGCGATAGAAA
AAGAAGCCCTAGAATCTATTTATGGTGGTGATCGATATCGAACAGTGTCTGAAGCACCAGGAACTGACTT
TGAAATCTTGATACTATCATCTCAATCTCAGGCAAAAGAAGATTTGTGGCTTCGGATTATATTTCACCCA
CAATCGTTGTACCCCACCGCCACGTCTTTGATATCGAAAGCATGTATACCGACGTTTTCCATCGTCTCAT
CCACTGTCCCCTCATACTTGAGGCTTGCTCTCATGAAGAAAACTCTCGAACAATTTGGTGATCCAACAAG
CGGATGGTCTTCGATGCTGGATGAAGGTGAAGGAGGCGTGATATTTGAGATGGTTAGCTACCTTGAAGAA
ACGTGGTCTCTGCTGGCCAAAGAACCGCCAGACGTTGCCGATGTTATGTATAATTTCGTTGTGGAGAAGC
AATTGCCTCAATCACCATCTACACCCCCAATCGTGGCACGGAACAACTCTCGTGGCACTCCGAAGCAGCA
AACAAAAGCACTCACATTAACGCGGATACCTGAAACAGATCAACGGCTAATGAAAGAGCAGTGCGCCTTA
ATCGCAAACCCCGCCTATGCGACCGTTTCCAAAGACCGCCAAGGTCTCCCTGCTTGGTCAAGTCGCTCGG
AGTTCCTGGAGGCCCTGTCAGATCCTGCTGTTCGCGTCGTGGTCGTTGCAGGCGAGACCGGTAGCGGAAA
AACTACCCAGCTGCCTCAATTTATTCTAGAGTCCGAATTTGAGGCGGGACGTGGTAGCGCAGTCAACATT
ATTTGTACCCAACCACGTCGAGTGAGTGCAATTGGGGTCGCGACACGTGTTGCTAGTGAAAGACTTGAGA
ACATTGACGATAAAGACGGTGTTGTTGGGTATGTGATCCGAGGCGAGAAAAGAAGTGGCCGTCATACGAG
ACTATTGTTTGCAACAAGTGGTGTACTTCTCAGGCGCTTAGCTACAAGTGATCCCGACCTTTTAGGCATT
TCACATCTATTTGTAGATGAGGTTCACGAGAGGAGCATGGAGGGCGACTTGCTTTTGCTTGAGCTACGAG
ACATTCTGAAAAGAAATACAAAGATTAAGATCGTACTAATGTCAGCAACTGCAAACCAAGATTTGTTTGT
CAAATACTTCGGAACAGCCACAAGGATCAACATTCCTGGAATGACTTACCCGGTAAAGGACTTTTACTTG
GAAGACTATTTAAAACGGCTTAAATATACCCCAGCCAATGCTAAATCACGACCCGATCGCGATGCAGCGC
AGAGGAAGCAAACTGAGGCGCTCTGTAAAGGATTCATGGCGATGGGCTACAACGAAACCGAAAGCCGGTA
TCTCGGCTCAGCTTCCAAAGCGGCTCGCACCATTGACGAACAATTGATCGCGTCCATTGTTATGGATATC
CTGAATAGCGACCCTTCTCAGCAGAGCAGTGGAAACTTTGGCGTGGTCTTAGTTTTTGTTTCAGGAGTTG
CCGAAATTTGCGCTGCAATCAAAGCTATCGAGAATCTTTGCAGAAAGCGGGTTGAATGTCTTCCCTTACA
CAGTCAGCTATCGAGCGCTGAGCAGAAAAGGGTCTTCCGCCCAGTCCATTCTTCGCGAATGAAAGTAGTT
GTGGCGACTAACATTGCCGAAACGTCTATAACAATACCCGACGTGCGCTACGTGATTGATAGTGGTCGAG
AAAAGCAAATGGAACTCGACCAGGAGGTTGGGATGACACGATTGGTTGAAGTCAATTGTTCGCAAGCGGC
CGCCAAACAAAGACGTGGTCGAGCTGGTAGAACGACCGCTGGGGTTGCGTATAAGCTTTTTACCAGAATT
TGTGAACGCGAAACAATGTTAGTTGATACGAAGCCTGAAATCTTGCGCACTCCATTGGAGGCTCTGTTCC
TCCAAGTCAAAGCAATCAGAGAGAAAGAGGATGTACCGACTTATTTACAAAAAGCGCTCACTCCGCCACT
TCAAAGTGCTGTAGACCGGGCCATTGAGAATCTAGAAGTTGTCGGGGCATTCTATGATGGCTCATTGACG
GCATTGGGAAAGCATCTTGCCCAACTACCGCTCGACCTTCGTCTCGGCAAACTTCTGATTCTGGGTGCAA
TATTTAAGGTTTTTGAACCAACGTTAACATTGGCCGCTATGCTTTCGGTCAACAAGCCACTTGTCATCAG
TTCCTTTGAAAAACGAGAAGAAAGTAGCCTGGCAAGACTGAAGTTTAAGGTGGCCAACAGCGATTTGCTG
ACCAACATCAATGCTTTTGATGAGTTTATCCGTATCCAACGTGAATCCGGCAGTGGCAGCGCGCGGGAAT
TTTGTGAAAGAAACTTTTTATCTATGTCAACGATTCGAGACATAATCTCAACTCGCTCAGATTTGCTCTC
ACAAATGCAGGAACGAGGATTTGTTCCCAAATCATATGGAAAGAATAGCATGCACAGAATAGCTCTCGTG
ACTTCAAACAGTGGCGATGGTGCCGAGGAACTCAATTTGAACAAGAATAGTGACAAGTTGAATTTGGTCA
AAGCAGTCTTTGCGGCTGGATTGAGTCAAGTGGTTCGGATCGAAGTCCCACAAACCAAATATGATCAGAT
TGCTAGCGGAACCATAGAGAAAGATGTGGACTCGAAGGCTGTCAAGTTTTACGATCCAAAAATTGGACGC
GTATTCCTACATCCATCTTCGATCTTGTTCAAGTCCGCTCAAGATTTGAAAGCTGCATTCTTAGCTTATT
TTTCGCGATCAGCTAGTGGTTCAGATGCCAACTCCAAAGTCTTTTTACGTGATGGAACCACGGTTCCTCT
CTTTGGGATGTTACTATTGTTTGGCTCCGGCTCGATCAAACTAAACCACGAGCGTGGGGGGCTATCGATC
CAAACGAGATCGATGGAAGATGGCCGAGAGACGAACGAGAACACAATCAAACTCCGGGCACCGATGCGGA
TTGGCACCTTATGCAACCAATTGAGACATCTCTTGGATACACTTCTGCTCATCGTCGTCGATCAACCTCA
AAAACTCTCCAATAATTGGGATAACGATCTCGATGCGCAACAAGTCATTGAATGTGTTGTCAACTTAATT
CAGTCTGATGGATCTGGCTCTGTCATATGA
>PGTG_00174T0
ATGTCAGAAGTCACAGTCCTCTGCAAGGAACTCACCATCTTACAGACTCGGCTGGAGGCCCTGGAAACAA
GACTGACGACAATGCTTCCATCTCATGTTCAACTATCAAGCCACAAGCTCGCGACAGCCAAGGATAAGAC
GGTGAAGAGCAAGGAAACGATCTCGCATGTTTCAGTTAAACATTCAAAGAAATCTTGCTCGGACACGAAG
GGGAATTCCCAAACCCTCCGAAGCCGTTCGTTTAAGGTGATGCGACACCTCATTAACGTTGTCGACATTT
CCCATCTTGGAACGATACCAGCTGAACGCCTTGAGAATTCGTCGAACGACCAGACCTCGTTTCTGAAGAC
CACCGGAGCTGCCAGGAGATCTGAATCCAAGCATTCAGGACTGGCCTACACGTCTGATACACCTAAAATC
TTCCATCCTAAACGTCCTCGCAAGGAAGTTCAGATCACCGGGGCATCGACATTGTTCCAATCACCATCAA
GCCCTAAAGGCCCTTTCTCAGCTACCGTGCTTCCAACAACAACAGATTTGCAAAGACTGATGAAAGACAA
ATCAGTGCAGGAGCCTGTGAGACCTCCAAGTAGACTGGAGACGACTCTCAACGAAAGCTCTGACTCCTCT
CGATACCTGCACCCTAAGCGACCTCGCAAAGTCAAGTTTCCCAACAACTCGACTACTTTAAATCAACAGT
CAGAAGTGGTATTTCCCAAGACAGCTGAGATTTCTATGGTCACAAGGACACCAGAAAACATCCTGCCCGA
AGTTTTTGCGTATAACAAACTCGCACCTCGGCTGTGGACGATTCTCACTCCTCAGCACGACCCTGGCTTA
TGCTAA
>PGTG_20591T0.3.5b871c5f gene=PGTG_20591T0
ATGGCGGGATGTTCCTCTGCGTCAATTTTATGTTTCCTACTATATTGCGTCCTTACCACCATCAACGCGT
CGCCGCTTGTTCAATCTCAGTACGCTTCGGCAGCCTCAGCCCATCCCCATCAGTATATCTTGAGCCCAGA
CTTCGAGATTACCGACAAACCGAAAACACGTAAATACACCTTTCATGTCACCGAGAGCACAGCCGCTCTA
GATGGTTTCCTGCGACCGGTGTTGGCCATCAATGGGCAGATACCAGGTCCCCTGATCGAGGCGAATGAAG
GTGATCATTTGGAGATCACCGTCGTAAATCAAATGTCGGTTGGATTGACCTTACATTGGCATGGTATCTA
TCAGAATGGAACAAATTGGGAAGATGGTGTAACTGGTGTTACCCAATGTCCCATTCCTGCCGATGGTGGA
AGTTTCACGTATACATTTGATTTACATGGGCAGTTCGGAACCTTCTGGTATCATTCTCATCACCAGAATT
TGATGGCTGACGGGATAAATGGCCCATTGATCATCCATTCACCACGAGACCCACTTAAAAGGCATGTTGA
TTTTGATCAGGACGTCGTGTTAATCCTAGCGGATTGGTATCACAACACTTCGACCGATATTGTTGAGCAC
ATGCTTAGCGAGGCTGGTTACTTTGGCACCCCAGCAGCCCCCGGCCCTAACTCTGCACTGATTAACGGTA
TCGGCGAATGGAATTGCTCGCAAGCGAGTAAAGCACAGCAATGCAAACAAATAAATCCCCCACCGGAATT
TACGTTCAAGGCCGGAGACAAGATAAGATTTCGCCTTATAAACGCCGGCGTTCATGCTATGTTCTTCTAC
TCCGTCGATGAGCACACCCTAAACGTAACAGAGGCTGATGGGACCGGAGTATATGGCCCTCCTGCTCTCC
ATCGTGTTTGGCTTCATAACGGACAAAGGTATTCGGTGGTTATCAAAACAAAGAAAGAAGACGCTGGCAA
AAGCTTCTACTTGAGAGCCACGATGGATTCGGATTGTTGGGCGTGGGTTCCGGATGACATTCAGCTCACT
GGTTTTGGAATCCTCAGGCTGGTTGATGATGAGTCAAAAATAAAGAAAATATCCCAATCTCAAACTCGAC
CGCAGACAAAGGATTGGCCAGATGAAATCTTGGGAGACTGTATTGACCTTCCGACCAGTAGTCTGGTTCC
AATTTTGAAGGAAAGCGTCCCCAATTCAGTAGTTGGTTCTGGAAGCTTCAAGGCTGGATTTGGCTTTCAG
TTTATCAATAATACTGCACTACATCTAACCCGTGCTCAAGCGGTCAAGTTAGCCCAAAAAGTCAATGCTA
GCAGCTTGTCTTTAACCACCAATCCACGAACGGAAGAGCTCCAAACAACTAACGACACTGCCAGCTTTCT
GAGAAACGGAACCGCTCGGACCTTACTCAACGCGCGAAGCAAATCGGTGGAAGGGCTTTGGAACCTAGAT
GAATCTGAATCACTGACTGCCTTGGCCAAAAGGCAAGTGTCAGTCGGTCAGAAGAATCTACCGCCCGGGA
ATAGAACAAACATGCTAGGAATCACCCGCACAGGAGGCCCTCCTCCTACGCCTGCGGGCACGATCGGGAA
ATTCTTTCTGAATAATATCAGCTGGACGACATATCCATACCGACCGGTGCTGCACGATTTGACACCCGGA
GGAGTGGGAGCTGTCAATGGCTCTAACGTAGCAAACGTCATATATCCTACCTCAGAATGGTACGATCTGT
ATCTGGCCAACATAGATCCTGCAGGGAGTCATCCTTACCACCTGCACGCGATGGACATGCATATCGTTGC
CGAGGGGAAAGGCTTACCTACTCCCGAAAACCTTGCGAAGGTGTCCTATAATACGGCCAATCCGCTCCGA
AGAGATACGATTGTCGTACCCCCAGCTTCATTCACAGTAATTCGACTTCGCGCTGATATTCCGGGTGCTT
GGATCGTCGTATGTCACCCTTCGATTGCATTCAAACTACCAAGTGACCCAGCTTTATTGATGTAA
>PGTG_20591T0
ATGGCGGGATGTTCCTCTGCGTCAATTTTATGTTTCCTACTATATTGCGTCCTTACCACCATCAACGCGT
CGCCGCTTGTTCAATCTCAGTACGCTTCGGCAGCCTCAGCCCATCCCCATCAGTATATCTTGAGCCCAGA
CTTCGAGATTACCGACAAACCGAAAACACGTAAATACACCTTTCATGTCACCGAGAGCACAGCCGCTCTA
GATGGTTTCCTGCGACCGGTGTTGGCCATCAATGGGCAGATACCAGGTCCCCTGATCGAGGCGAATGAAG
GTGATCATTTGGAGATCACCGTCGTAAATCAAATGTCGGTTGGATTGACCTTACATTGGCATGGTATCTA
TCAGGCGAGTACCCAACTTCACAGTGTTACCCAATGTCCCATTCCTGCCGATGGTGGAAGTTTCACGTAT
ACATTTGATTTACATGGGCATTCTCATCACCAGAATTTGATGGCTGACGGGATAAATGGCCCATTGATCA
TCCATTCACCACGAGACCCACTTAAAAGGCATGTTGATTTTGATCAGGACGTCGTGTTAATCCTAGCGGA
TTGGTATCACAACACTTCGACCGATATTGTTGAGCACATGCTTAGCGAGGCTGGTTACTTTGGCACCCCA
GCAGCCCCCGGCCCTAACTCTGCACTGATTAACGGTATCGGCGAATGGAATTGCTCGCAAGCGAGTAAAG
CACAGCAATGCAAACAAATAAATCCCCCACCGGAATTTACGTTCAAGGCCGGAGACAAGATAAGATTTCG
CCTTATAAACGCCGGCGTTCATGCTATGTTCTTCTACTCCGTCGATGAGCACACCCTAAACGTAACAGAG
GCTGATGGGACCGGAGTATATGGCCCTCCTGCTCTCCATCGTGTTTGGCTTCATAACGGACAAAGGTATT
CGGTGGTTATCAAAACAAAGAAAGAAGACGCTGGCAAAAGCTTCTACTTGAGAGCCACGATGGATTCGGA
TTGTTGGGCGTGGGTTCCGGATGACATTCAGCTCACTGGTTTTGGAATCCTCAGGCTGGTTGATGATGAG
TCAAAAATAAAGAAAATATCCCAATCTCAAACTCGACCGCAGACAAAGGATTGGCCAGATGAAATCTTGG
GAGACTGTATTGACCTTCCGACCAGTAGTCTGGTTCCAATTTTGAAGGAAAGCGTCCCCAATTCAGTAGT
TGGTTCTGGAAGCTTCAAGGCTGGATTTGGCTTTCAGTTTATCAATAATACTGCACTACATCTAACCCGT
GCTCAAGCGGTCAAGTTAGCCCAAAAAGTCAATGCTAGCAGCTTGTCTTTAACCACCAATCCACGAACGG
AAGAGCTCCAAACAACTAACGACACTGCCAGCTTTCTGAGAAACGGAACCGCTCGGACCTTACTCAACGC
GCGAAGCAAATCGGTGGAAGGGCTTTGGAACCTAGATGAATCTGAATCACTGACTGCCTTGGCCAAAAGG
CAAGTGTCAGTCGGTCAGAAGAATCTACCGCCCGGGAATAGAACAAACATGCTAGGAATCACCCGCACAG
GAGGCCCTCCTCCTACGCCTGCGGGCACGATCGGGAAATTCTTTCTGAATAATATCAGCTGGACGACATA
TCCATACCGACCGGTGCTGCACGATTTGACACCCGGAGGAGTGGGAGCTGTCAATGGCTCTAACGTAGCA
AACGTCATATATCCTACCTCAGAATGGTACGATCTGTATCTGGCCAACATAGATCCTGCAGGGAGTCATC
CTTACCACCTGCACGCGATGGACATGCATATCGTTGCCGAGGGGAAAGGCTTACCTACTCCCGAAAACCT
TGCGAAGGTGTCCTATAATACGGCCAATCCGCTCCGAAGAGATACGATTGTCGTACCCCCAGCTTCATTC
ACAGTAATTCGACTTCGCGCTGATATTCCGGGTGCTTGGATCGTCCACTGTCACATTGGATGGCACATGT
GA
>PGTG_20591T0.2.5b871c5f gene=PGTG_20591T0
ATGGCGGGATGTTCCTCTGCGTCAATTTTATGTTTCCTACTATATTGCGTCCTTACCACCATCAACGCGT
CGCCGCTTGTTCAATCTCAGTACGCTTCGGCAGCCTCAGCCCATCCCCATCAGTATATCTTGAGCCCAGA
CTTCGAGATTACCGACAAACCGAAAACACGTAAATACACCTTTCATGTCACCGAGAGCACAGCCGCTCTA
GATGGTTTCCTGCGACCGGTGTTGGCCATCAATGGGCAGATACCAGGTCCCCTGATCGAGGCGAATGAAG
GTGATCATTTGGAGATCACCGTCGTAAATCAAATGTCGGTTGGATTGACCTTACATTGGCATGGTATCTA
TCAGAATGGAACAAATTGGGAAGATGGTGTAACTGGTGTTACCCAATGTCCCATTCCTGCCGATGGTGGA
AGTTTCACGTATACATTTGATTTACATGGGCAGTTCGGAACCTTCTGGTATCATTCTCATCACCAGAATT
TGATGGCTGACGGGATAAATGGCCCATTGATCATCCATTCACCACGAGACCCACTTAAAAGGCATGTTGA
TTTTGATCAGGACGTCGTGTTAATCCTAGCGGATTGGTATCACAACACTTCGACCGATATTGTTGAGCAC
ATGCTTAGCGAGGCTGGTTACTTTGGCACCCCAGCAGCCCCCGGCCCTAACTCTGCACTGATTAACGGTA
TCGGCGAATGGAATTGCTCGCAAGCGAGTAAAGCACAGCAATGCAAACAAATAAATCCCCCACCGGAATT
TACGTTCAAGGCCGGAGACAAGATAAGATTTCGCCTTATAAACGCCGGCGTTCATGCTATGTTCTTCTAC
TCCGTCGATGAGCACACCCTAAACGTAACAGAGGCTGATGGGACCGGAGTATATGGCCCTCCTGCTCTCC
ATCGTGTTTGGCTTCATAACGGACAAAGGTATTCGGTGGTTATCAAAACAAAGAAAGAAGACGCTGGCAA
AAGCTTCTACTTGAGAGCCACGATGGATTCGGATTGTTGGGCGTGGGTTCCGGATGACATTCAGCTCACT
GGTTTTGGAATCCTCAGGCTGGTTGATGATGAGTCAAAAATAAAGAAAATATCCCAATCTCAAACTCGAC
CGCAGACAAAGGATTGGCCAGATGAAATCTTGGGAGACTGTATTGACCTTCCGACCAGTAGTCTGGTTCC
AATTTTGAAGGAAAGCGTCCCCAATTCAGTAGTTGGTTCTGGAAGCTTCAAGGCTGGATTTGGCTTTCAG
TTTATCAATAATACTGCACTACATCTAACCCGTGCTCAAGCGGTCAAGTTAGCCCAAAAAGTCAATGCTA
GCAGCTTGTCTTTAACCACCAATCCACGAACGGAAGAGCTCCAAACAACTAACGACACTGCCAGCTTTCT
GAGAAACGGAACCGCTCGGACCTTACTCAACGCGCGAAGCAAATCGGTGGAAGGGCTTTGGAACCTAGAT
GAATCTGAATCACTGACTGCCTTGGCCAAAAGGCAAGTGTCAGTCGGTCAGAAGAATCTACCGCCCGGGA
ATAGAACAAACATGCTAGGAATCACCCGCACAGGAGGCCCTCCTCCTACGCCTGCGGGCACGATCGGGAA
ATTCTTTCTGAATAATATCAGCTGGACGACATATCCATACCGACCGGTGCTGCACGATTTGACACCCGGA
GGAGTGGGAGCTGTCAATGGCTCTAACGTAGCAAACGTCATATATCCTACCTCAGAATGGTACGATCTGT
ATCTGGCCAACATAGATCCTGCAGGGAGTCATCCTTACCACCTGCACGCGATGGACATGCATATCGTTGC
CGAGGGGAAAGGCTTACCTACTCCCGAAAACCTTGCGAAGGTGTCCTATAATACGGCCAATCCGCTCCGA
AGAGATACGATTGTCGTACCCCCAGCTTCATTCACAGTAATTCGACTTCGCGCTGATATTCCGGGTGCTT
GGATCGTCCACTGTCACATTGGATGGCACATAGCTGCTGGCTTCGCCGGTGTGGTAATTGTACAGCCAGA
TGTGATCAAACAATTCCAAATTCCAAAGAAGAACCTGGATCTCTGCGAGGCTCGAGTAGGACCACTAGAT
ACGATCGAACCCGGATTGTAG
>PGTG_20591T0.1.5b871c5f gene=PGTG_20591T0
ATGGCGGGATGTTCCTCTGCGTCAATTTTATGTTTCCTACTATATTGCGTCCTTACCACCATCAACGCGT
CGCCGCTTGTTCAATCTCAGTACGCTTCGGCAGCCTCAGCCCATCCCCATCAGTATATCTTGAGCCCAGA
CTTCGAGATTACCGACAAACCGAAAACACGTAAATACACCTTTCATGTCACCGAGAGCACAGCCGCTCTA
GATGGTTTCCTGCGACCGGTGTTGGCCATCAATGGGCAGATACCAGGTCCCCTGATCGAGGCGAATGAAG
GTGATCATTTGGAGATCACCGTCGTAAATCAAATGTCGGTTGGATTGACCTTACATTGGCATGGTATCTA
TCAGAATGGAACAAATTGGGAAGATGGTGTAACTGGTGTTACCCAATGTCCCATTCCTGCCGATGGTGGA
AGTTTCACGTATACATTTGATTTACATGGGCAGTTCGGAACCTTCTGGTATCATTCTCATCACCAGAATT
TGATGGCTGACGGGATAAATGGCCCATTGATCATCCATTCACCACGAGACCCACTTAAAAGGCATGTTGA
TTTTGATCAGGACGTCGTGTTAATCCTAGCGGATTGGTATCACAACACTTCGACCGATATTGTTGAGCAC
ATGCTTAGCGAGGCTGGTTACTTTGGCACCCCAGCAGCCCCCGGCCCTAACTCTGCACTGATTAACGGTA
TCGGCGAATGGAATTGCTCGCAAGCGAGTAAAGCACAGCAATGCAAACAAATAAATCCCCCACCGGAATT
TACGTTCAAGGCCGGAGACAAGATAAGATTTCGCCTTATAAACGCCGGCGTTCATGCTATGTTCTTCTAC
TCCGTCGATGAGCACACCCTAAACGTAACAGAGGCTGATGGGACCGGAGTATATGGCCCTCCTGCTCTCC
ATCGTGTTTGGCTTCATAACGGACAAAGGTATTCGGTGGTTATCAAAACAAAGAAAGAAGACGCTGGCAA
AAGCTTCTACTTGAGAGCCACGATGGATTCGGATTGTTGGGCGTGGGTTCCGGATGACATTCAGCTCACT
GGTTTTGGAATCCTCAGGCTGGTTGATGATGAGTCAAAAATAAAGAAAATATCCCAATCTCAAACTCGAC
CGCAGACAAAGGATTGGCCAGATGAAATCTTGGGAGACTGTATTGACCTTCCGACCAGTAGTCTGGTTCC
AATTTTGAAGGAAAGCGTCCCCAATTCAGTAGTTGGTTCTGGAAGCTTCAAGGCTGGATTTGGCTTTCAG
TTTATCAATAATACTGCACTACATCTAACCCGTGCTCAAGCGGTCAAGTTAGCCCAAAAAGTCAATGCTA
GCAGCTTGTCTTTAACCACCAATCCACGAACGGAAGAGCTCCAAACAACTAACGACACTGCCAGCTTTCT
GAGAAACGGAACCGCTCGGACCTTACTCAACGCGCGAAGCAAATCGGTGGAAGGGCTTTGGAACCTAGAT
GAATCTGAATCACTGACTGCCTTGGCCAAAAGGCAAGTGTCAGTCGGTCAGAAGAATCTACCGCCCGGGA
ATAGAACAAACATGCTAGGAATCACCCGCACAGGAGGCCCTCCTCCTACGCCTGCGGGCACGATCGGGAA
ATTCTTTCTGAATAATATCAGCTGGACGACATATCCATACCGACCGGTGCTGCACGATTTGACACCCGGA
GGAGTGGGAGCTGTCAATGGCTCTAACGTAGCAAACGTCATATATCCTACCTCAGAATGGTACGATCTGT
ATCTGGCCAACATAGATCCTGCAGGGAGTCATCCTTACCACCTGCACGCGATGGACATGCATATCGTTGC
CGAGGGGAAAGGCTTACCTACTCCCGAAAACCTTGCGAAGGTGTCCTATAATACGGCCAATCCGCTCCGA
AGAGATACGATTGTCGTACCCCCAGCTTCATTCACAGTAATTCGACTTCGCGCTGATATTCCGGGTGCTT
GGATCGTCCACTGTCACATTGGATGGCACATAGCTGCTGGCTTCGCCGGTGTGGTAATTGTACAGCCAGA
TGTGATCAAACAATTCCAAATTCCAAAGAAGAACCTGGATCTCTGCGAGGCTCGAGTAGGACCACTAGAT
ACGATCGAACCCGGATTGTAG
>PGTG_20591T0.1.5b871c5f.1.5b8765f7 gene=PGTG_20591T0
ATGGCGGGATGTTCCTCTGCGTCAATTTTATGTTTCCTACTATATTGCGTCCTTACCACCATCAACGCGT
CGCCGCTTGTTCAATCTCAGTACGCTTCGGCAGCCTCAGCCCATCCCCATCAGTATATCTTGAGCCCAGA
CTTCGAGATTACCGACAAACCGAAAACACGTAAATACACCTTTCATGTCACCGAGAGCACAGCCGCTCTA
GATGGTTTCCTGCGACCGGTGTTGGCCATCAATGGGCAGATACCAGGTCCCCTGATCGAGGCGAATGAAG
GTGATCATTTGGAGATCACCGTCGTAAATCAAATGTCGGTTGGATTGACCTTACATTGGCATGGTATCTA
TCAGAATGGAACAAATTGGGAAGATGGTGTAACTGGTGTTACCCAATGTCCCATTCCTGCCGATGGTGGA
AGTTTCACGTATACATTTGATTTACATGGGCAGTTCGGAACCTTCTGGTATCATTCTCATCACCAGAATT
TGATGGCTGACGGGATAAATGGCCCATTGATCATCCATTCACCACGAGACCCACTTAAAAGGCATGTTGA
TTTTGATCAGGACGTCGTGTTAATCCTAGCGGATTGGTATCACAACACTTCGACCGATATTGTTGAGCAC
ATGCTTAGCGAGGCTGGTTACTTTGGCACCCCAGCAGCCCCCGGCCCTAACTCTGCACTGATTAACGGTA
TCGGCGAATGGAATTGCTCGCAAGCGAGTAAAGCACAGCAATGCAAACAAATAAATCCCCCACCGGAATT
TACGTTCAAGGCCGGAGACAAGATAAGATTTCGCCTTATAAACGCCGGCGTTCATGCTATGTTCTTCTAC
TCCGTCGATGAGCACACCCTAAACGTAACAGAGGCTGATGGGACCGGAGTATATGGCCCTCCTGCTCTCC
ATCGTGTTTGGCTTCATAACGGACAAAGGTATTCGGTGGTTATCAAAACAAAGAAAGAAGACGCTGGCAA
AAGCTTCTACTTGAGAGCCACGATGGATTCGGATTGTTGGGCGTGGGTTCCGGATGACATTCAGCTCACT
GGTTTTGGAATCCTCAGGCTGGTTGATGATGAGTCAAAAATAAAGAAAATATCCCAATCTCAAACTCGAC
CGCAGACAAAGGATTGGCCAGATGAAATCTTGGGAGACTGTATTGACCTTCCGACCAGTAGTCTGGTTCC
AATTTTGAAGGAAAGCGTCCCCAATTCAGTAGTTGGTTCTGGAAGCTTCAAGGCTGGATTTGGCTTTCAG
TTTATCAATAATACTGCACTACATCTAACCCGTGCTCAAGCGGTCAAGTTAGCCCAAAAAGTCAATGCTA
GCAGCTTGTCTTTAACCACCAATCCACGAACGGAAGAGCTCCAAACAACTAACGACACTGCCAGCTTTCT
GAGAAACGGAACCGCTCGGACCTTACTCAACGCGCGAAGCAAATCGGTGGAAGGGCTTTGGAACCTAGAT
GAATCTGAATCACTGACTGCCTTGGCCAAAAGGCAAGTGTCAGTCGGTCAGAAGAATCTACCGCCCGGGA
ATAGAACAAACATGCTAGGAATCACCCGCACAGGAGGCCCTCCTCCTACGCCTGCGGGCACGATCGGGAA
ATTCTTTCTGAATAATATCAGCTGGACGACATATCCATACCGACCGGTGCTGCACGATTTGACACCCGGA
GGAGTGGGAGCTGTCAATGGCTCTAACGTAGCAAACGTCATATATCCTACCTCAGAATGGTACGATCTGT
ATCTGGCCAACATAGATCCTGCAGGGAGTCATCCTTACCACCTGCACGCGATGGACATGCATATCGTTGC
CGAGGGGAAAGGCTTACCTACTCCCGAAAACCTTGCGAAGGTGTCCTATAATACGGCCAATCCGCTCCGA
AGAGATACGATTGTCGTACCCCCAGCTTCATTCACAGTAATTCGACTTCGCGCTGATATTCCGGGTGCTT
GGATCGTCCACTGTCACATTGGATGGCACATAGCTGCTGGCTTCGCCGGTGTGGTAATTGTACAGCCAGA
TGTGATCAAACAATTCCAAATTCCAAAGAAGAACCTGGATCTCTGCGAGGCTCGAGTAGGACCACTAGAT
ACGATCGAACCCGGATTGTAG
>PGTG_00177T0
ATGGACCCCAATATCACCCCCACCGCCTCGGAATCTGATGCCGACCAACGCGGAACAAGCCCTGGCGGCG
CCCGGCCTGTTGAAGAACCTCTTGAGCCTCGCGCTCCCACCACTCCTGAAGCTCACGTCCCCGCCGAGCA
GGATGAACTACCTGCCGTGCCCGAAATTGCGCTCCCCCCGCCTGTTGAGTACGAGCAGGACGGATTTTGG
GTCGACTTACCTGAAGAACTCCATGGTCTCGCCGGACGGCTCCAAGGGCCCATTGAGTTTGAACTAGATG
ACCAGGGTGTCGCCAGATTGCGCGACCCAAACTTCGATCCTGCTTTTGCTGAAGACGCCCTGGCACTTGC
TCGTCACGTTCAAGCGCAGCCGCAATTTGCGGCGCAACAACCTCGTGAGACTGATGCCAATGTCTGGGAA
CACACCTGGAACCAAATGTTGCAGACTCTCGCCCCTGCACAACGAACTGTCATTCAAAATTTTGTCAATG
CGACCAACGCATTATGGCGAGATCTTGTTGAAAACCCTGCCCGCGCAGATCGTGATACCCCAGCGGTCCT
AGATTTCTTGGAAAACACTGTTGCCCTCCGAAGAACCATGATCAGCTTATCCGATGAGGCCGTGGACATA
ATTGGAGTCTATCTCGACGAGGCAGGTGAGCAGATCGGGCGACTTTTGGCCAACCCAAACATTCGCAACC
CCGAAGACATCGACGCATTGAGAGAAAATGTCGCCCCCCTACTCGATAGCCTCATCAATACAAACCTGGC
ACAATTGGGCTCCGATGTGCCACAGCACGACTCCACGAAGTGCACAGTCTGTTTGGAGGACTATGCTGAA
AGCGATGGCATTGTGGTACTACCATGCCACCCAACGCATCACTTTCACCGGACCTGCATTCATGACTGGT
TGCAAACTTTGGTTCCTGGACCCCCCCCCCCCCCCAACTGCAGACCCCAATTCTTCCCCAGACCCAACCA
GGCACTCCCCCTCAATGATAATTAA
>PGTG_00178T0
ATGACTGGGAAAGAGATAGGAAATGTGCGGAGGCTGCACTGGGTACGAGAAACAGGGGGCAATAGGTCTG
GTATATTTCATGACGAACATGACGTAGCCTGCAAGTGGATAAGCCCTGTGCGCGGAAATGAGGCGTGGCC
GCGTGGCCCTCTCCCAGTACTGGCGCGGGCGCACACTCGATTACGTCAATCCATCCAAGCCAGTTCGACA
AGCAGCAGTCTTCCATCAACCGAAAACCACTCAAACATCATGGATATCGATCTAGAGCCCATCGACTTCG
TATCTCAACTACGCAATCAAGCACCAGAGGATCTGAAGCCTGGCCTGGAAACCTTCTCGGATCTGTATCA
ACGAAAGCTATGGTACCAGCTTACGATTGCCGTCCAGGAATTTTTAAATCTGCCGAGCTCATTTCCATTC
CAAATTTCCCTATACAACAATTTTATCACCGATTTCGAAAACAAGATCAATTCGTTGAAACTGGTGGAGA
TTGCCGTAGTGATTTCTCAGAGATTTGCAGATGCAAATGATGCGTTAGAATTCTTGTCCAAGTTGGCGGA
CAAGTTGAAGCCGGTTGAGAAGAAAGATGAGGAGCCTACTGGAGCAAGCAAAGCCACAGGAGCCAGTACT
AAGGCCGTTCTGCAAACAAACCCCGAGGCGTATGTTTTGGCGCGGATGTCGGCTGCTCACTTTTGTCTGT
TGCTGGGCAAGACAAAAGAGACTGAGAGTGCTATGGACGAATGTCGAGCGATAATCGATAAACTCGATAG
TGTGGATACTTCCGTTCGTGCGGGATTTTATCGGGTCTCGGCTGATTACTTCAAGTGGGAAGCAGCTTAT
GCGTCATATTACAAGACTTCTTTACTCTACCTGGCTTGTCTACCCAATGTGAATGTCGATTTGGATGTCG
AATCTCGTATTCAACGCGCCCATGACCTGGGACTTGCTGCACTTCTTGGTGACACGATATACAACTTCGG
AGAGCTATTGCAACATCAAATTCTAGAAAGTCTTACGGGTACCCCGTTCGAGTGGATTCGATCGCTGTTG
TTTGCGTTCAATGAAGGCAACTTGGGCGTTTTTGAAAGCCTGACTCCCCGGTTCCCCGAAGAACCAATCC
TGCAGAACTCTTATCCCTTTTTGAGGCAGAAGATCTGCTTGATGGCTCTGATCGATGCAGTCTTCCGGAG
AAGTGTTACCGATAGAATTATGCCATTTGGGGTGATCGCTTCGGAAACCAAGCTGCCAATCAATGAAGTT
GAACACTTAGTCATGAAAGCCTTGAGTTTGGGTTTAATTAAAGGCTCGTTAGATCAAATTTCTGGCACGG
CCAGTATTACTTGGGTCCAACCTCGCGTACTAAATAAGCAACAGATCGAGGCCTTGAAGAAGAAGCTGGA
TGACTGGACTAATCGTGTCATGAAGGTTGGGCAATTTGCGCACTCCAATGGAGGGAGCGAGATCCTTGTT
CAATAA
>PGTG_00179T0
ATGTCTCGCACCGGCGCTTTATTCATTCTTTTTACGCTCACTCAATACGTCGTGGAAGTGATCGATGCAT
CGCCAACAACAAATAGTCAATCAAACCATCGCGTCAACGTCACTTTTGAAGAGGATCCAAAATCGCTATG
CGAACCTCGGCCACTGGAACCACCACTTTGGTCAGAGATGGATATGACTTTTTACTTGTATAATTACCCA
AACGGAACCGAATTAAACTTGGAGCAATATGCAGCGCAAGTTGGCGCGGTGGATTTTCGATGTGGGATAG
GCAAAATATGCAATGCAGGCCAACTGTGCGAAACTGTCTTTGGTCGAGATTGGTATGCGTTGGTGGCAGC
ACAAAATTGGAATAATTTTGTTAACGTCCTTTATCAAGCCACTGGGGATGCTTTTGACACAACTGCAGAC
ATACTCCCGACCATGTTGGTTGATCTCGAAAAGGATCCCACAAGAACCCCCAGACATGTGACTGCTTGGT
TGTCACTTGCTTCTAATTGGATCAGCTCTTTTCCGTCGTCCCTATTCAAATCATACGGGCCTATTGCAGG
TACGATATGGTCTTGGGGACAACTTTCGTGGTTAGGATTAGTGATGACTTTGTATCAGCTGGGAGCCTTT
GGGTGGGTGGAAACTTTGATGATTTATGGGAATGGAGAAGATCGCTTTACCCGATCCTCCTCCATATCAT
GGGTTTTAGGACAAGCTCAACATGCGGTCCAAGGGATACTTGCTAATATCACCCACGACGTCATTCAAGC
TGGAATTAGTACAGGAAAAGGTCTTGTCAGCTTGAATCAAGATGGAATATTCCTTTCAGAGATCCCAGTG
GTTGATCGACAAACCGTTCAAAAGGAATACGAAAGAATGTTAAAGTTGAAAACTTTGGTCAAGGTTTGGA
GAGAACAAAATGTATTTGTTATCCGAGGTGCCGATCCTTGCACTCAAGAAGGCCCTGATGGCGCATTCAA
TGATCCGAACAGACTTTCGTATTGCGGAAAAGACTCAATTATGATGAGTATTGTTCGAGGTGATAGAAAT
GGGGATGGGTTTGATCCCACGATTTTCCGGGCTCCTCTAGTAGAAGCTAAGTACGGATTCACAACAGAGT
ATCTTACCACTTCATCTTGGGAATGCCAGAAGAAGTATGGTGCTTTTGAATTTGATCCCCATGTTTGCAG
GAATATGACCAGTATTCACAACCTGCAGATGCAAGATGAATGCTCTGTCAATCTACCAGTGTGTGATTGC
ACCAGGTCAGATACCCAGGCCGCTCTGCGACAAGGCACCTCCATTACAAAAGCGTGTCGAGAGGTAAATG
GATTACCTATCTGA
>PGTG_00180T0
ATGTCTTCGGAACCAGAGGACCAGGGTGTGATCGAGTATGGCTCAGAAGTCCTGAGGCCTTGCGGCGATA
GTGAATCGAATCAAGCCGAGGCACAGGGCGCTCAATCTGCCTCATCTAGAGCGGGACCTTCCTCAAACTA
CTCACCACCGATCGGCCCCGAGGATGAGGAAGATCAGGAGGAAGGACAAGATGTTGGCTTGCCTGGTGGT
TCTGCAGGCCCTTCAACTAAGAAGAAGAAGAAGAAATCTAAGGGGAAGGCTTTATCAAAGAATCCGTCGG
AGGTCCCGGCTGATGATGGATCTCTTGTTGAAGACCACACTACCTCTGAAGCGCACAAGATGATCATCGA
ACAAATCCGAGCTCAAAATGGTGATGAGGTTGCCGATCGAATCAGTGCTCTCGGCCCAAAAGAATTAGGG
AAGATGATGGACCAAATCCGGCTCTTAGAGATGATGGATGGCAAGAGTGGAGGCACTCACAAAAATAAGA
AAGATATGGCCGATCACAAGTTTTGGGCAACTCAACCTGTCAGGCGTCTGGACGAGCAGGATTCAAGTTT
CGAGGAAGGTGAAATCGAACCTAGCAAATCGGAAGAAGAAATTCGAAAGAGTCCTTTGGCCCTACCTGAT
GGATATGAGTGGTGCACTCTTGATTTGGGCGATGAGTCACAACTGCGGGAGCTTTACGAGCTTTTGACTG
TCAATTACGTCGAAGATGACGATGCGATGTTTAGATTTGATTATACAGCGCCTTTTATCGAATGGGCTCT
GAGACCCCCCGGCTTTGTGCAAGATTGGCATGCCGGGGTTCGAGTGGCCTCTGGAAAACGACGATTAATA
GCATTTATTGCCGGGATTCCGATGAATCTACAAGTCCGATCTACTCGCAAGCCTTGTGCGGAAATCAATT
TCCTCTGCATTCACAAGAAGCTGCGATCGAAACGTCTAGCTCCCGTCCTCATCAAAGAAATCACTCGACG
GTGCAACATGCAGGGCGTCTTCCAAGCCATTTATACCGCTGGAATCTTCCTCCCCACGCCAATTTCCCGT
TGCCAGTATTTCCATCGGAATCTGAACCCGGCCAAACTCATTGCGACTGGCTTTTCTCCTCAGCCTAGAG
GAGTATCCGTTGCCCGTCTTAAGCGGATGTATGACTGCCCTGCTCAGCCCCAAATACCCGGCTTTCGAGA
AATTGAAGAAAAAGATGTCGATGCTGTAGCTGTCTTGCTCAGGCTCTACATGAGTCGGTTCGACTTGATC
CCAGTCATGTCGGATGAAGAAGTTCGCCATAACTTTATCAGTGGTAAGGGGACTGGACCGGTCGTCAACG
GCAGAAGAAATCAGCAAGTCACGTGGACATTTGTGGTTGAAAATCCGACGACTCATTTGATCACCGATCT
GGTCTCGTTTTATCATTTACCATCGACGGCGATGAAATGTACTCCTCACCAAACAATTGATGCCGCATAC
CTCTTCTACTATGCCACCACTGCCGCTCCATCTTGTGCTCATCTTGGCCAACCAGCCCAGGTCCAAGAAG
AACCCAGCCAAGTAGCCGTGACAGAGCCCACCGAACAGCCAAATTGGTCAGCAGAGGCTCCCGAGGCCCG
TCAAATTTTGAAGAAACGCTTGATCAGCTTGATAGGTGATGCTCTGACAATGGCGCAACAGGCCAATTTT
GATGTATTTAATGCCTTGACGTTAATGGACAACTCCTTATTTGTCAAAGAGTTACAGTTTGGAGCCGGGG
ATGGATATCTGCACTATTACCTATACAACTGGAAAGTCCATCAAATTCGTGGTGGGGTGCCGGGTGAACC
TGGCTCTGAAGAGGACGCAGCACAAGCAACATCTTCCGGGAAACAATTGATTGAGGCACCCGGAGTTGGC
AGTGGGATCGGGGTGGTGATGTTATGA
>PGTG_00181T0
ATGTTCGACCTCCTTCGTGGTCCGTCTTGGCTGGATCGATCGACTGTCACCTTGATACTTGTCTGTTCTG
TTCTCACAATCGGGATGCTTCAGTTCCGCAAGAACCGTTTCAACCCGAAAGGTCAGCATTGTTATATCGG
TGGAGGTTCGCAAGGACTTGGTCTTGCACTCGGATGTCTACTTGCCGCTCGGGGAGCCCACGTTACGATT
GTTTCTCGGAATCAAAAAAAGCTGGACGAGGCACTGGAGAAGATTGAAACTTTTCGCACATCACCGTCCC
AAAAATTCGCAAGTTTGGCCTATGATCTCTCGAGCGTCGACGGGGCGGAGAAAGCGATGGATGCGGCTGC
CGAACCGTTTGGCGGGAAGGTGCCAGACCACGTGTTTAGTTGCACCGGAGGGGCAGCCGGGATCCTTGGA
TATTTTATTGAACTGACACCGGATCAGCTCAAACAAAGCGTCGATGTAAATTATTGGACGGCAGTATGGA
CAGCACGAGCAGCAGCTCGGCGGATGGCTAAGCAGGGTGTTCGTGGATCGATTGTATTAACATCATCAGT
GCTTGGATTCTTTGCTGTGCCCGGCTATTCCGCATACACGGCTGTCAAACATGCCATCAGGGGACTTGCC
GAATCGCTGAGGATCGAATTTCTACTCTACAATATCAACGTCCATTGTTACTTCCCTGCGACGATTTATT
CACCGGGCTTCGAGGAAGAACAGAAGTCGAAGCCGGAACTGACAAAGATCATCGAAGGTGCAGACGAGGG
CTTGACCCCTGAACAATGCGCACTCCGATTGGTCAGAGGCATCGAGAAAGGACACGTGATGATCACCTCA
GATCCAATAGGCCACCTTTTCAGAAATAGCATGCGAGGAATGTCGCCAGTCTCGAACTACATTCTGGATC
CAATCTTCGCCGCTGTTGCACCCATTGCGATCCCGATCTGGAGGAAAATCACAGAATACCAGATCAGGTC
TCATATACCTCAACACAAGAAAGAAGTCATCGATCGATTGGATAGTTAG
>PGTG_00182T0
ATGTCGACCTCGAACCTAATCATCAACACAGCAAAAAGACCCAGGATCCTACGATGCTCCATCCTAGGAA
AAAGTCACCACTTCAAACCCGTTCGATCTCTCACCACGCTCCTATCCTCGCCCTATCCACTCGACAAACC
TGGTCCATCACGCTCAGATTATCATCCGAGCAGGCCGACAATTTTGAAGAATTCCTGGAGGCCGGTACAC
CAAGATGCTTCCACTACTCCCACACCACACTCTTCTATCCACCCCCAACCTCAAACAAACTCAAGTCCAT
CCTCTCCTTTTGCAACGTTGATCTCCACACCCAAGCGGTCTTGTGAAGAAGATGATTCTTCAGCCCCATC
GATCGTCAAGCCGATCGGAATCAAAATTAGTCCCTCAGCAATTGAGCAGATCGAACGGGCGCGCAAGATG
GACAACAAACCAAACGAGGTTCTTCGACTCTCCGTCGAAAGCGGAGGCTGCCATGGATTCCAATACAAGA
TTGGATTCACCGAATCTGCCGAGGATGATGATTTTGTGTTCACCGTTGGAAATCGGAACGGACTGGTGGT
CATAGATGAGGGCTCGTTGGGCCTCATGGACGGCTCAACTATCGAATTTGCGACCGAACTCATCGGCAGC
AGCTTCAGGATTCTCGATAATCCTCACTCGGCTGGGAAGGGATGCGGGTGCGGAGTGAGCTGGGAACTCA
AATGA
>PGTG_00183T0
ATGTCGAAGGGCATGAGGACATGCTTTGAAAGACACCCTCCACCCACCTGGGCCAGCTTGCCGAGCTGTG
GAACTACGTTTAAGATGAACCGAAGAGTGATCTCGACTGCCGGGATCCCAAGAAAGAACCCTCGACTGCA
CAGGAAGCCACTTCAGTTCACGATGCTCATCAACCCTTGCTCACTTCAGTTTGATCCCCCTCCAACTGGA
TCCGTAATAGAATCAAAACACTGTTTGTTGTTCCATCGATCGCCAGCTATGTGGCACTCCTTCGGGTCCG
CCTTCCATCCCGCTTCAGTGTCAGAGTCAGAGTCAACACTCCAAGACGAGCGGCCCGGACAAACTGCCCC
TGCTGATGAGCGAGCACCTGGCCACTGA
>PGTG_00184T0
ATGTCTCTGGCTGGCTTGTCGATTTTCTTCCTCATTTCACTCTATTATTCTTCCGTCCCCATCACCATCT
CCGCCTCGCCCCTCAACCGTCCCCATCCCCATCCCCAGCAGGCACTGGCAGGCTCGGCGCATCCTCACGA
ATACATCTTGAAGCCCAGCTTCCACATCCTGGCTGCCCCAACAACGCGGACCTTCAATCTCACCGTAACT
CAAACTACCGCCGCCTTGGATGGATTCCTCAGGCCCGTTCTTGCCATTAATGGCCAGATACCTGGCCCAC
TGATAGAGGCAAATGAAGGTGATCGATTGGAGATCACAGTTAAGAACCTGATGGACACTCCATTGACCAT
GCATTGGCATGGTCTCTATCAGGCTAGTCAAAATATCTTCTCTCCTGCTCTGCTCGAGGTTCTTTCAAAC
ATGATCAATGAACCAGGGCTAACCAAAGCTCTTTATTGGCCTCCATCATTCCCGAAAATTTACTAA
>PGTG_20592T0
ATGGCGGATGGCATAAATGGACCAATGATTATCCATTCGCCACGCGATCCACTCAAAAGATCAGTCGATT
TCGATCATGATGTGGTGCTAATGCTGACGGACTGGTATCACAACACTTCGAGTGATATCGTTCACGAGTT
GCTTAGCGAAGCAGGCCACATCGGCACTCCAGCTGCTCCCGGCGCAAACTCTGCACTGATCAACGGAGTC
GGCGAATGGAATTGCTCCCTAGCCACTACTTCTCAACAATGCAAACAAGTCTCATCTCCTCCCGAATTCA
CAGTCACAGCCGGCCAAAGGATCAGGTTCCGCCTGATCAACTCAGGCGTTCATGCTATGTTTTTCTATTC
AGTCGATGAACATATGTTGAACATAACAGAGGCTGATAGCACGCCAATATATGGACCTTCTGACTTTCGG
CATATTTGGCTTCACAATGGACAACGATATTCAGTGATAGTCCAAACGAAGAAAGAAGATGCTGGTAGGA
GCTTCCACATGAGAGCTACAATGGACTCGGACTGCTGGGCCTGGATACCGAACGACATTCAAGACACTGC
TTTTGGAATTCTCAGAGTAGTGAATGAGGATACTAAACCTGAGAAGATTTCCAAAGCTCGACCAAAGACG
CGTGGATGGCCGCAGGAATTCCCCGAAGAATGCCTTGACATCGATCCCAGAATGATGGTTCCAATCGTGA
AGCGCAGTGTCCCAACTTCGGTAGTCGGTTCGGGGCGCTTTGAGGCCGGCTTTGGGTTTCAATTCATCAA
CAATCCTCAGGAACACCTCACACGGAACGACGCAGTGAAGATCGCCAAAGCATTGAATCTTGACTGGACC
CGAGACCGGAACCTTCGAGAGAAAAAGAAATTCCTGTCCGAAAGCCATCGAACCAGCTCCCGCTGGGGCG
GAAATGATGTCGACAGCAGCGAAGATACCCATGACAGTCAGCAAGAATCACATTCACTCAATGCTGACTC
GAGGAAAAGGCAACTCAACATCCGTCGCCAAAGTCCGCCGCCCTTTGGAGGTAGAAAAAATTCCACAGGG
GTTACCAGGCTGGCGGGACCCCCTCCAACCCCGGCAGGGACGATCGGCAAATATTTCATGAATAATATCT
CTTGGGCCAAGATTCCTCACTGA
>PGTG_20593T0
ATGGATATGCACATTGTCGCCTTTGGGAGAGGATTTCCGAGCCCAGAAAGACTTTCGCAAATCCAGTATA
ATACTGAGAATCCGCTTCGGAGAGATACTGTTGTTGTACCTCCGGCCTCATTCGTCGTGATTCGACTCCA
TGCTGATATTCCCGGCGCTTGGATCATGCATTGTCACATTGGCTGGCACATAGCTGGCGGGTTTGCCGGA
GTAGTGGTGGTCCAGCCAGAAGCGATCAGTCGGTTCGTCATTCCGGACGAGAACCTGGCGCTCTGTGATG
CTCGGACAGAACCGGTGGATACCATCGAACCTGGTGCCTAA
>PGTG_00186T0
ATGGACACGATGTCGAACCGAGACAATGAGGGTGTCGACACCCCCGATGGTGATCTACCACCAGCGGTTA
AGCAACAAGGTGATTTGGTCATCGACAAGTTCAACAGTCTTTTCGGTAGATGTGATCCACTGAACGAAGA
GCATCGGCGTAATGGTCCCATGCCTATCGAAAATAACGCCTTCATCAACCAGCTGAAATCTGGGCCCCTA
TCGATCGAGGATAATGCATTCCTCAACCGACTGAAATCGACCTCCGATCGGTTGGACTCCAACCTATTAC
CTCTACTAGGAGACCAACTCATCGCCATCTCACTATCACTCAAACCATCCGAGTTGCAGAAAGAACCATG
CTCAACACTCAAGCGGATCTTGGAGATGCAGGAAGAACTCGAACAGACTCTGTGTCAAATCAGATCGGCG
CTTGATTTGCTTCCAGAACAAGAAGTCGTCCCCAATCAAACCAATGACCAACACCATCAAGAGTTCAAGA
ATTATAGAGTCAATGGACTTGATCAATGCATCAGGGACGAAGTCCTCATGGAGATCTCGGGTTTTTTTTC
TTCATCGATCATGCTTGTTCGCCAACTAGGTTTCTCAACAGAGCCTAGGATAAACCAGATGGTTCCAGCT
GGAATGGATGTAGTCCACACAAGATATCGGTCCGAAGCTTCACTGAGATCGGCCAAGATCTGGTTAAGAG
GATCTGAATGGGAGACCGTCTTGGTCGGTTGGCGACTTGCGATGGATGTGATGGATAGCGTATTAGAGAA
CAGCATCCGGCATATCAGCTTGATACCCCCCAACCATGACCTCAACGATCGCCCGCCCTTCGAACCGCTT
GGCGAACAAAACCTTGAAGTCGCCGAATCATTGATCCCGATCGTCAAACTCTCGAGGATCTTCTTGGCTC
GACTATCCAAACTCGAAATGAAGCACAAGACCCTTCCGCATTATACGGAGATGTGCACCCACCAACTCCA
GAGTCTACACGATCTGCCGTTGAGTGTTATTGCTAAACTCAGCTGTCTCCAGTCGATGTCGATCAGGAAT
GATATGTTCGATGAAGCTTCGACCATCCGTTTTAATGATATGGTCCGACGACTTCTGGCTCTCTTTCAAT
CCTCTTTGCTCGATGTTGTTCTTTGTGTTGTCCCTCTACTTCCAGACCTCAACGGCTTTCCACATCAGAC
TTACCTCAAAACTTGGTTTGTTACTTGGAACACTCAGTTCATTATTGCTACTCAAAACCTCACCCGTCTT
ACTTTCTCCTTTCTCAATAATCCTTTATAG
>PGTG_00187T0
ATGAAAGTCACCACCCATCAGGCTCTTGGTTTCCTATTCTTCTTCCGCTGTAATGCAAATATGGATAACT
TGGTCACCCATTCGCTGGAGCTGCTTTCAGATGGGCCGCCGGAGACCTCTTCTTCTGGAAGTGAACATTC
AATCTCGACCGCCCTGCCCGACCAACGCGCTACTGACAGAGCAAAGATCTTAAGTCATCCTGGTACATCT
TCCTCGCCGGCGCGATCCACAGACAATCCGCCAGTCATCGATTTGACTCTCGAAATCCCACATTTAGCAG
AGATGAAAGATCGGCTCGGAGAAGCATCGACAAAAGCTCCGGGAATGAATGCGGGATCGAGGAGAAAGAT
TTCCGGGGATCCTGGTAAGCGGGATGAGAGAACTGAACTTGCAACGACTCAGAATTCACAGCCTTCGGAG
TTGCCAGTTCGATTTGATGTCGAAGGACGACCACCGAAGATGATCAAACTGATGGGTGCCTTCATGGGCA
CTGAGGTTCGCCCGGATCGTATTGATAGTGACGGGACGATCAAGCAATCCGATTCCTCCAATCAGGGCCA
TCATGTTCCTGATAGCACTGAAGCCTCAAAGACTGCTGACAGAGGCAAACAAATCGCGCAGACATTGATT
ATCACTGATGCTAGCTCATCAAACCTTGAAAGAATCCCGGCGCGGATTATAACACTCGAATCCACTGGGA
GCGCTTTAAAGGACCTGATCATTGATGTCGAGAGGCAGAGTCAGAATACACAGACGAGCAGGACGAAAGA
CGAGCCACGAAGATTGAAGTTTACGGAAGACGTCTTGGATTTTTCAAACACGCCTGCTGAGTACCAAAGC
CATTTCTTGGACGCGTTGGGAGATGTGTTGCTTGACCTGAAAGCCAAAGAACTGGTGATGACGGAAGCGC
AATTCATCATCTATCATACCGACTTCTACCGGATCTATCAGCGCTCGGAGCTTGCTCCGCACTCGGACTC
GAAAACGAATATCCCGTATTCCAAGAAGTCGCAGGCCTACAAACACATGCTCGAGCATAAGGACAAGTGG
TACAGCCATTGGCAGACGCTTATGACCCAGATCAATCTCGAAAACTCGACCGACAAACTCCATCTCAAAT
CCAAAGAGCTCGTTCTGCCATACTTGTTTTACGTGGAGATGATCAGTACGATCGTCCCCATCTCTACAAC
AAAGCAGAATGATTTGGGAATTCATCTCAAGCAAGCTTGGGACCTGTTGGAATCGATTTTCGGCAAAGAA
ACCGTTGCTGATAAGCAAGGCAAGGGAAAGATCTATGAGAAATTCAGCAACTATGACCGCTTCAACTCTC
TCGGTCTGTCGAGTAAAGTGTCCGCCCTCTGGGACCTCTTGGAGCTTTGGCTGGATACTCATCGGCCAAC
TTTGAGTGATGAGATCCGGGCTTTTGGGAGAACTTTTCACACTATCAAAGCGTTCTTCAATTCTCTCTTC
TTTCTTTCTGTTGAGAATCTCACTCAGAAATTCGCTCAAATAGAATGA
>PGTG_00188T0
ATGGATGACTTCCCGTCAACTTCTGCGGTGTGGAAAGTAAGTCAGCGTACTCCTCCGGCTGCCCTTTGGA
TCGCTTGCGTATGTAGCGTCAGCTCCGTGTGCTTTCCGCATATGCTCAAACAAACCGGCCAAAGCTTTGT
TCAAGGCGCGCTCTTGCCGCCACAGCGGGTCTCCCAGAGCCGGTTTAGAGCCTTAAAATTCAAATTTCTC
TGCAAGAATCAAGAATATTTGGATCTAGATCAACTTCTAGGAGGGTCCCAGATCCAACGGGAAGTCCTCC
AATGGACGACTTCCCATCAACATCTGCGGGTCTCCCAGGGCCGGATTAGAGCCTTAAAATTCAAATTTCT
CTGCAAGAATCAAGAATTTTTGGGTCTAGATCAACTTCTGCAAGGGTCCCAGATCTGA
>PGTG_20594T0
ATGGCAAAACCAACGCATTCCAAAGGAGGACCAAGCTCAAAGGAACGAAAACTGAAGATGAAAGTTCAAC
CGGAAGAAGAAGAAGAAGATATCAGTAGCGATGATCATAATAGCGAAGGAGCAGAAGAAGAAGAAGAAGA
TGAGGATGAGGATGATGAAGACTATGGATCGTTGACGGACGAATCTGAGGACGAATGGGCCGAAGAACGC
AAAGCGATCCGCTATATTGCTGAGAGCGAGCTCGAGGATAACTTGGATTCAAGTTCCGATGATAGTGATG
ATCAGTCAGATGATCCGTTTTTAGAACCTGCAGCCCGGAAGATGCAATCAATAGGCTCACTGATCAAAGC
TCGTCAAAACAATAAGCAAGGGATGCGGAGTAATGAGAAGAAAGAAGAAGAAGAAGGTACATCCAAGCAG
AAGAAGAAGCCCCAAGAAAGTGAAAAGTCGAGGAGAACGAATGAGATGGGGTCATCTGGGGACGAGGAGA
CGATCAAGAAAGCGTATTCGACCCGCAAGAAATCGATTGCTCAGCGGTCACATAAGCATGCGCCGATCGA
GATCAGTAGCAAGAAGCCGGTGACCCGCAAACGGACGATTGTCGAGGTGCCGAAGATCGAACGGCGAGAC
CCTCGATTCGATAGCTTATCAGGCCAAGTTAATAGCGAATTACATGAACGATCATTCGAGTTTTTGAAAG
AGCAGAGGAAGAGCGAATTGGAGCAATTGCGACAAACACTCGCCTTGGCTAAGAAGAAGAAAAGCTCTTC
CAAGCTCGATCCGGATCAGCTTGAGGCGCTCGAAAATCACATCCGCAAGGAGGAGAATAAGGACGTCCAG
AATCAGAAACTCATGTGGGAGAAACAGGCCCTCAAGGAGTGGAAAAGTCAGGAAAATGCTAAGCGAAAAG
AGGGCAAAGGCGCCTTTTACCTCAAAAGAAAGGCACAAAAAGAAATCATCCTCACTAATCGATACCAACA
ACTCTCGCAAAACAAATCTAAATTGCATAAGTCGATCGAGAAGAAGAGGAAGAAAGTGGATGGAAAGGAG
AAGAAATCGATGCCCTTCAAACGGCACCGTCCATCAGATTAA
>PGTG_20595T0
ATGTTCAGGAATCGACTGACCAGGAACCTATCATCAACAACCAAAGACCAGATATGGATCGGCTCACGCT
GCTTCCCATCCGATCGGATGACCAACCTGCCCAGCTCACTACTCCCACGACTCAGCCAAGGCCTATACGA
GCAAGCCGGCCATCCGATCAGGATCCTCAAAGACTCGATTGCCAGCCAGCTGGCCGGCTTCGAGCTGCTA
CGCTACCCTGATCCAGTCGTCAGTCCGTTCCAGAACTTCGACCAACTCGGCTTCCCAGATGACCATCCTG
GACGCAAGAAGGGCGACTCCTACTACCTCAACTCCCAGTTCATGCTCAGAACTCATACCTCCGCCCATGA
GATCGAGAGCTTCGCTAACGCCAAAGAGCACTGGTTGTTGGCCGCCGATGTCTATCGCAGGGACGAGATC
GACTCCTCCCACTTCCCGGTCTTCCATCAGATGGAAGGCGCAAGCGTATTACCTCGAACCAAGATCGAAG
AATTCGCACTCAAGACGGCAGAGCTACGCTACCAACAATCGCATCAAAACATCCGGATCGAGGACCAGAC
GGCAATCGATTCAGGGAACCCGATCCAAGCCGCCCATCGGACGGAAGAAGCCATGATCGTGACGGAGAAC
CTCAAGGCGACGATCAACTCGGTGATCTATGGGCTCTTCAAACACAAGCTGTTCTCATCAGGACTGCCCA
ACCAGAAAAATGAGCCCGTCCAGATCCGCTGGATCCCCGCCTACTTCCCCTTCACTTCCCCCAGCTTCGA
GGTCGAGGTCTTGTTCCAGAATAAGTGGCTCGAAATCTTGGGCTGTGGGGTCGTTCAACAACGAACATTA
ATCGAAGCTAAGGTCCCAGAGAAGATCGGATGGGCGTTTGGACTGGGACTAGAGAGAATCGCTATGGTGC
TCTTCTCGATCCCAGACATCCGACTGTTCTGGTCGACCGACGCTCGCTTCAAGGAGCAATTCCTCCACCA
AGCTATTCTAAGTCCTTCTTCTTCTAGTCCTCAACAACAAGAAGAAGAAAAACCGGTCGAGGTAGTCACG
TTCCAGCCGTTTAGTAAGAATCCGGGCTGTTATAAGGATCTTAGTTTTTGGATCCCTGCGCCTACCACTA
CTACTTCTACGACGGAGTCATCCTTCGAAGCCAATGATCTCTTCGAAATCATTCGTGATGTCGGCGGCTC
GTGGGTCGAGGAAAGTCAACTCATCGACGAATTCAGACATCCTAAAACCGGCCGTCAGAGTCGCTGTTAC
CGGATCATCTATCGATCTATCGAAAGGAACCTTTCTAATGAGGAAGTTAATCTTACCCAGGATCTGGTCA
GGAAGGCTTTAGAAGAGAAACTTGGCCTGGAGTTTCGATAG
>PGTG_20596T0
ATGGGCTTTGGTCAGGCGGTTGTGGGCCCACCGGGGTCTGGCAAGACGACCTATTGCTGGGGATTACAAC
AGTATTTCAGGGCGATTTCCCGGCCGATCTTGGTCATCAATCTTGATCCGGCAGCCGACCAATTATCGTA
TGAGGCGGCGATCGACATCCGGGATTTGATCCGACTGGAGGAAGTGATGGAGTTCCATCGACTCGGGCCG
AATGGCTCGATCCTCTTCTGTCTCGAATTCCTCGAGAAAAACTTCGATTGGTTTGCCGAGAAACTCTCCC
AACTCACCTCGCCCTCATCCTCCTCTGAATCATCAAAAGGCCCAGCTTCCCCTGCCTCTCTCGCTCAGGA
AATCGATTATATCGTCTTGGACTTGCCTGGCCAGGTCGAGATCTCCACCGACCATGAGAGCTTGAAAAAC
GTGCTTCATAAGCTCGAGAAGCTGGATTGGAGATTAGCAGTCGTCCAATTAACAGATTCAACTCACATCG
TCGATCCTATCAAATATATCTCAATCGTCCTCTTGAACCTCAAAACTATGTTGCATCTCGGCCTTCCTCA
AGTCAACGTCCTAACCAAAATCGATCTGTTGAAGCACTTTAACGAGGATTTCAAATTGAAGTTGGACTTT
TATACCGATGTACAAGATCTATCTTATCTTTTGCCATTGCTAGAGAACCAAATTTCACCTAAATTCGCGA
ATTTAAATAAAGCGATCATCGAGTTGATCGAAGATTTTAACTTGGTAGGATTTGAAAGCTTATGTGTAGA
AGACAAAACGTCGATGACGAAGCTCATCCTAACGATCGACAAAGCGCTAGGATATTATCCGAGCCATCGA
CCGAGTCTAGCCGATCCGAGGGGTGTTCCGAAGACGACGACGAGCAGTGAGGGGGCGCAAGTGGTGGGCG
AGCCGGATGCGATGGCCATCGAGGCCCAGCTCGGCCCGTCCTCCGGATTGCTGACCGAGATCCAGGAACG
ATGGATCGATTATCCCGAGCTCTACGATCACTTCCAACGCCAACTTTGGGCTGACGAATCCCAACTCGTC
CAGCAAAGAGCCTCTCAACTTAGCCAAATTCATGCCATTCAGAAAAATAAACAGAGCCCTTGA
>PGTG_00190T0
ATGGGCGATCTCCCGGATAGTGGTACTCCTCAAGACAAGGGCGCCGCTCCTAATGAAAGACTATTATTCG
CAGCCAAGCAAAACTCGGAGGATTTATTCAAAGAAGTCGAAGAGAACGGAGGATACGATATCAATTACCA
AGACAATTTAGGGAACACGGCTCTACATTATGCAGTGATAAGACAATCGCCACATGTGATGGAGTTGATC
CTCGAACACGAAGGGGCCGATGTGGATCTACGAAATAAGGAAGGCAAGACCCCGTTGCTTTGTGCTGTTG
AGATCGACCATCCGGTGGCCATGTTTGAGATCATGAGGTCTTTACTGGATGCCGGCGCCGACACGAGACT
CCGAGATAAGAGGACGAAAGAGTCATTGACCGATAAGTTGCGCCAGCGGATTCGGACCAGACGACAGGTC
AGCGAGGGTGCGCCAGGTTCGGGCGATGAGGAAGCTCGGCTGATGAGGATAATCGAGGAGGCCGAGGCCG
CCGGCCAGATCGATCAAGATGATATCGCCAGCGAGGACGACTCGTCTGGTCCTCGGGACGCGCCCTCGGA
TGATGAGGATGTAGCTTCTGATTGA
>PGTG_00191T0
ATGGAGGTTAGTCATAAACGGTACGCAGTCAAACTGAAATCCAACTTGAACGAGGCTGTCGAAGCGATCA
GCTTTACCGGAAAATTTGCCGGTTGGGAGCCGATTTACACACCCCTACCAGCTTGGATCTGTGTCGATGG
AGTTGGAGACATCAACCTGCCTCTGAGCGAAGAACAGATCCAACTGCTTATCAGCAAAGCCCATCAAGCT
CCTGATTCTGGCTCCGAAACCGAAACGCCGGAGGATAACCTGTCTGTCGGTAATTACATATGGGAACTCA
AGCCAAGTCAGTTGGAGTTCCTCGAGCCAGCTTGGCAAGGTTTTTTAGTCGGCTTGAGTAGTCTTGCAGC
AGACAAGCTAGGCCTCAATGAGCCAATCCGACTAGATTTCCACGGGATGATGATCTATGGAAAGGGTGCG
GTGGTGAAACCAAAGACCGACGCCACTGCTGAAAGGACCCGAGGGATGTTTGGAACTCTGATGATTTGTT
TGCCATCGGCTCACGAGGGCGGTGAAGTGCGTGTGGAATACAACGGCGAACCGATGGTTTTGGGAGGCTC
AGATTCAAACCGGCCATCATTTGCTTGTTGGTACTCGGACGTTACTCATGAGGTTCTACCGGTCCAATCA
GGCTATCGATGCGTCTTAACTTACAATCTGGCCACCAGGCCTGATTCAACCCGGCCAACTGCAAGTGCAC
TCGACTTGAAAAAGGTTCCACTCCGAAATGCTCTCGAAGAATGGATCAATGAGTTGGGTATCCGGAACAC
GACCACTGTGCCGAGCCATGTGTACGACCCACTTGGTTATGAATACGGTAAACCTCCTACGTCTATCAAA
GAACTCAACCTTACAGACTCGGCGCGGATTCATCTATTCAAAGGTCTTTCCCGCGAACTCCCCTTTGAAA
TCTTCTTGGCGGTCTTAGAGAAAAACGATTACGGACCCATCACTCGGGAATATGAAAGGAAACAATTGGA
CTCCGATTACTCCGGGTCTGGCACTGACTCTATGGCTAGCTTTCACGAGCTCAACGAAGTGGAAGAGACT
ACGTATACCGTCAGGTCGCTCCATACATTATATGGGGAAACCATTGCCAGTGACTTTCAGCTTGACTTGA
GCCTTTGCCTGGACCCCGATCCCTTTGAGGATGTGGATGACCCCAGCGAAGATTGCTACGATGAGTCTGC
CTCTCACAAGTTTCGCCGTCCAGCCCTTGTTGTTGTCCCGCACAAAAGGCTTGGAGACTATCTGGCTCGA
TGCGCATTTGAGTCCAAGCCATCAAAATATTCATTCCGATCCAGACACAACGAAGATGAATTTGATTCCT
CACGCAACAGTGAGTGTAACTCGGCTCTACGCTACCTTGGAAATATCTGTCCGGCCCCTTCACTTCAGAC
TTCCATGCTTGATGCAATGTGCACACTCTACATATCGAAGCCAAGAGAATACAAAAGACTGGAGATGGCT
CATATCCTCCAGACTGCTCTTCAATACTCTCACTACACGCTGTTCCAAACGGTCGCAGTCGATCATCGAG
GCCGTTTGACGATGAGCTTTTTTGATTGGACAAAGAAATGGCTTATCTCGCTTTCAGATGCAGATCGTAC
TGAAAAGTACGAGACATGGATACCATTACTCATCGAGGGCTATCCATCAATGGCTGATAGGATCAAGGTC
ATAGTCAAGATGTCAAATCCAAATAGTGATGCGGCTCAAAAGGAGATAGCACTCCCAAGTTCGGGTACCT
CATGGAGGATAACATTATCCTTCAAAGGCTACCGATCTATGACTGATGGAGTCAGGAGCATCCTGAACTT
ACCAAATCCCAGTAGTGATACGGCTGTACCAGACGTAATGCCCCCAAAGTCTAGCATCTGGGTGCAGGAC
ATGATCCGTCGATGTATTTCGAATTTCCCCGAGACCAGCAAGAGACCCACAGTATCAGATGGGGAGTTGA
TTGCGTCTGCCCTCTTGTGCCTGGATGCAGAATGGGAAGAAAAATCTACACTGATCATATCGATCGTTGA
CCGGTTTCCGCAAGTTGAGGCTACGGCGTTCTTACTTGCTTTTCTTTCACAGCTCAAGATCGAAGCAGCA
GTGGCAGAACCTCCGATTGCCGCCATCACAGAACTTTATAGAAGTCTGAGCATGCGTGTTTTCAACCACG
AGAAGAAACTATGCAAGATCATTACCCCAGCCAAGATCAAGTGGACAACTTCATACGGGCAGGTGGTCGC
TGCACCGCCTTGGGATCGATTTGAATACAGGGACAGCAATAAGTCAACATCGGAAGCCGGACTGGTAGTC
ACTCCAGCTGCTCTGGTTGGTTTTGCCTCCGATCTCAGTGAAATGAGCACTGATGAAGAAAATCTATTGG
AAGATTTTATTGGGAACATCAATGCACAATCTGCTACCTTCTCTTCTGAAGACATGCGCGACATCTGGAT
GCCGTTCCTCTACGACCTCATTTCGACTCTAGGCTATCAATCAGTCTCTCTCGACCAACCGGTTTATCAA
CAGCTCACTGTTCAATTTATCAAGCGCTTTTATGATAAAAACGTTGGGCCGCAGCCTGAACCAATCGACG
TCCCGTGCCCTGAAGTGGATTGTACATGTGAAGACTGCACGCAACTCAATGAATTCCTTCGAGATTTCAA
CCAAAGTGTCCGTCGACTTCCGTCGCTATCCAAACCTAGACGTCAACACATGGACAAGCAGCTCGCTCTT
GCACGGGTTTCATACACTAAAGCTCTCGATTCTGGTGCCTTCGTCGTCACCAAAAATCATACCCTGGAGC
ATGAGATCAGCGCATGGAAAGAACGTCAAAAAGATTTCTATCGGCAGGTTATTAAAGGAATCACAGAAAA
ATATCTGCAGAGCTTGCTCGGCGAGGAAGAAGCTACTCGCATCCGATCACTAGCAAAACTTGAAGAGCTA
GCTCTTCCGCCTCATTCTCATGTAGTTCCTCCTCGTCCTCAAGCATTTCCATCTCGTCCTCCAGTATTTC
CACCTCAGTCTCAAGGATTTCCGTCTCCTTCTCAACTATTTCTACCTCAATATCCAGTATTTCCACCCCA
ACCTCAACTATTTACACCTCATCCTCAACCATTTCCACCTCGCACCGGAGCATTTCCGTCTGATCATATA
GCTGATCCGTCTGGTGACGCACTGCGGCTGTTTCCTTGCATGGCTGATCAGTCTACCCAACAAGAATCTT
CGTCCCATTCTCCAGCTGATCAGTCTCATAATTATCATCCAGCTCTTCCGCCTCTTTTCTCAGATTCAGA
AGATGAATGA
>PGTG_00191T0.1.5b871c60 gene=PGTG_00191T0
ATGGAGGTTAGTCATAAACGGTACGCAGTCAAACTGAAATCCAACTTGAACGAGGCTGTCGAAGCGATCA
GCTTTACCGGAAAATTTGCCGGTTGGGAGCCGATTTACACACCCCTACCAGCTTGGATCTGTGTCGATGG
AGTTGGAGACATCAACCTGCCTCTGAGCGAAGAACAGATCCAACTGCTTATCAGCAAAGCCCATCAAGCT
CCTGATTCTGGCTCCGAAACCGAAACGCCGGAGGATAACCTGTCTGTCGGTAATTACATATGGGAACTCA
AGCCAAGTCAGTTGGAGTTCCTCGAGCCAGCTTGGCAAGGTTTTTTAGTCGGCTTGAGTAGTCTTGCAGC
AGACAAGCTAGGCCTCAATGAGCCAATCCGACTAGATTTCCACGGGATGATGATCTATGGAAAGGGTGCG
GTGGTGAAACCAAAGACCGACGCCACTGCTGAAAGGACCCGAGGGATGTTTGGAACTCTGATGATTTGTT
TGCCATCGGCTCACGAGGGCGGTGAAGTGCGTGTGGAATACAACGGCGAACCGATGGTTTTGGGAGGCTC
AGATTCAAACCGGCCATCATTTGCTTGTTGGTACTCGGACGTTACTCATGAGGTTCTACCGGTCCAATCA
GGCTATCGATGCGTCTTAACTTACAATCTGGCCACCAGGCCTGATTCAACCCGGCCAACTGCAAGTGCAC
TCGACTTGAAAAAGGTTCCACTCCGAAATGCTCTCGAAGAATGGATCAATGAGTTGGGTATCCGGAACAC
GACCACTGTGCCGAGCCATGTGTACGACCCACTTGGTTATGAATACGGTAAACCTCCTACGTCTATCAAA
GAACTCAACCTTACAGACTCGGCGCGGATTCATCTATTCAAAGGTCTTTCCCGCGAACTCCCCTTTGAAA
TCTTCTTGGCGGTCTTAGAGAAAAACGATTACGGACCCATCACTCGGGAATATGAAAGGAAACAATTGGA
CTCCGATTACTCCGGGTCTGGCACTGACTCTATGGCTAGCTTTCACGAGCTCAACGAAGTGGAAGAGACT
ACGTATACCGTCAGGTCGCTCCATACATTATATGGGGAAACCATTGCCAGTGACTTTCAGCTTGACTTGA
GCCTTTGCCTGGACCCCGATCCCTTTGAGGATGTGGATGACCCCAGCGAAGATTGCTACGATGAGTCTGC
CTCTCACAAGTTTCGCCGTCCAGCCCTTGTTGTTGTCCCGCACAAAAGGCTTGGAGACTATCTGGCTCGA
TGCGCATTTGAGTCCAAGCCATCAAAATATTCATTCCGATCCAGACACAACGAAGATGAATTTGATTCCT
CACGCAACAGTGAGTGTAACTCGGCTCTACGCTACCTTGGAAATATCTGTCCGGCCCCTTCACTTCAGAC
TTCCATGCTTGATGCAATGTGCACACTCTACATATCGAAGCCAAGAGAATACAAAAGACTGGAGATGGCT
CATATCCTCCAGACTGCTCTTCAATACTCTCACTACACGCTGTTCCAAACGGTCGCAGTCGATCATCGAG
GCCGTTTGACGATGAGCTTTTTTGATTGGACAAAGAAATGGCTTATCTCGCTTTCAGATGCAGATCGTAC
TGAAAAGTACGAGACATGTGGCTATCTTATTTCCATGTTCGATAGGATACCATTACTCATCGAGGGCTAT
CCATCAATGGCTGATAGGATCAAGGTCATAGTCAAGATGTCAAATCCAAATAGTGATGCGGCTCAAAAGG
AGATAGCACTCCCAAGTTCGGGTACCTCATGGAGGATAACATTATCCTTCAAAGGCTACCGATCTATGAC
TGATGGAGTCAGGAGCATCCTGAACTTACCAAATCCCAGTAGTGATACGGCTGTACCAGACGTAATGCCC
CCAAAGTCTAGCATCTGGGTGCAGGACATGATCCGTCGATGTATTTCGAATTTCCCCGAGACCAGCAAGA
GACCCACAGTATCAGATGGGGAGTTGATTGCGTCTGCCCTCTTGTGCCTGGATGCAGAATGGGAAGAAAA
ATCTACACTGATCATATCGATCGTTGACCGGTTTCCGCAAGTTGAGGCTACGGCGTTCTTACTTGCTTTT
CTTTCACAGCTCAAGATCGAAGCAGCAGTGGCAGAACCTCCGATTGCCGCCATCACAGAACTTTATAGAA
GTCTGAGCATGCGTGTTTTCAACCACGAGAAGAAACTATGCAAGATCATTACCCCAGCCAAGATCAAGTG
GACAACTTCATACGGGCAGGTGGTCGCTGCACCGCCTTGGGATCGATTTGAATACAGGGACAGCAATAAG
TCAACATCGGAAGCCGGACTGGTAGTCACTCCAGCTGCTCTGGTTGGTTTTGCCTCCGATCTCAGTGAAA
TGAGCACTGATGAAGAAAATCTATTGGAAGATTTTATTGGGAACATCAATGCACAATCTGCTACCTTCTC
TTCTGAAGACATGCGCGACATCTGGATGCCGTTCCTCTACGACCTCATTTCGACTCTAGGCTATCAATCA
GTCTCTCTCGACCAACCGGTTTATCAACAGCTCACTGTTCAATTTATCAAGCGCTTTTATGATAAAAACG
TTGGGCCGCAGCCTGAACCAATCGACGTCCCGTGCCCTGAAGTGGATTGTACATGTGAAGACTGCACGCA
ACTCAATGAATTCCTTCGAGATTTCAACCAAAGTGTCCGTCGACTTCCGTCGCTATCCAAACCTAGACGT
CAACACATGGACAAGCAGCTCGCTCTTGCACGGGTTTCATACACTAAAGCTCTCGATTCTGGTGCCTTCG
TCGTCACCAAAAATCATACCCTGGAGCATGAGATCAGCGCATGGAAAGAACGTCAAAAAGATTTCTATCG
GCAGGTTATTAAAGGAATCACAGAAAAATATCTGCAGAGCTTGCTCGGCGAGGAAGAAGCTACTCGCATC
CGATCACTAGCAAAACTTGAAGAGCTAGCTCTTCCGCCTCATTCTCATGTAGTTCCTCCTCGTCCTCAAG
CATTTCCATCTCGTCCTCCAGTATTTCCACCTCAGTCTCAAGGATTTCCGTCTCCTTCTCAACTATTTCT
ACCTCAATATCCAGTATTTCCACCCCAACCTCAACTATTTACACCTCATCCTCAACCATTTCCACCTCGC
ACCGGAGCATTTCCGTCTGATCATATAGCTGATCCGTCTGGTGACGCACTGCGGCTGTTTCCTTGCATGG
CTGATCAGTCTACCCAACAAGAATCTTCGTCCCATTCTCCAGCTGATCAGTCTCATAATTATCATCCAGC
TCTTCCGCCTCTTTTCTCAGATTCAGAAGATGAATGA
>PGTG_00192T0
ATGGTTCGCAGAGGACGAGGCACCAAACGGCCCCTACCAGCTCCAACTGACTACCATAGCTCTCATGGCA
CCACGATCATTCGAGGCACATCGACCAGGCCACTGATTTCCTACCAGGCCAATCAACCAGCCGTGATTCT
AGCGGACGTTGCCGAACCGATATCTGAGGCTGAATCACCCCCACAAGAATCAAATGTAAAGGAGGATGAA
AAATCTGAAAGCGATCGCAAGTCGGAAATGGAGGACGATCGACTGTATTGCGTTTGCAGGACATTGTACG
ATGGTCGAACTATGATTGCGTGTGACCGATGTGACAATTGGTACCATAACGATTGCGTGGGGATCGAGGA
AGATTCAGTTGAATTGGTAGACATTTTTATCTGCCCAAGCTGTCAAACTGGTGCCGATAAGCAGACAACG
TGGAAAAAAAGGTGTGCGCGGCTTGGTTGTCATTTGGCGGCACGCGTGCTCTCAAAATATTGCAGTGATT
GGTGCGGTATCGAACGCGCTGCCAATCGCCTAAATAATGCTACAACCGACTACCAACGATTTTGGAACTC
TGTACGAGCAGTCACCAAGCCAGAAGGCGTGGTGATCATTGAATGTGAAGAACCGGCCGAGTCATCAAGT
TCTCAAGCCAATGGAATTATACTCGACGACATTCTACTGAATCAGCGAACGGAGCGGTTGGAAGAGCTAC
TGGCCAAAAAACTAGCGGTTGAACGTCAAGTACAATTAGCCTTGAGCCGATCAAAATACCTAGGGTACGC
GATCTCGAGATGGGAAAACATGTGTCTTGCCACCGCCAGGGCGCTTCAGATCCAAGAAGACCCAAGCCCA
GATCAGTCAACAACTGCCGCTCCTGCAACAACCAAACCAAAGAGGGGCGGCGGTGGTCGGGGAAGAGGAA
AAGCAAGAGGTGGGGTGAAGAAATCGGAAACTAGCTTCCTCAGCTCGGCCACAAGCAGTACCGAAGCACC
GTGCGGATTTGATGTGCGACTAATATGGGACGACAAAGATTGGGCACAATGGACATCATCCGAAGGCTTT
TTGGCCCTATTCCGTTCCCCGGAGTCTGAAAATCAAGAACCTATCCAAGAAAACGTGAACACAGAAAGGG
TTGATTCGAATCCAGAAGCTACAGTAGACTATGGAATTGAAGAGGGTGTGATATGCTTAATCATGAGGAA
AAAGTGTGATCGACATCTCGGATGGCAAAAGACGCGTGAGAATGACTTTCAGACTGAAGTCAACACATTG
GTACATTGA
>PGTG_00193T0
ATGTGGGAGCAATCTCTTAGTGGTCTCATCAAGGCTCTTCGTTCGAGTAAGGACGACGAGAAACGCGTAA
TTCAACAAGCTTTATCAGAGATCGCACAAGAAGTCAAGTCAACCGATCTCGACCTCAAGGCTGCTGCAAT
CTTGAAACTCTGCTATCTCGACATGCTCGGTTATCCTCAACTGTCCTCTTACAGCTTCAACGTGGTGGAA
TGCATGTCAAGCAACAAGTTTTACATCAAGCAAATCGGATACCTTGCTGCTAGCCAGTCTTTCGGTCCTA
ATACCGAGGTTTCAATGCTTACTACAAACCTAGTCAAGAAGGACTTAGTATCGCATTCAAGCCAGCCAAT
GTCTTTTCTCAACCTAACTAATGGCAACTTTAATTCGACTGCCCCCGTCTTGTGCCTCGCCTTATCCTCC
TTACCTCACTTACTCAACTCGCAAAACTCAGCAGACCTCTCCTCTGACTTAGTCTCAATGCTCAATCACT
CCAAGCCAATGATCAGGAAGCGTGCTGTTACTGCAATACATACATTGGCGAGCGCAGATATGGCGCGGAT
GATAGAAGAACGGGGTGACTTGACTCGTGATCAATACGCTGCCTCGGCCGATCCAGCATCAAGTAAGACC
ATGGACATTTGGGTCGAAAGGTTCCGAGAAAAACTGTTGGATGATGACATTGGTGTCGTCAGCTCAACAG
TCAATGTGATTTGTGAATTAGCATCAAAGGAACCTTGGCCCTGGCTCGAGCTGGCGGCGGAACTTTACGA
TTTGTTGAAGCTCAAAAAGAACAATTGGATGATGATCAAGATCGTCAAGATTTTTACGGTACTCACACCA
ATTGAACCCAGGCTAACAAAGAAGCTACTGCCTGCGCTCAGTGATATTATCTCAACCACAAATGCCATGT
CTTTACTCTATGAGTGTATCCATACGATCTTGGCGAGTGGAATGCTTACTCATGCGACCTCTGCGGAAGA
AAGCTACAAACTTGCCAAAATCTGTATCGACAAACTGGCTCACTTTCTCGATCACGTCGACCAGAACTTA
CGATATATGGCTCTAGTCGGCTTGAATAAGCTAGTCCCTAGTCACCCAGAATTACTCGAGGGGTATTTGG
AAACTATTTTAGAACTCATTCATGAAGTTGATCCTATGCTAACCATCCGGGCGCTGGATCTGCTCGAAGG
TATCCAATACCATTCCCAAACACTGAAGAATACTGTCGATTACTTGGTAAACAAGCTAGAGGGACAAAAA
CAACACTCGACTTCCGAAGGAACGGGGCAATCAGATGCAGTCAAGGCCTTAATGTCGATTCAACTGTCCT
CGAAACCTTCGCATCTTTCGCCCACACTCGCCCCTAATCACAAACTGCGAATTATCAATGTCATTATTAC
CATATGCTCCAAATCAGCCTATTCACACATTTCGGATTTCAATTGGTTCCTAGAAGTCTTAGTTCGTTTG
ATCCGTCTCTTGGTGGCTTCGCAAATCGAAGGCACACACACCGAGTCTAATTCCAGCAATACTGATGGTT
CGCACTCGGTCACCCGCTTGGCCAATGTCTTAATCGATGTCTCTAGTCGAGTGAGAGACATCAGACCGTA
CGCTGTGAACAAGATGCTTTCTTTGCTACATGATGACACATTCTTAGATAACATTTCGAATGACTACTGC
TACGTAACTGATATCGGAAGCTCGGCCGCTAATTCATATGGACCTGACAACGAAGGAGCATCCTCAGCTT
CCAACCTCGTCACAGCAGCCATTTGGATATGTGGTGAATACAGTGACTCTGGATATGTGGATCTTAAAGA
TGTGATCTCTACTTTGTTCAAGCGTCAATTGATCCTCGATAACAGCTCGAGGTTGCCTCAAATATCTACA
TTTGCTTTGCACAATGGCCTTAAAGTATTTGTAAAATGGCTCAGGGAAATAGTAGACTCTTGGTATTCTG
AAGCACACTCCGACGAAAGCTATGCTGAAGAGGAATTCCAAATGGCGCAAAATAACTCTCCGAAGCAATC
ACGTGTAGATGTTGAGCTGGGGCAGCTAAACAGGCTGGTATCTGCTATAACGGATCGAGCGCGCGACCTC
ACCAAGCAAAAGAACTCATGGGCATCTTCCAATTTCTTTCCGACGATTGACCATGTCCAGCTGCTGGATC
GGGCAAACGAAGTGGATCGACTGATGAGCTTAATCAGTCGGGAATTAATTGGATATCGGCCTCCGACTCG
TCCCCAGATGAAAGTTCCGGAGCACCAGAATGAAGCCTCTCACCATGCGATGTATGGAATGAGTTCATTT
GGAGAAGCGAATCCGTTTGCGACAAGCTCCGGTAGTCCTGATGAAGGATTTCATAGATCCATGGGAGATA
TGAACACAAGTGTCGACTCCTCGATGACCTCTTCGAAGACAAAGCAGGTTCAGCCGCCATATTGGTACAA
AGTTTTGTCGGATCTTTTTTTTGTTTATGAGTTGAAGCCGGTCGCCAATTCTGCGCAGGCGATGATTCAA
GCGCCTGATGAACTGGACCTGGATTCGTGGATTCCTTACTTAAGAGACACCTCAGAACAATCTCATTCCT
GTACGGGATTAGACGAATTCGGCCGCAAGATCGGCGAGGATTTTGTCAATCCTTACCAAAGTGCTGCCTC
GAATGGGCCGTTCTTTGATGATCCATCCATCGATCCAAATTTCGCTCCAGATTCGTCACGCAAAAGGAGA
GCCAAGAAAAAGAAGGATCCAATTGACAAAGAGGCTTTGGCAAAGGCAAGGCAGGATCGCATCGAAAGGC
AGCGAGACGATCCATTTTATATCAACACAAAGACTCGGAAAAAGCAGAAAGAAAAAGGACACGGAAACGG
TCGAACGTCCACAGACTTACTAGATATCGACAGCATCCCTATTGTCAAACTCGATCTTTCGGTATCCCAT
GATGATCCACCCACTGCGGGCCCTTCATCTATTTCAAACAGCCACCGTCCACATCACTTACTCAAACAAA
CACCTTCGTCCTCTTCCTCTTTTTCTTCTGCGTCTCGAACTCCAGTCATCGATGCTGAGGGAGAAGTGCC
TGATTTGAGCTACCTTCAAAAGTACAAAACCAAGAGAAAAGAAGATGGAGCACAGCAAAAACCAGTGACA
GCCCTCAAAACATCCTCCAATCAACGAGAGCATCTTAATCCTAATCCTCCAATCTCTCTCACTCCAAACG
ACCATACTCATACTATTGTTGCTCATACTCCTGAAAGCATCAAAGTTGTCAAGAAAAAATCATCCTCCAA
GAAGAAGAAAAAAACAGACAAAAATATTGTCCCAGTAATCAACTAA
>PGTG_00194T0
ATGAATCCGCTCTCAAACAACTTAAATCGCTTGTTCAGCGTAGCCTGTCTGGCCAGTTGGTCTGGGATGT
TAACTGCGGAGCCTACGCTCACGGACACCTTACCTGCTAGCTTGAAGGTCTATATTGGGGGTCAAGACAA
GGTTGTGAATGTCTTCATTTATGATACCACTAAAAATACTTTCACCCCCAAGACAAGCTCCGATGCACTT
GGTGCCAATACAACTTGGTTTCAGGTTGATAAAACTAACCAGTTCATAATCAGCGCTTCCAGCGGCCATC
CTCCAGACCAAGCGGGTATCTTTGCCGCCTCCGTTTCGGCTGATGGTACCTTGAAAAGGACAACCTCTAT
TCCATTGAATGGCAACCCACACGTATCAGCTGCATTCGACCGAGACGACACTACTGTCACCATCACAACG
GGAAATGTGAATGCTGAGTCGGATTTGAACAGTTATAAACTGATTCTTGATGGAACAAAAAAACCCGAAC
CAGAGGCAACTGTTAGGTTGCAAGCCTTCCCCGCCCCCACAGATCCGAAGGTCTTTGCCTATGCCAGTCA
AGTGAAACGCAATCCAAGTGGAAATATCTATCTCATTCCATTCTCTAACTTGGACTCGATTGGCTCGCAG
ACGATAGCTCCGTTCACGTCCGCTCAGAATTCTGACATCGTCGTTAAATCTGGCTGTGGTCCCCAATCTC
TCACATTCCCTCCTGGAGACGTATCAACAGAAACAAACATGATTTTTTACTTGCTCTGTCAAAGATCAAA
GGAGATTCTTCTGATCGAAGTCCCAAACCCTACAGGATTCCCCCTCGCCCCAATCTTGCACAATTCCATA
AGTACCCTAGCCTCGGGTGCCAAAGCAGAAGACTTTGACGCGACTGAAACCTTGATCACTCCCGATGGGA
AATTTTTGTACACAATCAGTGTTCCAAAGGTTTCAAATGGCAAGCAGGAAAATATGTTTACAGTATTTGC
TCGTGATGCAGCAACTGGAAACTTGGTGCAGACAGGCACATTCAAGACAGGCGGGAAGGGCTCCCGCAAC
TTCAGGTTCAGTCCTGACAAAGCTGCAAGTTTGATTATCGTCTCCAACACAGATAGCAACCTAGTCTGTG
TTCACAAGAGGGACCCTCAGACAGGTGCATTGACTCAAGTTGGTTCAACCAAATTAAACTCACCAGGGTT
CCCTTTATTTGTAGCTTAA
>PGTG_00195T0
ATGGCAGACCAACCTCAAACAACAACAACAACCCAGTCCAACCGAATCATCAATCAGTCAGCGAATGTCT
CGGATTTGGATATCAGCTTGCATCCGTTACCCATCCTAAATATATCCGACCACTTCACTAGGACGCGTCT
TCAGGCTGAAAGACAAGATATAGACATCTTTGGTGCTTTGATCGGTACACAGATCGGTAAAAAGATCGAA
ATCGTCAATTGCTTCGAACTCTTAACTGATTCAGATGGGAAAGTCAACGATGGATTCCTGAAAACCAGAA
GAGAACAATTTCAACAGGTTTTTCCAACATTAGATCTACTGGGATGGTACACGAACGGGCCAGAGCCACG
AGAAAAAGACCTAGCGATTCTGAACCAAGTGTCGGAATGTGTGGACCTCTCGAGTCCGATCCTCTTACTC
TACGATCTTCTACCGACACCGTCTTCTTCAAGTGGCTCAACTACAGCCGCCAAGGAGTTGCCGGTCCAGA
TCTACGAGTTCACTCAGGCCACAACGGGGGCCGATGGGGAAGGATTCGTCAAGTGCACCTTCGACGTCCA
AACTAGTGAGGCCGAACGCATCGCAGTGGATTGTGTGGCCAAACCTGACGTCGGAAGTAATGAGAGTGGC
CTCGTCTCTAATTTGATCACCCAACGGAATGCCATCCAAATGCTGCACAACAAACTCGGATCGATCGTCG
ATTATCTAGCCCAATTGATGGCCGACCTCGAACCTGAAAATCCGACTGCTACTGCTACTAAGATCGACCA
TGGCCTGTTACGAGAGATATCTTCGTTGGTGGCTTCGTTGCCTAAGCCCGATGAGAATGCTTCTTTCAAA
AAGGAATACATGACCGAATTCAATGATGCGTTGTTGACTTCATATCTCTCGAGCCAAAGTAAAGTGTTAA
CTGAGACTAACCAATTGATCGATCGATATCTCTATCTCAACGCTCGCGACAACAATCTCAAATTCGGCTC
CAGCTCTGCGAGTCACAGCGTTGGCAAATCGTTGAAAATGCCCAAATGA
>PGTG_00195T0.1.5b871c60 gene=PGTG_00195T0
ATGGCAGACCAACCTCAAACAACAACAACAACCCAGTCCAACCGAATCATCAATCAGTCAGCGAATGTCT
CGGATTTGGATATCAGCTTGCATCCGTTACCCATCCTAAATATATCCGACCACTTCACTAGGACGCGTCT
TCAGGCTGAAAGACAAGATATAGACATCTTTGGTGCTTTGATCGGTACACAGATCGGTAAAAAGATCGAA
ATCGTCAATTGCTTCGAACTCTTAACTGATTCAGATGGGAAAGTCAACGATGGATTCCTGAAAACCAGAA
GAGAACAATTTCAACAGGTTTTTCCAACATTAGATCTACTGGGATGGTACACGAACGGGCCAGAGCCACG
AGAAAAAGACCTAGCGATTCTGAACCAAGTGTCGGAATGTGTGGACCTCTCGAGTCCGATCCTCTTACTC
TACGATCTTCTACCGACACCGTCTTCTTCAAGTGGCTCAACTACAGCCGCCAAGGAGTTGCCGGTCCAGA
TCTACGAGTTCACTCAGGCCACAACGGGGGCCGATGGGGAAGGATTCGTCAAGTGCACCTTCGACGTCCA
AACTAGTGAGGCCGAACGCATCGCAGTGGATTGTGTGGCCAAACCTGACGTCGGAAGTAATGAGAGTGGC
CTCGTCTCTAATTTGATCACCCAACGGAATGCCATCCAAATGCTGCACAACAAACTCGGATCGATCGTCG
ATTATCTAGCCCAATTGATGGCCGACCTCGAACCTGAAAATCCGACTGCTACTGCTACTAAGATCGACCA
TGGCCTGTTACGAGAGATATCTTCGTTGGTGGCTTCGTTGCCTAAGCCCGATGAGAATGCTTCTTTCAAA
AAGGAATACATGACCGAATTCAATGATGCGTTGTTGACTTCATATCTCTCGAGCCAAAGTAAAGTGTTAA
CTGAGACTAACCAAGTTAAGCATTTCCTCCTCAGCTCCTGTCCGTAA
>PGTG_20597T0
ATGCTTTCGCTAGAGCTTAATGAGGATAATCAGAGGGCACAGAGACAGGGCTGTGGATCGATTGTTGTTC
AAGATCACTATTACGTATTTATTAAGGAGCCTGCAAATCCAGGATTTTCATGGATTTTGAAGCTGACAGT
CAGCACGACAACTGATGTGCAGACTTGTGGAGCATGTGCCGCTGAGCACGGAATTGGCTGCGTACCCTCT
AGCTTTGCGTCACTTGAGATCTACGCGCAGGCCCATACCCTCCAGACCCTCCAGTTCCCCCCTCAACTCG
GATGGACCTCCGCCTGTCACACCAACCAACCGATTCATCCGTCGCAAGAATCATCCGAAATGCCCTATCG
ATTCATCCCAGCAGGTATCAAACTCGCGGTGGTTCGCATGGTTGCCCAGTCTCACTCACAATCGTTCATC
TGCGAGACTCTGGGCGAGAAGATCTCCAAGCAATCCTTTGCTCGTTGGACGCAACTGTACCGAAACACCC
AACGTGTCATCCGAGATCCTGAGGAATACGAGAAGAGGGGCCCTGGCCTCATACTTACCGCAGAGGACCA
AGCGTTTATGATCGATTTACTTCGCTTGGAACCCGGGCTATTCTTGGACGAGATGCGAGAGCGGCTCTAC
GATCAAACCGATACCCTGTTGAGCATGAGTAGCCTCCACTCCATGCTAGTAGAACACCTGCAAATTACCC
TGAAGAAAGCCAACACGATCAACATCAAAAAGTCCCTCGTCTCGAAGTATGCATATGTGGAAAAGATGGC
AACTGTCCCGGCGGAGTTCCTTGTATTTACTGACGAGTCATGTGTCTGCTCGAGGGACTTATTGCGAACT
TTCTCTCGATCCTCAAAAGGTAAACCGGCGAATAGAACGATCATGCAACAGAATGCAAAGCGATTCACCC
TGCTTCCGGCAATCAGCGTCGATGGGATTGTCGCACTAACAGTGACCGAGGAGAACGTCAAGGGAACCAA
TTTCGCTCATTTTTTGAAGTACTGTCTGCTTCCTCGCATGAATCCATATCCCGGTCCAAAGTCCATACTA
GTCCTCGACAATGCTGGAATCCACGGTGGAGCGCGAGTAGCTCGATTATGTTGA
>PGTG_00196T0
ATGCCAACTGTCTCCAAAATCCTCTGTCCTGAAACCCAAATGGACGAGGAGCAAGCCTTAATAGATAGAC
CACCTTGTCAAGCATCCATCCATATTGATTACCTATTATACATAAACTCCACCCACAAGAGTCTCTTCCC
TAGCGCAAAAGTCGTGGACGCAAGCAACGGATGGTCCATCGTCACGCCAGCACGCGAGCTTGCCGCTATG
TTGGTTGACTTGCAATCAATGACTTGGAACCACTTCCAAGGCAAGGTCATCGAGCACCTTGGCCTTGGGC
AGTACCAAAGCGGCTTACTTGACCTTCTCACTTCCGCTCGCCACCTTGGTTCGCTTCACTGGCACGCATG
GATCTCTGGGAACGTCAAGTTCAGCAAGTCAAAGAACACGGAGATCACCGGGCAATTGGCTTTCCTGGGA
TTTGCGACCTGTGCCTACGATAACTACCCTAACAAGGTTGTCTTTAAGATCGTCATGCGGGAGCCCCCGG
CCATGGGACTCATGGCGAACGATGCGGGCAACAACCCGGCGAATCAAGGAGGCCGCGAAGATGGGTTGGT
TCGTCCAAAGTCAAGGGTCAGACCGACCAAGAAGAAGGCATTACCTTTGGCGGCAAGCCACGGAGGGCTC
AAGGACGGCATACCAGCCGAATCAGAACGCAAGGAAAGCCTCAACACCATCGCGGCAAACCAGTCTACGT
CAGGTGCCTCCACCACCACCGTGATTGGCCCGAGCCCCGAAACTCAAGGCCCAAACCCCAAGAAGCGACC
CATCGAGGAACCGGACGAAATCGAGGTCATTCACGGGCCAAACCTGGCGCGGCTTGTTCATGCGCACACC
TACCGAGCGCCGTTGGGCCCTGAATCGGCGGCAATGGAGGCCGTCGATATGGAGACCTACCTAAGGGTCT
CTCATATTGAGGATGCCGACCAGGCCACCCGCCGACGCTTGAGAGCAAACGGAATCACGCACTGGACATT
TTTCCGCCGATCATCTGAGGCCGAATTGGTGAATTTGGGGTTCCCGCTGGGAATCACTCGGCTCCTTTGT
GAGGGAGTGCCTAGGTTGACCCGCTATGTAGAAGATAGATCGCTTCCTTTGTAG
>PGTG_00197T0
ATGTCTTATCACGGCAGCGGAAGCGATTGGTCCAATTACAATATGCCATTGGCACATCCGTCGATGTCAC
CGCAGGATCCGGTCATTCCTTTTTCACCCCCTATGCAAGCGGTTCAGCAGCCATACCATTACCTATCGCC
GCTGGCGCCGCATCCGTCCCAGTTGCCTCCGGCTCCAGCAGGTGTCCCTCCGGTCTCTCGTGAATGGCCT
GCCAATACCGATGCTCACACCGGTCATACTCATGTGTCCAGCCGAATGCCGAAGATGGGTCGCGACCACA
GCACCTCTCTGTCGCCCGTTAGGGGGCCTTTGTCAGTCAACCATCGAGACCCAGTCCGCGCTTCGCCGGT
CATTCAAGATCAAGAAGTATACTCACGATCACCCGTTCCACTTCCGATTCCAACACCGGGCATGTTCCAA
TGTGACATCAGTTTCCTGATCTATTGCGCTCGGAAAAATAAGCAGAAGAAGACGACTTGGGTCCCCGTCA
AGTCCAAAGAAAACTTGTCGATATCGTTCAACTGCCACACAATCGACGTGGCTCGCTTCAAAGTCTTGGT
AACTAACACATGCGGAGCGCGCCACCCAAATCTGCCTCCGTTGATGGACCATTGTACAAATGTGTCGCAA
CCAACAATGCTCTGGGTGGCCCACATGGGTCGGAATCCGGCATGGCTAAAGACTGGTTCTCAATGCGTGG
CCAGTGACCCGATGTTTTCTGCCTGGATGGATGCGATAATCAAGGGTGGTGTGAAGAAGGGCGGTCTCTA
CCTCAAGATGGCCAACCCAAGCGCGGAGCAATCACGTGCAGCCGACAACGATCTGATGGCGTCAACCGTT
CGGCGTCATGAGGCTCAAACGGCGACTCTAAGGGCCGCTTTGGATAAGGCTCCGATGGCCTCGGGTTCCG
CGTTGGACGGTCCTTCACAACCGCTGGCCATTGGCCAGACTCCCTTCGATCAGGATGATGATGCGGAAGA
CTCGTGTGATGAAGGTTTTGATGCGCGAAGGATAATCGAGGAGCAAATCTTCCAAAAATATGCGGGTAAC
ACAGGGGTTGACCCAAGGCATACGGTCTACCCCCACCCTACGGATGTGAATCGCTACATTATCCTCACGT
CTGGTAATGTCACATCCTGGGCTAGGGCCATTCATGGCAAGCATAAGGGGGTCAGTCTCACCACCCCACC
GAGCCGTCTCAAGTTCTATAACAAGAGAACTCGTGAATCAGCACCTCTCCGTCCAGGTGACCCATCATCT
GCAGCGACGCCTGACGCCTCCGCCCCGACCTCGCAGGCACTGTCCCCAGAAATGGTTGCTTCCATCGTCG
ACATATGCACCGAAAGAATGGCTAGGAAACGTCCCCTCTCACCTGACATGGCCACATCTGCCGTGGGGGT
TGCTGGGCCCGAAGGCGAACTGCTTGAATACCTCCTATTTGCTGGGGTCGCGAACACTGAAGAGACCATG
CGCGTCCTGAAACGGAACGAGGTCGACAGCTACACGATGTTTGCCGAGGGCTTCTTCACCAAGGACCAGT
TGCAACAGTTAGGTTTGACGGTTGGTACACTCGCGAAGCTATGTCGAAATGTCGGCCGTTACGAGCGCAG
CCGTGCTCAGGCAAGACGATGA
>PGTG_00198T0
ATGAAACAGAAACTACCTCAGCCGTTCTATGGCCCACTAAGGTCCACACATCCATCCTACACCCGACCCC
ATCCCCCATCAGGACCATCATCACCATACGCCTCCTCCTCCTCCTCCTCGTCTACTTCCAGCTTCCAGTT
CCCCAGCTCTCGATCGCCCAGTCCCTTCGAAATCTTCCATCTTCCCCGCTCCGCCTCGACCAGTCAAATC
AAGGAGCGCTACTACCAGCTCGTCAAGCTCTACCATCCCGACGTCGCTGGATCCAAGAGCAACGGTGCAA
GCTCGCTCCAGGAAGAGGAAATCACACGGAGGTTCAAGCTGATCAGGGATGCATACGAACTCCTGAGCTC
GCCCTCCAGGAGACAACGCTACATCAACTTCCACGAAGGATGGCACGACAGTCGAGCCCAAACTCCCAAC
CGGAGCTGGAGGAATAATCATACCAGGGGCTATCGGCATCCAGACCCGGACTTCAACCTCTCCTCAGTCT
GGACGCAGTTCATCAACAGACATCGCTCGGCCCGGGCAGGATTCTACTCGAGCGTCAACGATGACGGCTC
GACTAATGGATTCAACACCCATCACCACCAACAAGACTCCCCGGGCGGATCGTATACGTTCAAGCAACAG
TGGGACCGGGACGGCTTGTTCACCAAGAACGGGGTCTTCATCAGTGCCGTCGGTTGCATCAGTCTCTGTC
TCTACCTCGTCCAGCTCTGGAGGGTCCTCCCCCTCGTCGGCTCCCCCGATCATCCCCTCCAACCCTCCTC
CTCCTCCTCCTCATCCGAGAAGGAGAAGCACAAGTTTCGCGCCTTCATCGAGCCCGCTGGAGATGCCAGA
TTGGACCAAGAAGCATGGGCGAACTCCTTCCAGGACCGGATCCAGAAACAAAACCTCAAGGCCCTCTCCG
ACCTCAAATCCGCACGCGCGTCTGCCGTCAAACCCAGCGTCTTCTCCAACAGGATCTCGGCCGACTCGGC
CCATTCTCCTCCTCCTACTCCTGCTACTTCCTCCTAG
>PGTG_00199T0
ATGGCCAAACGAAAGAGCAGTACTTGCCAACCAACAACAACAAGCAGTAGCAGAAGAACATCCTCAAGAT
TAGCCCAAAAGAATGACCCAAACTATCAAGCACCACTCTACCAGCCACTAGCAACTCAACCAACTCACAA
CTCAACCACCACCAACAACAAAAACAAGAACAACAAAAACAAAAACAAAAACACTCAACTGACTGAACAG
ATGGACACACCCAACCAACACCAAGTCCCACTGGCAGATCACAGCAGGGGCGACCAAGAACAACCCAATC
AGCTCTCAGAAAGCAATAACCAGCCAGAGAGCAACAACAATCATCAGATCACTGACAGCGAAAATAAGAA
AGACCTTCACAATTTCACAGAGATCGGTATCTCTCCGATGGACATGAACAGCAATCCGGCAGCCACTGAA
ACCCCAATGGAGACCAATCAAGAAATCACTCCCCAGAATATAGAAACCCGCGAGAAGCACCCAGAAAACT
ACCACCAGTCAAATTCCAACGGACAAGCTGACCATCACCAGCCAGATATTCCTAATCAGACCGATACTCG
GCCTGATCATAATCATGTTCAAGTAGCGAACAACGGACAAGAAAACACGGCTCTCGTCAATCAACAAGAT
ACCAGCATCAACAACCAAACGGATGTCAACCAGGATAATGATAATAACAATCAACAGTCGGACCGAGTAG
CTTTTTCACCCTCACCCAGTCCGATCCCGCAACGCCGTCCCAAACGGGCCCCGCCACGCTCCCCATCCCC
AACTCCACCAGCACCCGCCACACCATCCCACAAGCGGGCCCCCTTCTCGCCCGAGTCCTCAGCAAGTCCG
ATCCCCGTCAGATCCTCCCGGCCACGCAAAGCTCCCCCGTCCAAGCTGGAAGAAGAAGAAGAAGACAAAA
AACAGGAGTGCATCGGCCGTAATCGCTCGTCTGACTCTGCGTCGCGCGAACCCTCCCGTCCGCTTCAATC
CCCCTCTAAACGCGCCAGACAGACCTCCGGTTTGTCTGATCATACTACGCCTCTTTCTCCAAGACCGCAA
GATCCTAAAATGGAGAACGATAATCCTTCGCCTCACATCAATCAACCTCATCCTCCTCAAAATAAACCCG
TCCCTCCTAGACCTAGACCTATTCGTGCCCATCGGCCAATCAAGAAAATCCCCCCTCCAGCCGCCGCTAA
TCGGAATCCTAACGATGACGATGAAGGGGATTTCTTTAACTTGTCGAGCCGTCAACCCCGTCATTTCGTT
TCCAAAACGCTCGGCTTGACTAAACATTCACCAGCGCCGAGCAAACCATCGACCTCGAAATCGCCCACCC
GATCAAGTCTTGATCCGCCAGCCCAGAAACTAAACCTCGTCGACCTCAGTGGCGATGAAAACTCGAACGA
CGATGGCGACGATAGCGATGATATGAGTGAGGACGATTGTAAGAATAAGAAACGTCTTTCGTCGAGGCCT
CTTCCTACCTGGACTAGGGCTTCTCAAATCCTTGCTGCCGAGAGTTTATCAGCTGAAGAAAATGAAGGAT
CGAATCAAGCGGATGACCAAGCGAAACGATCGCGAGATGGCACGGATCAAAAGCCACGAAACGGGGCCAA
ACGGGCAGAGAAGAGTCCAGCAAAGTCGAGATCGCCTACGCCGCCTCCGGCGCCGGATGAGCAAGTGATC
CGGAAGACGATGAAAGCACTGTACCAGACGCTGACCCAACAAGGCCACGCGTCCTCGCTGCAGAAGCAGG
CCGCCGAGGCCGCCCGAAAGGTCGAGGAGGCCCAGCTGATCCAGACCTTAAACGGCTTGGACGACCCGAC
AATCCCTGATACTTACACCACCGTCAATGCGCGTGGACTCAACGCTCACAGAGGCCCCAATCGCGCCCCC
GCTAATCATGCTCTTGGCACCCCCATCACGTTCACTATCAATATGGTCATGGACCCTCGCTTCGCTGCCA
CCGCTACTCTACAGACTAAAGAGCATTACGAACGCCCGATCCATTTCATCATGCAATCGGGAGAACAGTT
CGATGTCGTCTACCAGAGATTCCACGAGATCACCGGACTGCCCGCTGACCAATTGGTGGTCTCTTACGAT
CACATCAAATTATCGCCCTTCGTGACACCCGAATCGGTTAGGATCTATGGCGGAAACACCGCTCTCAAAG
TATATGAGAGTAGTGCTTGGGAATATGTGTCTGATTTACGACGCCATCGGGCCCAGAAACCAAGACAAGC
AGACGAAGAAGAGGTTCTTCGGGAGGAGTTAAAGAACCTACCGATCGGGAGTGAACGGGGGCGGAGCGAA
GCGACGGAGGTTCCGATGGAGGGGGCAGACGGGGGAGCCGAGCCGCAGGAGTCGGTCGTCGGACTGATCA
ACTTGACCGTGCGCACCAAGGACAAACAGAAGGTCGAGCTGAGCGTCAAACCGTCCACCTCGATCCGCTC
CATCCTCAAAAACTCCCTCATCCATCTCAACTTCCTTCACCCTTCTCCTGACCCTACTAAATTCAAAATC
TCCTTCGATGGCGAGGACCTTCCCTTCTCTTCGATCGTCTCCGACCATGATCTCGATCATGATGATGTCC
TGGATTTGACGGTCCTTTGA
>PGTG_00199T0.1.5b871c60 gene=PGTG_00199T0
ATGGACACACCCAACCAACACCAAGTCCCACTGGCAGATCACAGCAGGGGCGACCAAGAACAACCCAATC
AGCTCTCAGAAAGCAATAACCAGCCAGAGAGCAACAACAATCATCAGATCACTGACAGCGAAAATAAGAA
AGACCTTCACAATTTCACAGAGATCGGTATCTCTCCGATGGACATGAACAGCAATCCGGCAGCCACTGAA
ACCCCAATGGAGACCAATCAAGAAATCACTCCCCAGAATATAGAAACCCGCGAGAAGCACCCAGAAAACT
ACCACCAGTCAAATTCCAACGGACAAGCTGACCATCACCAGCCAGATATTCCTAATCAGACCGATACTCG
GCCTGATCATAATCATGTTCAAGTAGCGAACAACGGACAAGAAAACACGGCTCTCGTCAATCAACAAGAT
ACCAGCATCAACAACCAAACGGATGTCAACCAGGATAATGATAATAACAATCAACAGTCGGACCGAGTAG
CTTTTTCACCCTCACCCAGTCCGATCCCGCAACGCCGTCCCAAACGGGCCCCGCCACGCTCCCCATCCCC
AACTCCACCAGCACCCGCCACACCATCCCACAAGCGGGCCCCCTTCTCGCCCGAGTCCTCAGCAAGTCCG
ATCCCCGTCAGATCCTCCCGGCCACGCAAAGCTCCCCCGTCCAAGCTGGAAGAAGAAGAAGAAGACAAAA
AACAGGAGTGCATCGGCCGTAATCGCTCGTCTGACTCTGCGTCGCGCGAACCCTCCCGTCCGCTTCAATC
CCCCTCTAAACGCGCCAGACAGACCTCCGGTTTGTCTGATCATACTACGCCTCTTTCTCCAAGACCGCAA
GATCCTAAAATGGAGAACGATAATCCTTCGCCTCACATCAATCAACCTCATCCTCCTCAAAATAAACCCG
TCCCTCCTAGACCTAGACCTATTCGTGCCCATCGGCCAATCAAGAAAATCCCCCCTCCAGCCGCCGCTAA
TCGGAATCCTAACGATGACGATGAAGGGGATTTCTTTAACTTGTCGAGCCGTCAACCCCGTCATTTCGTT
TCCAAAACGCTCGGCTTGACTAAACATTCACCAGCGCCGAGCAAACCATCGACCTCGAAATCGCCCACCC
GATCAAGTCTTGATCCGCCAGCCCAGAAACTAAACCTCGTCGACCTCAGTGGCGATGAAAACTCGAACGA
CGATGGCGACGATAGCGATGATATGAGTGAGGACGATTGTAAGAATAAGAAACGTCTTTCGTCGAGGCCT
CTTCCTACCTGGACTAGGGCTTCTCAAATCCTTGCTGCCGAGAGTTTATCAGCTGAAGAAAATGAAGGAT
CGAATCAAGCGGATGACCAAGCGAAACGATCGCGAGATGGCACGGATCAAAAGCCACGAAACGGGGCCAA
ACGGGCAGAGAAGAGTCCAGCAAAGTCGAGATCGCCTACGCCGCCTCCGGCGCCGGATGAGCAAGTGATC
CGGAAGACGATGAAAGCACTGTACCAGACGCTGACCCAACAAGGCCACGCGTCCTCGCTGCAGAAGCAGG
CCGCCGAGGCCGCCCGAAAGGTCGAGGAGGCCCAGCTGATCCAGACCTTAAACGGCTTGGACGACCCGAC
AATCCCTGATACTTACACCACCGTCAATGCGCGTGGACTCAACGCTCACAGAGGCCCCAATCGCGCCCCC
GCTAATCATGCTCTTGGCACCCCCATCACGTTCACTATCAATATGGTCATGGACCCTCGCTTCGCTGCCA
CCGCTACTCTACAGACTAAAGAGCATTACGAACGCCCGATCCATTTCATCATGCAATCGGGAGAACAGTT
CGATGTCGTCTACCAGAGATTCCACGAGATCACCGGACTGCCCGCTGACCAATTGGTGGTCTCTTACGAT
CACATCAAATTATCGCCCTTCGTGACACCCGAATCGGTTAGGATCTATGGCGGAAACACCGCTCTCAAAG
TATATGAGAGTAGTGCTTGGGAATATGTGTCTGATTTACGACGCCATCGGGCCCAGAAACCAAGACAAGC
AGACGAAGAAGAGGTTCTTCGGGAGGAGTTAAAGAACCTACCGATCGGGAGTGAACGGGGGCGGAGCGAA
GCGACGGAGGTTCCGATGGAGGGGGCAGACGGGGGAGCCGAGCCGCAGGAGTCGGTCGTCGGACTGATCA
ACTTGACCGTGCGCACCAAGGACAAACAGAAGGTCGAGCTGAGCGTCAAACCGTCCACCTCGATCCGCTC
CATCCTCAAAAACTCCCTCATCCATCTCAACTTCCTTCACCCTTCTCCTGACCCTACTAAATTCAAAATC
TCCTTCGATGGCGAGGACCTTCCCTTCTCTTCGATCGTCTCCGACCATGATCTCGATCATGATGATGTCC
TGGATTTGACGGTCCTTTGA
>PGTG_00200T0
ATGAAGAGGGCCATCCTGTATGAGCGGCTGCTGGTAGGCTTCCTACTGCTGATTACTGAATGCACCACGA
CAGGCGATTTCACTCCCGAATCTCTCGCACGATGGCCAGACCAATCTGTCCGGGAGGGTCTGTCGAGAGA
AGCAATTGCGGAGTCCGATCCAGGACTCGAAGGAAGCCGCTCGCAACGAGATTCGTATTCTATGGTCCAC
CCGGCTCCTGTTCAGATGAAGGAAACCAGACCTCAGAAAAGAATCAAACTACTGGGGGTATTCATGGAGC
CTAACGTCCCACCTCAACCTCAACCAAGAATGAAACTAATGGGATCTTTCATGGAGCCTCAAGCTCTACC
TGAACAAGCAATGGAATCAATTGGGGCTTCCGTGGTTTCCAACGGCCCATTGACTCCTAGAAACAATCAT
GAAGTCGTCAAGCCATCGGTTCAATCGAATCCGACTACGTCTTTGGAGGAATCGACTGAAATAGAAACTG
CATTGAACCGAGATAGCCCACCATCCCCAGGATCAAAAACATACAACTCTAAGATCGTTCCTCCTAGCGA
ACCTTCCCCGATTGTCGTTCAGGATGTCTCGAATTCTAACGATCAGCCGACTCGGGAAAAGGGATTGCAG
GGAGATTTTAATCCGATGGAATTGAATTTTGACTATGATCTGTTCGAACATTCCCCATCACTCTCCACAA
GTGAAGGCTCAAAAGCCAAAATATTGCAAGTTTTTGAGAACCTTGGTATTAAAAAACTCAAGATGAAGGT
GGAAGATTTTGTCGAGAATCAGCACGACTTCCAGGAAATGGATCAAGAGCCTCTACCGAGTACTTATACC
GCTACAGAGAGGAAGAGTGCGCTCAATCTTCGAAGAAATGATAGATTAAGGATAGCTCTTGATCATTTTT
CAAGGGATCCGGAAATATGGTATAACCATTGGGCACAGCAGGCCGGTTTCGATTCGAGTTCATGTGTCCG
AAAGATAGACTCTCTCCCCGACAATCGGGTCAAAGAGGTAGCGAGGCTCTATTTATTTTACGTTGAGATG
ATCAGTACGATTGTGCCAAGTGAAAAAGAAGGAGAAAGTGTGGGCTCACATCTATCGAAAGCAGTTCAAC
TTCTCGAAGACGTGATGAACTCGGACAAGACTCGGAAAACCAGGTTTCAAATACATGTCGAAATGAGGAA
ACAGGCGGAAGGGCGTGGGCCATCCCATTCTTTAGCTGCCGTTTGGACTTTGGTAAGATGGTGGCTAGCA
AGTTCGAGAAATGACATCCTTACACAACTGGAAATCAAACATAAACCATTTCGTAATACTAAGATTTTTT
TCAACTTTATTTTTCGTCACTCGATTGAAATTCTCAAGCAAAGGCTGGAGAGCAGCAGCAGAATCATCAA
AGAATTGAACGCCTGA
>PGTG_00201T0.2.5b871c60 gene=PGTG_00201T0
ATGTCTTCTCCAATCGATGCGGCACCCCAAACCCATGCTTCCCCAGAGACTGCATTCACCATCCAAGAGA
TTGAAATGAATGTTGTCATGCCTCAACGCAACGGGTTCCCGGAACCTGCCATCGGGTCGCAACAGACTCA
GAATGAGATTGCTCACGTCGCCGGGCAAAGCCGCGCTTCCCCAGAGCCCACCACTGCTCTGCAACAGCTT
GAGATAGTGCACGTTGAGAACGGCAACCACCCGGCGCGCGGCGAGGCAAATCCGGCACACATATCTGACA
CGGCTGTTCTCGATGCTGCCAGTCTGGCCTTGATCGATGGTATAAGGGCCTCTCAGGATCGCGATGTCAC
CTCCAACGAGAACAACAATCAGACCAACAGAGCTTCTCCTCGCCCACCATTACGAGCCATGATGAATCTC
GACTACCCACGCATCCGATCAATGCTTCTGGGTAGTAATCCCAACCCTCCTAAGAAGGCCAATGGACGCC
CGGCTTCCTCCACAGACATGCAGTCTTACAATGGAGCAGTCGAAGTTTCGCCTAACCCACCAAATACAGA
AATGCTCGGCCTCCAGTATCATGCCATCCGCGCAGCGCTTTTAGGCATTCAGCAAGCTCCCCCGCGTAAC
CACGCTCCCAACCAACCGGGCGAGCAACCCCGCGAGATCACCGAGCAGGAGATAGTTGAGTTTTTAGAAG
AGTGCGCTGGGGAGTTTGTCCGCTATAGTCGCGACTCTCAAGCATCCTGCGAAGCTGAGTTGGAAGCCCG
AGTTAAACTTGTGGCCCAAATGCTTTGTAATTCTAAAAAGGCTGTTTTGATCCAAGAAAGACTTTTTCTT
AGGTTCTCGTTGTAA
>PGTG_00201T0.4.5b871c60 gene=PGTG_00201T0
ATGTCTTCTCCAATCGATGCGGCACCCCAAACCCATGCTTCCCCAGAGACTGCATTCACCATCCAAGAGA
TTGAAATGAATGTTGTCATGCCTCAACGCAACGGGTTCCCGGAACCTGCCATCGGGTCGCAACAGACTCA
GAATGAGATTGCTCACGTCGCCGGGCAAAGCCGCGCTTCCCCAGAGCCCACCACTGCTCTGCAACAGCTT
GAGATAGTGCACGTTGAGAACGGCAACCACCCGGCGCGCGGCGAGGCAAATCCGGCACACATATCTGACA
CGGCTGTTCTCGATGCTGCCAGTCTGGCCTTGATCGATGGTATAAGGGCCTCTCAGGATCGCGATGTCAC
CTCCAACGAGAACAACAATCAGACCAACAGAGCTTCTCCTCGCCCACCATTACGAGCCATGATGAATCTC
GACTACCCACGCATCCGATCAATGCTTCTGGGTAGTAATCCCAACCCTCCTAAGAAGGCCAATGGACGCC
CGGCTTCCTCCACAGACATGCAGTCTTACAATGGAGCAGTCGAAGTTTCGCCTAACCCACCAAATACAGA
AATGCTCGGCCTCCAGTATCATGCCATCCGCGCAGCGCTTTTAGGCATTCAGCAAGCTCCCCCGCGTAAC
CACGCTCCCAACCAACCGGGCGAGCAACCCCGCGAGATCACCGAGCAGGAGATAGTTGAGTTTTTAGAAG
AGTGCGCTGGGGAGTTTGTCCGCTATAGTCGCGACTCTCAAGCATCCTGCGAAGCTGAGTTGGAAGCCCG
AGTTAAACTTGTGGCCCAAATGCTTTGTAATTCTAAAAAGGCTGTTTTGATCCAAGAAAGACTTTTTCTT
AGGTTCTCGTTGTAA
>PGTG_00201T0
ATGTCTTCTCCAATCGATGCGGCACCCCAAACCCATGCTTCCCCAGAGACTGCATTCACCATCCAAGAGA
TTGAAATGAATGTTGTCATGCCTCAACGCAACGGGTTCCCGGAACCTGCCATCGGGTCGCAACAGACTCA
GAATGAGATTGCTCACGTCGCCGGGCAAAGCCGCGCTTCCCCAGAGCCCACCACTGCTCTGCAACAGCTT
GAGATAGTGCACGTTGAGAACGGCAACCACCCGGCGCGCGGCGAGGCAAATCCGGCACACATATCTGACA
CGGCTGTTCTCGATGCTGCCAGTCTGGCCTTGATCGATGGTATAAGGGCCTCTCAGGATCGCGATGTCAC
CTCCAACGAGAACAACAATCAGACCAACAGAGCTTCTCCTCGCCCACCATTACGAGCCATGATGAATCTC
GACTACCCACGCATCCGATCAATGCTTCTGGGTAGTAATCCCAACCCTCCTAAGAAGGCCAATGGACGCC
CGGCTTCCTCCACAGACATGCAGTCTTACAATGGAGCAGTCGAAGTTTCGCCTAACCCACCAAATACAGA
AATGCTCGGCCTCCAGTATCATGCCATCCGCGCAGCGCTTTTAGGCATTCAGCAAGCTCCCCCGCGTAAC
CACGCTCCCAACCAACCGGGCGAGCAACCCCGCGAGATCACCGAGCAGGAGATAGTTGAGTTTTTAGAAG
AGTGCGCTGGGGAGTTTGTCCGCTATAGTCGCGACTCTCAAGCATCCTGCGAAGCTGAGTTGGAAGCCCG
AGTTAAACTTGTGGCCCAAATGCTTTGTAATTCTAAAAAGGCTGTTTTGATCCAAGAAAGACTTTTTCTT
AGGTTCTCGTTGTAA
>PGTG_00201T0.3.5b871c60 gene=PGTG_00201T0
ATGTCTTCTCCAATCGATGCGGCACCCCAAACCCATGCTTCCCCAGAGACTGCATTCACCATCCAAGAGA
TTGAAATGAATGTTGTCATGCCTCAACGCAACGGGTTCCCGGAACCTGCCATCGGGTCGCAACAGACTCA
GAATGAGATTGCTCACGTCGCCGGGCAAAGCCGCGCTTCCCCAGAGCCCACCACTGCTCTGCAACAGCTT
GAGATAGTGCACGTTGAGAACGGCAACCACCCGGCGCGCGGCGAGGCAAATCCGGCACACATATCTGACA
CGGCTGTTCTCGATGCTGCCAGTCTGGCCTTGATCGATGGTATAAGGGCCTCTCAGGATCGCGATGTCAC
CTCCAACGAGAACAACAATCAGACCAACAGAGCTTCTCCTCGCCCACCATTACGAGCCATGATGAATCTC
GACTACCCACGCATCCGATCAATGCTTCTGGGTAGTAATCCCAACCCTCCTAAGAAGGCCAATGGACGCC
CGGCTTCCTCCACAGACATGCAGTCTTACAATGGAGCAGTCGAAGTTTCGCCTAACCCACCAAATACAGA
AATGCTCGGCCTCCAGTATCATGCCATCCGCGCAGCGCTTTTAGGCATTCAGCAAGCTCCCCCGCGTAAC
CACGCTCCCAACCAACCGGGCGAGCAACCCCGCGAGATCACCGAGCAGGAGATAGTTGAGTTTTTAGAAG
AGTGCGCTGGGGAGTTTGTCCGCTATAGTCGCGACTCTCAAGCATCCTGCGAAGCTGAGTTGGAAGCCCG
AGTTAAACTTGTGGCCCAAATGCTTTGTAATTCTAAAAAGGCTGTTTTGATCCAAGAAAGACTTTTTCTT
AGGTTCTCGTTGTAA
>PGTG_00201T0.1.5b871c60 gene=PGTG_00201T0
ATGTCTTCTCCAATCGATGCGGCACCCCAAACCCATGCTTCCCCAGAGACTGCATTCACCATCCAAGAGA
TTGAAATGAATGTTGTCATGCCTCAACGCAACGGGTTCCCGGAACCTGCCATCGGGTCGCAACAGACTCA
GAATGAGATTGCTCACGTCGCCGGGCAAAGCCGCGCTTCCCCAGAGCCCACCACTGCTCTGCAACAGCTT
GAGATAGTGCACGTTGAGAACGGCAACCACCCGGCGCGCGGCGAGGCAAATCCGGCACACATATCTGACA
CGGCTGTTCTCGATGCTGCCAGTCTGGCCTTGATCGATGGTATAAGGGCCTCTCAGGATCGCGATGTCAC
CTCCAACGAGAACAACAATCAGACCAACAGAGCTTCTCCTCGCCCACCATTACGAGCCATGATGAATCTC
GACTACCCACGCATCCGATCAATGCTTCTGGGTAGTAATCCCAACCCTCCTAAGAAGGCCAATGGACGCC
CGGCTTCCTCCACAGACATGCAGTCTTACAATGGAGCAGTCGAAGTTTCGCCTAACCCACCAAATACAGA
AATGCTCGGCCTCCAGTATCATGCCATCCGCGCAGCGCTTTTAGGCATTCAGCAAGCTCCCCCGCGTAAC
CACGCTCCCAACCAACCGGGCGAGCAACCCCGCGAGATCACCGAGCAGGAGATAGTTGAGTTTTTAGAAG
AGTGCGCTGGGGAGTTTGTCCGCTATAGTCGCGACTCTCAAGCATCCTGCGAAGCTGAGTTGGAAGCCCG
AGTTAAACTTGTGGCCCAAATGCTTTGTAATTCTAAAAAGGCTGTTTTGATCCAAGAAAGACTTTTTCTT
AGGTTCTCGTTGTAA
>PGTG_00202T0.3.5b871c60 gene=PGTG_00202T0
ATGAAAATGTTTTTGATCAGAAAGAAGACAAAAAATACCTCCGTCTCTGCCACTATCGTCTCAAATTCTT
CTCCACCAGAACCCAAAATGAATTCGCCACCACCCAAGACCGATTCTTCCTCCGGCAATCGCTTCTCGCG
CCTCAACCAACAGACGACCAACCCCAACATGATCTCACCCTCTTCCCCAGACCTGACTGGTTACACGTCC
AATCCGGAAGAAACCAAGTCCTACCAGTCTTTCTCCTACTCGCCATCCCAGCAAGCTCGTTCTCCATCGG
TCACCTCACCCGGTGGCGGTTTATCGCACTCAGCTCGCGCTGGTCTCCGCAAAAACCGACAGATTCAGAC
GTTCAACTTGATCGTTCTCGGTGCCAAATCCACTGGGAAATCGACATTCGTACACACCTTAATCGGAAGT
TTAACGCCTAGTCTACCCACCCAAGATGACCCACCAGCGATCTCGGTTACATCTACCTCCAGTCTATCCG
AAAGGCTAACGTCGATCGTCACCTTATCGGGCGAGAAAGTGATGTTTAATGTGATCGATACTCCGGGCTT
GGATATTCAGTCAAATGATGAATTCCGAGCGGATTTACAAATGAATGAAACTTTACGATACATCGAATCC
AAATTCGATGATTCCTTACAAATCGAAAGACAGGTACACAGGAACCCAACCAGACTCGGTGACGGACACG
TGCATGTTTCGATCTATTTTATCGACCCCTCTACGATTACGCAACGTGGGGCGCCCATCGGTTCCGCCGA
CAACCATCTTGACCTGACTGCCACCAAGCCCACCAATGGACAAGAGCTACACATGTCCGCCATCGATTTG
CGTCAATTGAAGCGACTCAGCCGCAGATGCAACATAATGCCTGTGATTGGTCGAGCAGATGAACTCACTG
AAGCCCAGCTCATTAACATTAAGAACGTTGTCCAGACTGACATGAAATCTTACGGCATCGATCTTGGTCT
TTTTGCCGTTAGCGAGCCAGAATCGGACCAAGAGGATACATCTTCTGACCACCCCGAAGTGACTACGGCC
TCCTCCAACTCATGCAAAAGCAACGAAGACGACGAAGCGCGCAAGAAACTACCTCGTCGAAAGTCTGCCG
CCATTCTCACCCCTCGTCGGCCATTCTCAAGCATCGTGGATAGCTTGCAGGATCTGGATGGGGTCTGCGG
CATGATTCCGTTGAGCGTGATCGGCGCCGAAGTGCTTCCGGGGAAATCGATGGATGCTGATGACCTCGAG
CGACTGAATCGGATCAACCCTTTGTTTAGCATTCCAAATGATGAAGAGCCTTCTTCGATGTATGTCCGTC
GCTTCAAGTGGGCGACTGTGGACGTCTTGAATCCCAGACATTGCGATTTTGTTCTCTTGAGGGCTGTAAT
CCTTGGTAGTCATTTCAAGAGATTGAAAGAAGCCACTCGATTAGAGAAATATGAGAAGTATAGGACAGAG
AAATTGCTTGCGAGACGGATGACGATGAACAAGGGTGCGCTGGGGATAGAAGAGCAAAGGAGAATAGCGA
TCGAAGTGGAGAAGATGGAGATCCCGCACATCGAGCCTGCCGTGTCGATCTTCGTCCCGTCCAGCGCTAC
CAACAGGCCGCCCTCCACCTCGGCCAACCTGTTCAAGCCCTCTGGCTGGCGCAAGAAGCAGCCCTCGGCC
CCGGCGACCTCCGTCAAGCAACCCACCGCATACCCCTCTCCCACTAACACCGAAAACCATCTCTCATCCC
GTCATCCTTCCCGCTCCCCTCCTCCCGAGAAGGCCAATAATTTACCCATGGTCTTCTGA
>PGTG_00202T0
ATGAATTCGCCACCACCCAAGACCGATTCTTCCTCCGGCAATCGCTTCTCGCGCCTCAACCAACAGACGA
CCAACCCCAACATGATCTCACCCTCTTCCCCAGACCTGACTGGTTACACGTCCAATCCGGAAGAAACCAA
GTCCTACCAGTCTTTCTCCTACTCGCCATCCCAGCAAGCTCGTTCTCCATCGGTCACCTCACCCGGTGGC
GGTTTATCGCACTCAGCTCGCGCTGGTCTCCGCAAAAACCGACAGATTCAGACGTTCAACTTGATCGTTC
TCGGTGCCAAATCCACTGGGAAATCGACATTCGTACACACCTTAATCGGAAGTTTAACGCCTAGTCTACC
CACCCAAGATGACCCACCAGCGATCTCGGTTACATCTACCTCCAGTCTATCCGAAAGGCTAACGTCGATC
GTCACCTTATCGGGCGAGAAAGTGATGTTTAATGTGATCGATACTCCGGGCTTGGATATTCAGTCAAATG
ATGAATTCCGAGCGGATTTACAAATGAATGAAACTTTACGATACATCGAATCCAAATTCGATGATTCCTT
ACAAATCGAAAGACAGGTACACAGGAACCCAACCAGACTCGGTGACGGACACGTGCATGTTTCGATCTAT
TTTATCGACCCCTCTACGATTACGCAACGTGGGGCGCCCATCGGTTCCGCCGACAACCATCTTGACCTGA
CTGCCACCAAGCCCACCAATGGACAAGAGCTACACATGTCCGCCATCGATTTGCGTCAATTGAAGCGACT
CAGCCGCAGATGCAACATAATGCCTGTGATTGGTCGAGCAGATGAACTCACTGAAGCCCAGCTCATTAAC
ATTAAGAACGTTGTCCAGACTGACATGAAATCTTACGGCATCGATCTTGGTCTTTTTGCCGTTAGCGAGC
CAGAATCGGACCAAGAGGATACATCTTCTGACCACCCCGAAGTGACTACGGCCTCCTCCAACTCATGCAA
AAGCAACGAAGACGACGAAGCGCGCAAGAAACTACCTCGTCGAAAGTCTGCCGCCATTCTCACCCCTCGT
CGGCCATTCTCAAGCATCGTGGATAGCTTGCAGGATCTGGATGGGGTCTGCGGCATGATTCCGTTGAGCG
TGATCGGCGCCGAAGTGCTTCCGGGGAAATCGATGGATGCTGATGACCTCGAGCGACTGAATCGGATCAA
CCCTTTGTTTAGCATTCCAAATGATGAAGAGCCTTCTTCGATGTATGTCCGTCGCTTCAAGTGGGCGACT
GTGGACGTCTTGAATCCCAGACATTGCGATTTTGTTCTCTTGAGGGCTGTAATCCTTGGTAGTCATTTCA
AGAGATTGAAAGAAGCCACTCGATTAGAGAAATATGAGAAGTATAGGACAGAGAAATTGCTTGCGAGACG
GATGACGATGAACAAGGGTGCGCTGGGGATAGAAGAGCAAAGGAGAATAGCGATCGAAGTGGAGAAGATG
GAGATCCCGCACATCGAGCCTGCCGTGTCGATCTTCGTCCCGTCCAGCGCTACCAACAGGCCGCCCTCCA
CCTCGGCCAACCTGTTCAAGCCCTCTGGCTGGCGCAAGAAGCAGCCCTCGGCCCCGGCGACCTCCGTCAA
GCAACCCACCGCATACCCCTCTCCCACTAACACCGAAAACCATCTCTCATCCCGTCATCCTTCCCGCTCC
CCTCCTCCCGAGAAGGCCAATAATTTACCCATGGTCTTCTGA
>PGTG_00202T0.1.5b871c60 gene=PGTG_00202T0
ATGAAAATGTTTTTGATCAGAAAGAAGACAAAAAATACCTCCGTCTCTGCCACTATCGTCTCAAATTCTT
CTCCACCAGAACCCAAAATGAATTCGCCACCACCCAAGACCGATTCTTCCTCCGGCAATCGCTTCTCGCG
CCTCAACCAACAGACGACCAACCCCAACATGATCTCACCCTCTTCCCCAGACCTGACTGGTTACACGTCC
AATCCGGAAGAAACCAAGTCCTACCAGTCTTTCTCCTACTCGCCATCCCAGCAAGCTCGTTCTCCATCGG
TCACCTCACCCGGTGGCGGTTTATCGCACTCAGCTCGCGCTGGTCTCCGCAAAAACCGACAGATTCAGAC
GTTCAACTTGATCGTTCTCGGTGCCAAATCCACTGGGAAATCGACATTCGTACACACCTTAATCGGAAGT
TTAACGCCTAGTCTACCCACCCAAGATGACCCACCAGCGATCTCGGTTACATCTACCTCCAGTCTATCCG
AAAGGCTAACGTCGATCGTCACCTTATCGGGCGAGAAAGTGATGTTTAATGTGATCGATACTCCGGGCTT
GGATATTCAGTCAAATGATGAATTCCGAGCGGATTTACAAATGAATGAAACTTTACGATACATCGAATCC
AAATTCGATGATTCCTTACAAATCGAAAGACAGGTACACAGGAACCCAACCAGACTCGGTGACGGACACG
TGCATGTTTCGATCTATTTTATCGACCCCTCTACGATTACGCAACGTGGGGCGCCCATCGGTTCCGCCGA
CAACCATCTTGACCTGACTGCCACCAAGCCCACCAATGGACAAGAGCTACACATGTCCGCCATCGATTTG
CGTCAATTGAAGCGACTCAGCCGCAGATGCAACATAATGCCTGTGATTGGTCGAGCAGATGAACTCACTG
AAGCCCAGCTCATTAACATTAAGAACGTTGTCCAGACTGACATGAAATCTTACGGCATCGATCTTGGTCT
TTTTGCCGTTAGCGAGCCAGAATCGGACCAAGAGGATACATCTTCTGACCACCCCGAAGTGACTACGGCC
TCCTCCAACTCATGCAAAAGCAACGAAGACGACGAAGCGCGCAAGAAACTACCTCGTCGAAAGTCTGCCG
CCATTCTCACCCCTCGTCGGCCATTCTCAAGCATCGTGGATAGCTTGCAGGATCTGGATGGGGTCTGCGG
CATGATTCCGTTGAGCGTGATCGGCGCCGAAGTGCTTCCGGGGAAATCGATGGATGCTGATGACCTCGAG
CGACTGAATCGGATCAACCCTTTGTTTAGCATTCCAAATGATGAAGAGCCTTCTTCGATGTATGTCCGTC
GCTTCAAGTGGGCGACTGTGGACGTCTTGAATCCCAGACATTGCGATTTTGTTCTCTTGAGGGCTGTAAT
CCTTGGTAGTCATTTCAAGAGATTGAAAGAAGCCACTCGATTAGAGAAATATGAGAAGTATAGGACAGAG
AAATTGCTTGCGAGACGGATGACGATGAACAAGGGTGCGCTGGGGATAGAAGAGCAAAGGAGAATAGCGA
TCGAAGTGGAGAAGATGGAGATCCCGCACATCGAGCCTGCCGTGTCGATCTTCGTCCCGTCCAGCGCTAC
CAACAGGCCGCCCTCCACCTCGGCCAACCTGTTCAAGCCCTCTGGCTGGCGCAAGAAGCAGCCCTCGGCC
CCGGCGACCTCCGTCAAGCAACCCACCGCATACCCCTCTCCCACTAACACCGAAAACCATCTCTCATCCC
GTCATCCTTCCCGCTCCCCTCCTCCCGAGAAGGCCAATAATTTACCCATGGTCTTCTGA
>PGTG_00202T0.2.5b871c60 gene=PGTG_00202T0
ATGAATTCGCCACCACCCAAGACCGATTCTTCCTCCGGCAATCGCTTCTCGCGCCTCAACCAACAGACGA
CCAACCCCAACATGATCTCACCCTCTTCCCCAGACCTGACTGGTTACACGTCCAATCCGGAAGAAACCAA
GTCCTACCAGTCTTTCTCCTACTCGCCATCCCAGCAAGCTCGTTCTCCATCGGTCACCTCACCCGGTGGC
GGTTTATCGCACTCAGCTCGCGCTGGTCTCCGCAAAAACCGACAGATTCAGACGTTCAACTTGATCGTTC
TCGGTGCCAAATCCACTGGGAAATCGACATTCGTACACACCTTAATCGGAAGTTTAACGCCTAGTCTACC
CACCCAAGATGACCCACCAGCGATCTCGGTTACATCTACCTCCAGTCTATCCGAAAGGCTAACGTCGATC
GTCACCTTATCGGGCGAGAAAGTGATGTTTAATGTGATCGATACTCCGGGCTTGGATATTCAGTCAAATG
ATGAATTCCGAGCGGATTTACAAATGAATGAAACTTTACGATACATCGAATCCAAATTCGATGATTCCTT
ACAAATCGAAAGACAGGTACACAGGAACCCAACCAGACTCGGTGACGGACACGTGCATGTTTCGATCTAT
TTTATCGACCCCTCTACGATTACGCAACGTGGGGCGCCCATCGGTTCCGCCGACAACCATCTTGACCTGA
CTGCCACCAAGCCCACCAATGGACAAGAGCTACACATGTCCGCCATCGATTTGCGTCAATTGAAGCGACT
CAGCCGCAGATGCAACATAATGCCTGTGATTGGTCGAGCAGATGAACTCACTGAAGCCCAGCTCATTAAC
ATTAAGAACGTTGTCCAGACTGACATGAAATCTTACGGCATCGATCTTGGTCTTTTTGCCGTTAGCGAGC
CAGAATCGGACCAAGAGGATACATCTTCTGACCACCCCGAAGTGACTACGGCCTCCTCCAACTCATGCAA
AAGCAACGAAGACGACGAAGCGCGCAAGAAACTACCTCGTCGAAAGTCTGCCGCCATTCTCACCCCTCGT
CGGCCATTCTCAAGCATCGTGGATAGCTTGCAGGATCTGGATGGGGTCTGCGGCATGATTCCGTTGAGCG
TGATCGGCGCCGAAGTGCTTCCGGGGAAATCGATGGATGCTGATGACCTCGAGCGACTGAATCGGATCAA
CCCTTTGTTTAGCATTCCAAATGATGAAGAGCCTTCTTCGATGTATGTCCGTCGCTTCAAGTGGGCGACT
GTGGACGTCTTGAATCCCAGACATTGCGATTTTGTTCTCTTGAGGGCTGTAATCCTTGGTAGTCATTTCA
AGAGATTGAAAGAAGCCACTCGATTAGAGAAATATGAGAAGTATAGGACAGAGAAATTGCTTGCGAGACG
GATGACGATGAACAAGGGTGCGCTGGGGATAGAAGAGCAAAGGAGAATAGCGATCGAAGTGGAGAAGATG
GAGATCCCGCACATCGAGCCTGCCGTGTCGATCTTCGTCCCGTCCAGCGCTACCAACAGGCCGCCCTCCA
CCTCGGCCAACCTGTTCAAGCCCTCTGGCTGGCGCAAGAAGCAGCCCTCGGCCCCGGCGACCTCCGTCAA
GCAACCCACCGCATACCCCTCTCCCACTAACACCGAAAACCATCTCTCATCCCGTCATCCTTCCCGCTCC
CCTCCTCCCGAGAAGGCCAATAATTTACCCATGGTCTTCTGA
>PGTG_00203T0
ATGTCCGGTCGTGATCGCGAAGATCCAGAAGAGGCGAATAACGAAGCTTGGGGGACCGATGAAGAGGAGC
CGTCCCGCGAAGCATCAAGTGACGCGGATGAGGGCCTGCCAATCAGCTGTTTTGTCTGCAAGTCTTCGTT
GGCAACTTATGGACCCCTTGGATGCCAACATCGAACGCTTTGCAAACGATGCGCCATGAAACAAGCGACC
GGTGGCAAATGCAAGAGATGCGGTGAACTCTTCTTCCAATTAAAACAACTCACGGTGGCCTAA
>PGTG_00203T0.1.5b871c60 gene=PGTG_00203T0
ATGTCCGGTCGTGATCGCGAAGATCCAGAAGAGGCGAATAACGAAGCTTGGGGGACCGATGAAGAGGAGC
CGTCCCGCGAAGCATCAAGTGACGCGGATGAGGGCCTGCCAATCAGCTGTTTTGTCTGCAAGTCTTCGTT
GGCAACTTATGGACCCCTTGGATGCCAACATCGAACGCTTTGCAAACGATGCGCCATGAAACAAGCGACC
GGTGGCAAATGCAAGAGATGCGGTGAACTCTTCTTCCAATTAAAACAACTCACGGTGGCCTAA
>PGTG_00205T0
ATGAGTCAGGCCATCTTCGAGGCACCACCAACACAGACTGAGAGCCGATTGCAGTTCGGAATGCCAACCG
CGTTGGAGCTCCATCGGCTTGAATTACTACGAGCAGCATCCCATCATCTCCCAAGCATCCCGCCCAGCAA
TCCTTGGGCTTGTCTGGCTTTCCGACAAATCTCTCATCGGTTAATCGGCTGGGATCAGCTCTATCCTGAA
CGCACCGGCCAAGAACATATTTTCCAAAATTATTTCGAAGAATCTCGACTTGGACCTGAATTGTTATACG
CCATTTATCCCCGCACAATCCTTCACTGGAATTCTGTACCGACGTTATCAGATACGATTATCTTTTCGAA
TCTAGATCAGCATCCAAATCATCCAGCTGGGAAAATTGAGAAAGTCGGGGATTGCCAATCGAACGAGACT
TCTAGTTCGTCTGATGGCTCAGACAGCTCAATCATCAACTCGGATGATGCACACGAAGACGAAGGACAAG
AGCCACTCATAAATGTCTCAGTTGCTCGACCTTCCTTAATTCTCCAACCCATGATCCAGTTGCCCGTCAT
GAATTATTCTTTTCAACTTGAAAGCCACTCTCAGCCAGCTGCGATAACGCATCAACCGACCAGCTCGTCT
TCGTCCAACTCTCGCTACCGGAAATCGCATTTGATCGAGTCCTCTTTCGACGGAATGATCGATTTTAAAA
GGCGCAAGATTCAACCGGCTTGA
>PGTG_00205T0.1.5b871c60 gene=PGTG_00205T0
ATGAGTCAGGCCATCTTCGAGGCACCACCAACACAGACTGAGAGCCGATTGCAGTTCGGAATGCCAACCG
CGTTGGAGCTCCATCGGCTTGAATTACTACGAGCAGCATCCCATCATCTCCCAAGCATCCCGCCCAGCAA
TCCTTGGGCTTGTCTGGCTTTCCGACAAATCTCTCATCGGTTAATCGGCTGGGATCAGCTCTATCCTGAA
CGCACCGGCCAAGAACATATTTTCCAAAATTATTTCGAAGAATCTCGACTTGGACCTGAATTGTTATACG
CCATTTATCCCCGCACAATCCTTCACTGGAATTCTGTACCGACGTTATCAGATACGATTATCTTTTCGAA
TCTAGATCAGCATCCAAATCATCCAGCTGGGAAAATTGAGAAAGTCGGGGATTGCCAATCGAACGAGACT
TCTAGTTCGTCTGATGGCTCAGACAGCTCAATCATCAACTCGGATGATGCACACGAAGACGAAGGACAAG
AGCCACTCATAAATGTCTCAGTTGCTCGACCTTCCTTAATTCTCCAACCCATGATCCAGTTGCCCGTCAT
GAATTATTCTTTTCAACTTGAAAGCCACTCTCAGCCAGCTGCGATAACGCATCAACCGACCAGCTCGTCT
TCGTCCAACTCTCGCTACCGGAAATCGCATTTGATCGAGTCCTCTTTCGACGGAATGATCGATTTTAAAA
GGCGCAAGATTCAACCGGCTTGA
>PGTG_00208T0
ATGGAGTCAAGCAATCGGACGAATTCAATGCATTCTAAAATCTCGCGGGTTTTTCGGCTGATGCAAGAAC
TCTCAATTTCGCCGAAGGACTTCCTCGTTGCATTTCTCCAGGATGAGGACATTGAATTTGCGGTACATCG
AAGATATTGGGCTGCTGAAAAGAAAGGGTGGAAGTCGACCGTGGACGTTATACATGCTATCCGAGATGTT
GTCATCAAAAAGGAAGTCGGAAAACAGTTGTGGTCGGATTTGATCCTGTCCGAGGCATCTTTGATTGTTT
CTCATCAGAAACCGCCAGCTCGTTCGCATAGATTCTATAGCGCTGCAGATATACAACCTCAACTTCTCAC
TGACGAGACAGCCAGGGATATTCGCGAAAACGACATGGTGAATCGCGACATGCCATTCCTGTATCAGCTT
ATCAGTCATAAGCTTAGCAAAACTGTGGCGTTACCGATTCAATCTGATGGAGGAAAACCAGATGAGCCGG
ACTTGGAAAATGATAGTGATTCAGAAAATGAAGAAGCTGGCGACTCCGATGATGAGCTGTTTGATGGTGA
AATAAAAAAGATCAAAAGCTTGAAGGGTCGTATGGCTGCTCGAAAAGATAGAATTCATACTACCTCTAAA
TGTATCTGTTCAATGATTTCATTTGTACACAACCGACGAAACAACTCCAGACAGCTTGAAAACTCATTGA
CATTCTTGGCTTGTGGCGTTAGCAACCGAGTCAATCGATTTCTGAACTACATTGGTCTTGTGTCCTCAAG
TAAAACAGCCAACAGAGCATTGGTCGCACTTGGTCTTCACGCCAAGGATAAAATCACCGAGAAGCTTTCA
ATCAAAAATGGACAGCCGATTGCCCCCTTCTTGTGTGTCGATAACCTGGACTTCGAGCAGCGTATACATT
CACAATCTCAGGGCAATAACAGCCAGATGTTCCATGGAACATGGGGCTATCTTCACCAGGTCGATCCGAC
TCTTCTTTCTTCAATCTTGCCGTCGGACCTTACTCTAGAGACCTACGTATCAGCAATGGAAAAAGTTCCA
TCCGTTCAAGTGTTTCCAAAAATGCTAATTTCATCCTCCAAAGAAGAAAAGCATTGGTCACTTGTACTGA
AGAGCCAGGTGGCAAAGGTTCTACTTGAACATATCGCAAAGCCTTCCGACAACAATACAAAAATCAGTAT
CAATCCACCTGAAATCGATCAGGTCTCTCACAAGCCTCCTGATATAACGATGCTTAAGCTTATGGTTGCC
TCTGATAACTCAGCGCAAGGAGTTGGTGAAGTCTGCACCGGAATAATTCAACAGTGTGATTTAGAAATAG
ATGATTTTTTCAGTCGGTTACAAGTCATTGATGGCGATCTAGCAACATGCTCAAATATTCAAAGTCTCCG
AACCCAACGAATTCCTAGCAAGCACAATCAAGATACAATTACGAATTTGCTCACTTTACTCGGCGGTTCA
CACACAATGTGGAATGTTGGGCTAGCGATCTTTGAATTGCATTATGGAAACGCCTCAGACTCACGCGACT
GCGGTGCATGGCGATGGCTTGATTCACTAGGGATTCCTTCAAAAAAAACTCTAGACAAAAAAGACTTCAC
AAAAATGATTCAGAATATGGAAAAAATCCATGAAGCAACACTGGTTTACTGTGTCATAGCCTTCCAATGC
ACAAGCAAAGTACAAGGCATCTCAGTCGGATTCACCAAAGCTTTCCAATCTTCTATTGCGACTCTGTGA
>PGTG_00209T0
ATGGCCCTTGGGTTGGGCCAGAATTGGAAACGAGTTCGAAAGGTTATTCATATGGGTCGCGGAGATCCAT
CCAACATATGCCAGATGATGGGCCACTGCGGAAGGGATGGAAGGCCAGGTCTAGCTGTACTGTTCATGGA
AAAGAATCGAAGAAATGGAAAAAACTCGATCGACGACTTTACCGGCATCAAGGAACAGTCTGATGATGTA
CGTATGGATGCACTGGCGATGACTCCGGTGTGCTTGAGGATAGCATTCTCATGTGATAACCTAAAAGGTC
ATATTCCCATGTCGAAGGACGACATCAGATATCTTGAAGAGGAGCAACGCGAGATTGAAGAGGGCTTCCC
AAAGTGCCAATGCTCCAACTGCCTTCCTGAAGAAGCAACTCAACTATACAAAAACATGCGCGAACTCACG
CTTGATAACTTCTCTGATGCAATCGTTGATCCAGATCTTTTGCCATCAACCAACTACGTACCGTTCGATG
GCCCGTCTCGTAGAAGAGGTCCTCAGAAAAAAGAATTGCCGGTTGTGCTTCTTGAATTTGCTGGTTCCCT
TGTTGAACAATTTGAAACATTCTTCTGGGAAACATTCCCTGAAGCAGCATCGTTCCTACCGCACGATCTT
TTCAATCTCGAGCAGGCCGAGAATATTGCACGACATTTACCAGAAATCAACTCATCAGACGACATATTGG
TTGATATAGGAGGTGGCTCAGTGGAAGGGCAGGTTGAATTTATTTACGAGTGTGTGGTTAAATTTTGTCA
AGGAAACATTTTTCACAATCATGTTGTTGATGAAGGGGAGAAAAGAAAGCAAACCGAGATCGATAAGAAG
GCAAAAAGACAGAAAGTACGATCTAAAGCGAATGGAAAAAGTGACGAACAAATCGAGGAGGAAAGAACTC
GGTTGGCTGAGAAGCATGCCACAGCTGAAGTAGAAAAGGCGAGGAAGTTGGTGGCAGCTGAAAAGAGAAG
AAACGAGACGATAAAACGAAAGGAGATTGCGGAAAGGGAGAAGGAAGAAAAAAAAAGAAAATGGGAACAG
GACAAGGTCTACTTAGAAGGCTACAAGCAGCTTGCACAAGAATCGTCGGCGTCAAAAAACCCATCAGTAC
CAAAAACAGCACCAAAAGTCAAACCGAAGCCCCGCAAGGTTGTTTCAGAAGCTCCATCGGCAAGCAATGT
TGTGCAACAATGA
>PGTG_00210T0
ATGGACAACACAAGTTGTGATCCACCGGAAAATCAAAGAATTCGAGTCAGCTTGCCTGAAAGCATCCTTC
GCTTCGATGAAGATCATATCCGAGCTCATATAACAGAGAAGACTCAGAACACCTACCAGCAAGAGCCAAA
AGTTCAACAAGTGGAAGCGGTGAGCTCTTTGGTTAAAGGCCAAAACACGTTTGTGCTGGCTGGTACAGGA
TTCGGAAAAAGTCGCATTTCCGAAATATTCCTCCGATTGTTTGACAAGAAAGAAAAGGCTACTGTCCTTG
TTCTGAATCCCTTGGATGCGCTTGGGGACAATCAGGTGTGCATTGTTCATCAATTCGAATTAGAGATCGT
CAACTCTGTTTTTGCAATCAATCTAACAAAGATGGAGTTCAATCGAAAAACAGCTCTTCAAATCAGATCA
GGAGCCTTCGACTTCGTTTACTTAAGTCCCGAAGTGTTCCTCAATAACGGTCTCTTCAAAGAAGTGTACT
ACGACGAGGAATTTCAAGACCGGTTGGCTTTGATTGTGATTGACGAGGCACAAATGGTATACTCGTGGGG
CCTTGTTGAAAGTGGAAAAGCAAAGAGATCGTCCGCTCACAAACGAACAGAAGATCGTTCTATCTTCCGG
CCGTCTTATGGCGACATGGGTGGCCAGTTGAGTGCCACAGAGGGAGTGCCTATCTTACTATTATCGGCTA
CTTGTAGACCTGTCGCCGTCGAAGGAATCTTGAAGTGCCTGAAGATCACAGAGGACAACATCACCTTTGT
CCGAGGAGAACTAACCAGGCCTGAAATCCGAATCCTACGCGTTGTCATGACCAGCTCGGGACTTGCTGCC
AATAATCGAGAAGCCAGAGACTTCTGA
>PGTG_00211T0.1.5b871c60 gene=PGTG_00211T0
ATGGACAAGATCGAAGCACTCGGGAGCTCAATCGCTCAGATCTCGCTCTATGACATCAAATCGTACTACA
ATCAAGCTAAGGCCGTGGTCCTAAACTACACCGAGATGGAAGCAAAAGTCAGAGATGCAACTAATGACGA
CCCTTGGGGTGCAAGCTCGACCGTCATGCAAGAAATCGCTCAAGGAACTTTTAACTTTCAACAATTCAAT
GAGATCATGCCAACGATCTACAAACGATTCACCGAGAAGGAAGCTCGCGAATGGAGACAAATCTACAAAG
CCTTACAACTACTCGAATACCTGATCAAGCACGGTTCTGAGCGCGTGATTGATGATGCCCGATCTCACAT
CTCGATGATCAAAATCCTCAGGAACTTTCATTACGTCGATGACAAGGGTAAAGACCAAGGCATCAATGTT
CGCAATAGAGCCAAAGAAATTGCCGAGCTACTCTCCGACCTTGATCGAGTCCGTCAAGAAAGAAGGAAAG
CCAAGGCTGCCAAAAACAAATACATAGGAGTTGGTAGTGAAGGACCATCGTTCAGCACTTCAGGGGGCTC
CAAGTATGGTGGCTTTGGAAGTGATTCGCTCGGTGGTGGTGGTGGTGGTGGTGGTGGCGATGACTGGAAT
GGTGGCGGCAGTAGCAGTCGAGACCAGTATGCCTCCGGAAGCAGCACATTCAAGCAGAGCGATGACTTTG
AAGAGTATGATGCTGGTGAATGGGAGGACCGACCAGCCGCAGGAGCTGGTCGAACTTCACCATCGACCGC
CCGTGGTAGCATCAGCAGTAACCGGGCTCCCTCAATATCTGTCTCGATGAAAAAACCGGCTCAAAAAGCC
ACCGCACCTCCACCTAAAGCCAAAGAGGTTGATTTGTTTTCGATGGGTGATGATGATGACTTTGCATCAC
CTGCAGCTCCCAGTTCGATCAAACCTGCAGCCTCGGAGAATGCCAGCGTCAGCTTGGATGATGAATTCGA
TGATTTCCAATCCGCCCCACCTGCTTCCAACTTTGGTGCTACTTCTCCACCGCCCGCTACCGGTGCATCG
TCAGGTGGATACAAGCCGAATGTGTTTGAGCTCTTGAGTGCAACTCCCTCTGCCCCCGCTCCAATGTCGA
ACACCGGTGGCTCAAGCATGTTTGGGGGCAACACCAACTCGATGTCTAGTCAACCAGCGCCAGTCAACGC
AAACATGTTTGGCTCATCAATGATGCAACCAATGATGATGAACAACAATCAAGCCATGAATGCCCAGGCT
GCTCGACCTGGCCAATACGGCAACACGACACCGATGTCTTCGAACACCAACTCGACGAGCGCCAACGCTC
GCGGGACGAGCTCAGCGAAGCCTGCCGGCGGCGACCAATTCGACGACCTCTTCTCGTTTGCCGGCTTGAC
TAATTCCAAGAGCAGCACCGCCGCGACTGGCGCTAATGGCAAGCCCGCTCAGGCCAAGTTGAGCATGGCC
GCCATGGCTAGAGAGCAGAGCAGCGCATCCATCTGGGGCGCCGCTTCGTCTACTTCTGCTGCTAAACCTC
CCGTCGGGATGGGTGCTCCCATGGGCTCCGCTGCTCCGTCGGCCGCTAGTGGCTCGGCATCTATGGGGGA
TAACAACGATGACTTGTTGCTCTAA
>PGTG_00211T0
ATGGACAAGATCGAAGCACTCGGGAGCTCAATCGCTCAGATCTCGCTCTATGACATCAAATCGTACTACA
ATCAAGCTAAGGCCGTGGTCCTAAACTACACCGAGATGGAAGCAAAAGTCAGAGATGCAACTAATGACGA
CCCTTGGGGTGCAAGCTCGACCGTCATGCAAGAAATCGCTCAAGGAACTTTTAACTTTCAACAATTCAAT
GAGATCATGCCAACGATCTACAAACGATTCACCGAGAAGGAAGCTCGCGAATGGAGACAAATCTACAAAG
CCTTACAACTACTCGAATACCTGATCAAGCACGGTTCTGAGCGCGTGATTGATGATGCCCGATCTCACAT
CTCGATGATCAAAATCCTCAGGAACTTTCATTACGTCGATGACAAGGGTAAAGACCAAGGCATCAATGTT
CGCAATAGAGCCAAAGAAATTGCCGAGCTACTCTCCGACCTTGATCGAGTCCGTCAAGAAAGAAGGAAAG
CCAAGGCTGCCAAAAACAAATACATAGGAGTTGGTAGTGAAGGACCATCGTTCAGCACTTCAGGGGGCTC
CAAGTATGGTGGCTTTGGAAGTGATTCGCTCGGTGGTGGTGGTGGTGGTGGTGGTGGCGATGACTGGAAT
GGTGGCGGCAGTAGCAGTCGAGACCAGTATGCCTCCGGAAGCAGCACATTCAAGCAGAGCGATGACTTTG
AAGAGTATGATGCTGGTGAATGGGAGGACCGACCAGCCGCAGGAGCTGGTCGAACTTCACCATCGACCGC
CCGTGGTAGCATCAGCAGTAACCGGGCTCCCTCAATATCTGTCTCGATGAAAAAACCGGCTCAAAAAGCC
ACCGCACCTCCACCTAAAGCCAAAGAGGTTGATTTGTTTTCGATGGGTGATGATGATGACTTTGCATCAC
CTGCAGCTCCCAGTTCGATCAAACCTGCAGCCTCGGAGAATGCCAGCGTCAGCTTGGATGATGAATTCGA
TGATTTCCAATCCGCCCCACCTGCTTCCAACTTTGGTGCTACTTCTCCACCGCCCGCTACCGGTGCATCG
TCAGGTGGATACAAGCCGAATGTGTTTGAGCTCTTGAGTGCAACTCCCTCTGCCCCCGCTCCAATGTCGA
ACACCGGTGGCTCAAGCATGTTTGGGGGCAACACCAACTCGATGTCTAGTCAACCAGCGCCAGTCAACGC
AAACATGTTTGGCTCATCAATGATGCAACCAATGATGATGAACAACAATCAAGCCATGAATGCCCAGGCT
GCTCGACCTGGCCAATACGGCAACACGACACCGATGTCTTCGAACACCAACTCGACGAGCGCCAACGCTC
GCGGGACGAGCTCAGCGAAGCCTGCCGGCGGCGACCAATTCGACGACCTCTTCTCGTTTGCCGGCTTGAC
TAATTCCAAGAGCAGCACCGCCGCGACTGGCGCTAATGGCAAGCCCGCTCAGGCCAAGTTGAGCATGGCC
GCCATGGCTAGAGAGCAGAGCAGCGCATCCATCTGGGGCGCCGCTTCGTCTACTTCTGCTGCTAAACCTC
CCGTCGGGATGGGTGCTCCCATGGGCTCCGCTGCTCCGTCGGCCGCTAGTGGCTCGGCATCTATGGGGGA
TAACAACGATGACTTGTTGCTCTAA
>PGTG_00212T0
ATGCTGAGCAGCCGATTAACACGAGCCGGGAGAGGGGCCCTGAACGCGAGCCTCAACCGAGCCTTCTCAT
CCGCCCTCACTCGCCAGGCCTCCTCCCTCGTCTTCATCGAACATCGCGACGGCAAAATCAACCCGGCCAC
CCTCAGCGCTCTCAATGCCGCCCAACAGATCGATGACAATCAGATCGTCGGATTCATCTCTGGCTCCTCT
CAAACCCTGGGCTTCCAAAAAGCCGTCGAACTTGCTGCAAAATTACCGATCACGAAATTGTTGGTCAAAG
AGGACGATAGGTTAGAGAGATATGTAGCCGAGCCCTTAGCGCCGGTGATCACGAGTATTGTTCAGAGCAG
GTCGATCAGTCATTTGATCGGAGGCTCGAGTTCGGTGACGAAGAATGTGTTTCCGCGAATCGCCGCGCAA
TTGGATGTCTCGCAGATCTCGGAGGTGATGAAGATCATCGATGGGAGGACGTTTGTGCGGCCGATCTATG
CGGGGAATGCGATGATGACGGTCTCCTCGGAGGCGGCGATCCAGGTGTTGACGGTGCGGACGGCGAGTTT
TGAGCCGATCAAGATGGACGAGAATGCGACGGGTTCGGTGGAGGTTGAGAAGCTGAAGGAGGAGGGGGAG
AAGAAGAAGACGACGGGGGGCTCGCAATGGGAGGATGAGGTGTTGGCCAAGTCGGCCCGGCCGGAGTTGG
GCTCGGCCAAGCGGATCGTCTCCGGAGGCAGAGGGGTCAAAAACAAGGAGAACTTCGACCAAGTGCTCAC
GCCCTTGGCCGACAAGCTCAACTCGGCCATCGGCGCCTCCCGGGCCGCCGTCGATAGCGGCTTCGCCGAT
AACTCCCTCCAGGTCGGCCAGACCGGTAAGGTGGTCTCCCCCGAACTCTACATCGCCGTCGGCATCAGTG
GGGCTATCCAACATCTCGCCGGGATGAAAGATAGTAAAACGATCGTCGCTATCAATAAGGACCCCGAGGC
GCCCATCTTTCAGGTCGCTGATATCGGCTTGGTGGCTGACTTGTTTGAGGCCGTACCAGAATTGACTAAG
AAAATTTGA
>PGTG_00213T0
ATGTCAGCCCAGCCTCCGTCTGCGTCAACAAACAACAAGCAACATCCTCATCTCTCTCCTGTCCATCACA
CACAACCCCCGGATGTCGGCGACTCGGCCCAATCATCAACTCTACCTCCAGCGCGGCGCCGACAAGCGGA
AAAACTCAGAAAAACTCACATCACCAACTTCATCATCAGACATCATCATCATCATCACCATCATCCCATC
GGACTCAGTACACCGAGAGTTGACACCAGGCCGGGTCCCAAGTCTTTTGGTGTAATCAAGCTCAAAGATT
TAAAATATGGGGAAGAAGGTGAGCAGACGCAATCCTTTGTCTCATCGGTGTTCGGTGTTTGCGATTGGAG
GACAATGGTAAAGGCAATAGAATTCATCAGTGTCAGGTCGAATCCCTAG
>PGTG_00214T0
ATGTCAAGCTCATCTAACTCACCCTTACACCACTCATTCATCAACAACCGACAGCCCAGGTCAAACGGAC
TACCCTACTCATCCACCCTCACCCCAAACCATCGACCATCCAGATCACTACAGACTAACATCACCAACAA
CAACAACAACTCAACAGCACCATCACGCTCCCTAATCACAGTCCTACCACCAGCATCACTACCCTCTAAC
CCTCCACAAGTACGATCATCAACACTCTGCTCTGGATATGGCCCCCCATCTGGATTCAGCCGAGGGATCC
TCATTCCCCTCTACCCTACACTCGCCGCTCAAATGACTGCCATCGCCCGAGAGTATGGCTTACCCTCAAC
CGGCGGAATGATGGTCTACATGATCGAAGCCTCCCCTCAGTTGGGCGAACTAGCAAAACATATGGTCGGT
GGTCCCAAGATTAGCGAGGCAGCCTGGAATATACTCTGGTCTGGAATATTCGAGGAAGAAGAGGCAGAAG
CATTCGAACGGGAATTGCTTCAGAGGGATCAACTCTACTCTGAACCAGCCTCACGTCAGTATTATACAAA
TAATAACCCAGAAGCAGATCTGAATGAAGATCATGAGGAGATCGAAGAAGAGGAAGCCTTAAACAGTAGT
CTCGAAGATATCGTCGGATCTGCCATCGATTTCCCGATCCCTCCTGCGCACCATCGTCCATCCCTCACTC
CATCTACCCAAGATCTTCATCACCCCCACAACAATCATCCAGCTCAGACATCATCCATCTCATCATCTGA
CGATCCAAGACTCCATCATACACATACTACATCTACTATCCAGCGACGTATCCCCTCAAGGCAACGAACC
GACGATCGTTTCAAACTGGCCGACCGCTTGATTCATCATGCTCACTCCCATTCCTCAATCATCTCAAACA
AAATCAATCCAACCAGAGTCTCTTCCTCGGCTGACCTCACATCTAGGCCGACCTCTCCCACTTCGGTACG
ACCCCCATTCCGATCGACTAGGCCCATCCGCCCGGCCCATCATCCAGCACCAATGTCTGATCGTGGGAGC
TCCTATTCCGCCTCTTCCCTACGTCCCCGTCGCATTGGCGCCGGAATGATCGTCGGCAAAATCGAGTTCG
ACATCGATTGCTCTCGGAGTAGTGGTCGTTGGTATCAACAGTGGCTTAACCCATCATCCAAGCTTCCTCG
GAATGATTACTCGTCGAGTACCACGCCTGTCTCTGCAGACTGCTCTAGACCTCTCCTACTCCCTAACCTG
ATCACCCAACGATCCCAATCATCTACCTCCCCCAACCTCCCTCTAGAAAAAGAATCACCCACCAGTCACT
TCAACAACTCTCTACGCTCCACCGAGCTGAGCAGCAGCAGCAGCAGAAATCAAAATGATAACTCTCACAG
TTTTCTTGCCTTCGATGATCCTGCTCCGCTATCCGGGTCTGACTTGAGTAGATCACAACTGGCTCTCGAC
AAATCAACTGATACCCCAGACCGATCAAAGGATTATCGCAATTCCACTAAACTGACGAGCGAGAAATACC
CACTCGATTCAGGACGTATTTTCTATAGTAGTGAAACTAGGGGAGAAAAGAGTTCACCACCCGGAGAGGG
AAATGAGAGTAGGAGAGTTGGTGGTCGAATCGTTAGCGATAAACATCGGCAAGCAATCTCCTTGATCGAA
GCCCAAGCCAAGCATCAATCCTTGGTCGAGCAGATCGATGCCCAATTATCCTCGCCGATCAAATTGGAGC
CCGTCCCACAGCACCATTCGTATGGCTTTGGTAACCTGACCAGCACTACCACGACGACCACCTTACCGGG
GCTATCCCTAGAGGTGAGCAATCGACCGGACCTGGCGGATTCTAGGTATAAACGAAACGAGCAAGGCTCG
CATTCGTCTTGTACCAGTTCCCCGGATACCGACCCTGCGAACATGACACACTCGAGCACCGGCTCCACTT
CCTCCAACTCCTCCGTCGATGTGCCCGACAACCAAGAACTCTTGTTGCCGGGCTTGTGGGCCTCTAAACG
GAGCTCCTCAATGGCTATCGAGGCCAATCTCAAAGAACTCGAGCAGGCACTCGTCAGTCTCTCGCCTCGA
GCCTTACGCTCTTCTGGCCCCAATCCGCTCCCGTCGCCTATCTCGTTGGCTTCGTCCTCGTCCAACCCTC
TGCCGATTGCCACTCAACCTTCCAATAATCTTCTCGCTGGCTCGTCGATTTGTTCTCCCGAATACCTCAT
CCATGCCGGGCCGAATAAGAACCGTCTGAACTCGAGCAGCAGCTCGTCTGCGCTTCTTCAATCTTCTAAT
CAGGAGCAACGTGGTGGGATGAGCAAGTTCTTCGATAGCTTGCAAGAGTCTTATCAGGAGATCAAAGCTC
GCTCTTCTCTCTTGCCCCCTCAACCGCAACACTCTTCCTCTTCGTCCTCTGCTTCTTCTTCTACTCCGTC
GGGTTCTTCGGCACTAAGCGCTGCGGAAGTTCCGGTCGGAAATACCTCCGGCTACACTCGCGAAGACGTC
CGCGAAACTCAGGCGCCTACCTCTCCGCTTCCTACAATCACTTCCTTTTCGTCTAATCCTACACCTATTC
TTACGCCTGATCCTACGCCTACAACAACAACAACAACAACAACAGCTACAAGTAATCGAAGAAATAACTC
GTTCAAACTCCCGCCCAGAACGACCTCCTTCTTCCGCAAAAACTCCTCCTCCTCCTCTGCAGCCTCTTCG
ACCATCGCTCTCACCCCTCTCAGCTCGTCGATCTCGTCTACCTCCCATCCCAACCCCGACGGGTTCGTCT
CCAAGGCCGCTACCCTCGTCGTCGGCAAGTTCCGCAACCATTCCGGCCATTTCGCCGGCTTCGCTTCCCC
CGCCGCCGTTGCCTCTCCCAAGCGCAAAATCACGCTCGAGAATCTCGCCGCTTCGTGA
>PGTG_20598T0
ATGAATATTGATCCACCACCACCACCGATGAGCCATAATCGCATAAGGCACAACAGGACGTATGGAATCA
ACCGACACACACAATCAGCAAACACTTCAAGTGGAAATCGACCTGGACCAGCAGGAAACCTTGGAAATGG
AACTTACGGCGTGCCCGCGGAAAATGAAGAACCTCAAGAAATGGACGAACCCAGGCCAAGACCTGCGGTT
ATCATCAAGGAAGCGGACCTCAAGTACGATGGCGAAAACTTTGAGGATTTTTTGGACAGATTCGAGCTAG
CAGCAGAAATATACGGTGCTGGCGGCTTTGATAAAGCACGTCAGGTGTGTAGATTTGTGAAAAGCGAAGA
ATTGAAAAAGGAATTAGAGTCAATGGACGGCTATGATACCCGCAACTGGACAATCTTGCGAGCTAGCATG
ATGGAACTCTGGGGAGGGGCAATCAAGAAAATCCGTTACACGCTCAAGGACCTTTATAATTTGATTGATT
TCTGCCAGAAGAAAGCATTCTCAGTAGACGTACAAACCAGCATCAACAGAGAATTGGTCAAAGCAGACCT
CATACCCACAGGAAAGGATGGTTATAATAAACCCCCTCTGTTGGCCGATGTTATTGATGTAGCAGAAGAT
GAGATTCGAGCTAGATCTATAAATGCATTTGCAGCAAGCGGATTTGCTGAAGCCAATCACATGATGCAGC
GGAGCCTGGATCAGAAGAAAGGTGATGGCAGAAAGCGTGAGAAAATGGTAGAGGAAAATCCTCCCGAAAT
GCTACAAAAACAGGTTGATAATTTGGCAAAAGCCATTGAAACTCTTACTGGGAAACTTGAAAACCCACCA
AAAACAGAATACTCACGAGGGAATGATCGACCCGCTGGGCGGCTCTATGAACCCCAACCCTGTTGGTACT
GTCACAGAGAAGGACATTCCACTCAGGTATGTTATGAAGCCCAAAAAGATGAAAAGGCGGGGCTGGTCAA
ACGAGATGGGCGCGATTTCTGTCTTCCAAACGGGGAAAAGATTCCCTGGGACACTTCAAGACCTATTAGG
GTTGTAGTTGCTGCGGAATCTGCGAAACCTAAGCCCACGATAAACGCTGTTTATAGGACAGAGAACCCTG
CAGTGTTTTCAACCCCACTACCATCACCACCTGCAACCAGCGAACATGAGTACATCTCATCCTTACATAA
GATCGATTGGGACCCACCCAGATTAGGGTCCGGAAACTTTGAAAAAGTAAAACTCAAAGCAAATACAGCA
ACAACCCGAGCAGAAGCGCTCCGTGGACGACGCAAACCTCCGGCCGAAAAGGACAACTCGGAAATGGACG
TGGACCAACCTGATGAACTAGAAGAGTTGGTTCAAGACATTCCAGCCACTCGAAAAACTCCGGGACAAAT
CTCGGATGCTCAAGGAAAAACACCGGCACAAAAAGGGGACAAGACCGCGGAATCAGCACTAGTCTCGGAA
TTGGACAATTTAAAGATACCAACTACGTTTTCACAACTCACTTCGATTTCGCCCACATACGCTCAAGAAA
TTATCAAGAAACTTCAAAAACGAATTCCGGAACACAAGAATTCCAAGTTAACCTACGTAAAAGACAACAA
AACCGATCCAAAAGTTTTTGCTTCAATGCTGCTCAATCAAGATGAGGAGGAGCGGGAATACAACTGCTTC
TATAGTTGCGCGCTAGGATACATTGACACTCACATTGCAGGGAAGAAGATACCATTTATGGTGGATTCTG
GTTCAATGGTCAATGTAATCCCCAGACAAGCGGCAATTGACCTGGATTTAGAAGTAGTAGAAGTTGACAT
ACCAATGAAAGGAATTGGCGGGGATCGATGTGATATAAAAGGGGTGGTAGAAAACTGTGACATTAGTATT
GGCCGATTCACTGGCCCAGTTCATTTATTCGTCTCACCTCAAGCGCAAGACTGCATCCTTGGACGACCCT
TCCTTTTCGATTACGATTGTACACTGGATTATCCCGGCACTGGAGAATTACTATCTTTTCAAGGCAATAG
TGGACGGCGGATCACGGTACCTATAGCAAAAATAGGACAAGGGTGA
>PGTG_20599T0
ATGCTTTTCCCCCCAGTGAATCAGAACCATTACATTCTCACTCACAAAGTGTCACAGGTTATGAGGCCCA
TCCGCTCACCCTGCTCGCAACTCAACATCTTTTTTGACACTTGTAGTCGACCTCGTATTGGATTTCTCAC
TAAGATGCCAGCTCGGACCACCCAAAACCCTTCCGCTCTCATCGGGAACGTTCCGGTTCTAGACGGGAAC
TCGGGGGTGCACGATATCGTTGTTGGCAAGCTCGCTCGACCGGAAAGCGATTATAAAGACAAGGATTCTA
AACCCGTTACGCAGGGCTCTCAGCGTATCTACTTTGCCGAAGAGTCTGGGACTGATTGGGATACACTCTT
GGATGTAGCTCGTGCGACCTTAAAAATGACGCTCTCGATCGATCTAGCAATCAGGTACAAGGATCTCAAG
CCGGTCAATGTATTGTTCAAGACTATCTGCGACGCATATGAAAAGAACACCCGCACGAGACGAATGATGT
TACAAGATTCGTTCTGGGGTGCACGTCATGATCCCAGTCAACCGATAGCCCGATACATCGCAAAGGTTTG
CAATGCCGCTTCCGACCTCAAGTCGGTTAAATTGACTCCTGCAGATCAACAAATATGTGATCGACTTCTC
CGTGGTCTGGACGACTCGTGGAAGACGATCAAGGATCATCTGGTCTATTCACCAACGGAAATCTCCCTCG
ATGACGCCATTGGGGCGCTTGAGGCGCACGAAGTGTCAACGCAAGTATCGTTTGACAATGGTCCGGATGC
TTTTGCGGCTGCTGCGGCGACGAAACCGAAAAAGTCCGGCTGTTGGAGATGTGGCGAGATCGGTCATCAC
TCGTCGGTTTGTCCGAATCCTCCCCTGAAGAACCGATCCAAAGCTCGAGCAAACAATATTGAGGCACGAG
CCGGCGCCACATCAGCGGTCCCACTTGGAGGTGGAGGTCCTAGCGATGAAGAAGATGAAGAGGACGACTT
CGATCCAGAAATCGACGTCGTGTGGGGATAG
>PGTG_00216T0
ATGGATGAGGATTACTCCTCTGATTTCCCAGTTCCAAACGCTTCCCCGGCTGCGCCGTCCTCTACTGAGG
CGGTGAGCATGGATCTTGACTTGATCGTTGAGGCTCCGGCTGCTCCTACCATCCTGGCCCCTGCTCCAAT
CTCTTCTCCTCGTGTGGTTCCAGCTTTTCGCATCCGAGGTGCTGCCAACGCGGCACCCCACTCATCCCCT
ACTCCATTGGTTCCTGTGAACCAAAACGGAGGAGGTGCTCGCGCTCGAGGCCGCGCCAGAAACCGTGGTC
AGGCGCGCGGCCGAGGTTTGGATCCAGTTCGGGTTCGTGGTCGTGGTCGTGGCTTTGTTCCGGCTCCACT
TTGTGGTCGAGGTCATCCTTCAGGTAGCAATAGGCTTCCTACTGGACCGGTTATCTCGAACCGAGCTGTG
GTTGGGAGAGGCGCTACCCCTCCTCCAGCTCCCCGAGGAAGTAGGCTTCCTACCCCGCAACTCAGTCCCG
GTGGTCCATTCAATCGTCACGGTTCCTTGACTTCAGCTGACAACAGCTGGGTGGAGCCTCACGTGCGCAC
ACGCACCCGAGTGCCTTCCCCAGCTCCGTTTGGCTTCTACGACGTTGATGACTACCATCGATTGGCGCCC
CATCAAGTGGCCGCTCTCCTCGATCGCCGTCCTGACTTTGGCCGGTACGATCAACATCAGTTCGCACCTC
AGCTTTACACGGCCTTCTATCAAGATGTGGCCTCCGCTCTCGTTGGTCATTTCACTCGCCACCCCGCCGC
CAATACTTTCGAGCGCGAAGGTCGAGTTGCGCTTTTCAGGTTTGTCGGCCGCCGCTACAGATCCGCCCTA
CGTCGTGTGCCTACTTAG
>PGTG_00217T0
ATGTTCAGTCCATTCGAGCATTCTTCCAATCTCATCAGCAACCTATCAACAACCATCAACTCAAGACCAA
GCTCACTGCTCATCCACTCCGACCAACTATACATCGGAACCCAAGCTGGATCACTCTACATCTACTCAAT
CAAGACCACCAACCAAGCCACTCTCAGCAAGTCATTCAACAACCTACTAGCCAACTCAAACCCAATCGAC
TCACTCTGTCTCATCAAGGAAATCAACTCACTCGCCATCCTCTCAGCGGGCAACATCACCCTCCATGAAC
TCAACCAACTCAAACTGCAATCAAACTGCCAACGATGGACCAAATCTCAAGCTTCATCAATCTACCTCCA
AACCAATATCCTCAGGCAGAATGACGACCAGCAACTCATCCAAACAACACCTACTGAAGATCAAACTCAC
ATCCCAGTACTACTCTCGATCCTAGCCGTCCCATGTAAACGCAGACTGCTCCTATTCTTCTGGAAGGATG
GCCAATGGATCGATCCCAAGGAGATCAATCTGCCTCATCAGGTTCGATCACTCACCTTCGCAACCCCTCT
CAACCTATTCCTAGGCTATTCAACTGGCGATTATGCGACCATCAAACTCACCATACCCTCCAACACTCAA
CAACCTATCACTCACCAGATCTCAGACCCATTCCCGTCACCGATCGCCAATCTCATCAACAACCGATCAC
TCAGCAATGACTCAGTCTCTCCGATCGCAGTCTCAAATTCATCCCCCAAGGTCAGCGGACTCTCCAGCTT
GGCCTTCAAGACAACCGGTCTCGTCAGTCTCGGCCTCGCTGGCTCTCATAAGGTCGCACGGAACTCGGTC
CTCAGACTAGGCCCACCAACCGATGAGCTGATCGGTATCAAGGAACAGATAGCCACCTTCTTAAACCCTC
AAGGCAAACTCACTCGACCTCAAACAGTCCACTCAGGCCCCAGTACGATCCCATCCAGCATCCTCTACCC
CATCCCACCCTCTGAGACTATCGTCAGATCGCCCTATCTACTCTCGCTCCTACCCACCAGCTCGACTAGC
ACATCTCTCTTCGTTCATTCCATCCCCACCCTCTCCCATCTTCAAACACTTCCACTCCCCGATCAAACAA
CTCAGGAATCAGAGAACAAATCATCACTACCTTCTACTACTCAAACCTCATCCCCTGGAAAGAAACCTTC
ACTCGAACCTCCCTTCAGCTCCCGCCCTCCAAACCGTCAACTCTTAACCGCATCTCCTAATTCTGGCCCC
ATCTTCCTCATCGGCTCGCAATGGAATCCGATCGAAAACAACTTCCAATATCAGCTCGAATGTTTACAGA
TGAAACCTTGGCCTGATCAAATCCAGCAATTGATTGAACTGGGAGAATACGAAGAGGCACTAGGCTTGAT
GGAAGGACTAGATGAAAGTCATCTACCCAACAAAGCCCAATTGCTGAAGAAACTGAACGCGTTATGTGGG
GTGATCGATTTCTCCAAATACAAGTACGATCGCGCAATCGATACCTTCATCAGTTTGTCGATCAATCCGG
CAAAGGTAGTTGCACTCTATCCGTCTGAGATATCGGGCTCGTTAGGGAAAAAACGGGAAGAATGGGAGGA
GTTATTTGGGGGACGAAGTGCGGAGAGTTATCGTAGTAATCCCCTTGTCGGTCCCCGCCCGGCATCCGAG
TTGGTTTACCCTCCTCATCTCAGTCGAGCAGGTTCAGACATCGGCTCGATCCCACGTAGCATCTCCCATC
TAGGTAATAACCCGAATGTGGTTGATGACGATCGCCGATCTATCCTCTCTGGCCCTTCAGCAGCTCCTAC
CAAACCCAAAATGGGAGAACCCAGTCTCCAGAGAACAGTCCTTGAAGAGAAGAGCCCAGAGGATCTGCAT
TTCCGACCCTCAGTCGAGGTTTTAATCCGATACCTAACCGACCGAAGACAACAAGTGAACCGGGCGCTGG
CGGCAATCCAGGAGCGTCCCGAGAGCGCTGAGGTGACAGACCGGCCCGGCACCAGCCCATCCGATATTAT
TCAACCGTCAGTCGAGTTGGAGGACCGGCCGATCGCGGAGATCGAATCTTTTGAACAGCTCGTCCATGTC
GCCAAAGTCATCGACACCGCCCTCTTCAAGTCTTATCTGGCTCTTAGACCCACCATGCTTGGCCCTCTCT
GTCGACTCCCTAATTGGTGTGAGGTCGAACTCGTCGAAGGATTGCTTATGGAGGCTAAGCGTTATCATGA
GCTTCTCGATCTTTATCATGGTAAAGGACAACATGCTAAGGCTCTCAAACTGTTGAAAAAAATGGCGATG
AATGAGGAGGACGCGATGACACAGATCGAGCCGACGGTCCGTTACCTCCAAAAACTAGGATCGAAGCATA
TCGACGTGATTCTTGAGAGCTCGAAATGGGTATTCTCGCTATGCCAAGATCAAGAAGAAGAAGGAGGGCC
AGGATCGGCGATGGAGTTGATCAAAGCCGGCCTAGAAATCTTTGTCGCCGACCTATCCGCAGTTGACTCC
CTGCCTAAACCCCTCATTGTCACCTTCCTCGACCACCTTAAATCTTCGACTCCTATCCAACTCTATCTCG
AATTCATCGTCCGCTCCTTACGTCTTCAGGACTCTAGCTTTCATGAGAAATTGATCCAGATCTATTTACT
CGAGGTTAACCGTTTACGCGGCTTGGGTAGCCTAGAGAGTGGACAAGAGATCTACAAGAAACTGTTGGAC
CATCTCGAGGACTCAAGCAGTTATTCCCCAAATTGGGTGTTAGGAAGATTGCCACCAGATTCAATGTGGG
AAGCACGGGCGATCACCTTAGGGAAAATCGGCCAACACGAGACCGCCTTGCGGATCTATGTGGAACGACT
CAATGATATCCGCTTGGCAGAGGAATACTGTCAACGGGTTTACGAGAAGAATGGGGCGGTTGATGGAAGT
GTGTTTCTGTGTCTCTTGAAGATCTGCCTCAGGCCGAATGTGTCTATTGTTGATAAACAGAGTGAAGATG
AGGATGAAGAAAAATCAGAGAAGGAAGAAGAAGAAGAAGAAAAATCAGGAGAACAACAACTACCAGAAGA
AGAAAAACAGCAAGAAGAAGAGAATGAGTCAGAGGAGAAGTTGAATGAAGAATTAAAAAAGAGACGAAAA
GGAAGGCCGAGATTGACGAGCAAAGAGCTCCTGGAAAGTGGAATCAAGATGATCAATGAGCATGGACACA
AGGTGGTCGAGATCGAAGCGATCGTCGAGCTGATTCCGCCCCTCGTCCAGCTCAACCGGCTCGACCAGTT
CCTCATCCATGCGCTCGACCATCTCCATACTTCCATCCAGCTCCAACTCGTCCTCAGAAACTCCCTCCTC
TCTAGACGCGCTTCGCTCGCCATGGCCGCTCAGGTTCTCGCTAATCGTAGGGTTAAAATCGACCTTAAAC
GACTATGTATAGGGTGCGGGAAACGATTAGGTAACACTGTTATTGCTGTTCATCCGCCTTTTGGAGAAGT
AACTCATTACCAATGTCAAGACAGATATAATAACCCACATTTACGTCGCTTATAA
>PGTG_00218T0
ATGGCAGACTCCACCATTCATGATGATGATGATGCTCAAGTAAACCAAAGCGATCAAGATAAACAAAACC
GTGCCGCAACCGTCTTACAGAATAGATTTAGGCAATACCAACGGGATAGAGAAAACGATGGTTTAAATTT
AACAGCCTCGACCCGCTGGCACGAAGCAATCAAAGAACAAAACTTCAAATCTGCTCGTCGAGATTCGCAC
CATGGAGCTCGAAGTGATTCTCACTCCCGATGGAAGCGTGCTGGGGTCTTCACGTCAGCTTTGGTGGATG
CTGGGCCGACTTCTCCAACCGGTACCCCTGAAGCTTCGAAAGGCTCCCCGAGACCTAAAAAGACTATGGA
TACTACTTATTGGTTGGAGATGGTCGATCACAAACATCGATATGGCTCTAATCTCAAGGCGTACCATACC
TTTTGGAATACCCAATACGATGGCGATCAAAACTTCTTTTACTGGTTAGACCATGGAGAGGGTCGTGAGT
TAGACCTTCAGGATTCACCGAGGGAACGATTAGATTCTGAAAAGATAACCTACTTAACGGTGGAGCAGCG
AAGGAACTATTTGGTGAAGATTGTCAATGGAAAATTAGTTTGGGCCAAAGATTCCAGGCCGGTTGACACA
GCTCCAGGAAGACATAAAGACTTGGGGAACGGACTCGGAATAGTTGATGCAACTCCGGAAGAATTCGAAG
CGGCCAAAGAACGAGGAGAGATCCCATCAACCGATTCAGATTCCTCACTGTCGAGTTCAGCAAGTTCGGT
CCTCTCACGAGATGCCCATCACTACGCACAAGCAACCCCTCAGAAATCCGGAATTGCGGCTAAAATCAAG
TCACATGTCGATCCCAAAGCAATCATGGACAACTTGCTCAGAAAGACCTTGAATGCCAACACTTGGATCT
TTGTCGCTGATCAGAGTGGTAACATGTACGTCGGCATCAAACAAACTGGCAAATTTCAGCATAGCAGCTT
CCTGGCTGGCAGTCATGTGTTGGCTGCGGGATTGTTGAAGGTTAATCAGGGGCAATTGACGTCCTTGAGT
CCCCTCAGTGGACATTATCGCGCTGGTTCGGATCAGTTTAAAGCGTTTGTCAATATCTTGGAGCATGAAT
GGGGATGTGACATGTCGAAGGTTTCGATTTCAAAAGCCTTGTTTATGATCGGAGCCCTGGAGAAATATGC
GCACTTCAACAAGAAGAAGGCGGAGATGAAGGCGATGATGAAGAAGCTTTGGAAGCACAACGATCAAAAT
CCGAAAGCACAGGCGATCAAGAAGGAGAAGGATGAAGATCGGCCTGCGCAGTTAGCCGCAGAGAAGGTCT
CCCATGATCAGGAATACTGGAAAGAAACGGTGCGAGTGAATCGGTTGGCCAGAGTGGCTGGTGAAGAAGA
GCGCGAGCGGATCAAGAAACAGGGCGGGCTCGAAAATGGGAAGCTACGGAAGTCTGCGATTTTGCACAGT
TTGCCTCATGACGGCAAGAAGAAGGAAGAGATGACGGATGACGAGCGGGTAGAACGTGGGGCTGCTCTTA
TTGCAAGGGCCATGGCCAGACAGAGGAAACTTTGA
>PGTG_00219T0
ATGCGAATCGACTTCAACCTGCTGAGCTGCGACCCACTCACACCACCGAGCTCCCCAAAGAAGACTGCCA
AGAAGAAAGCCAGAGAGAAGAAACAAGCAGCCAGTCCATCTCATGATCATCACCAGCAGACAAAAAAACT
AGCCCGAGTGGTTCTAGAAGCCATTCCGATCAGCAATCCCACCCGGTTTATTCTCCCTAAGCCGGTCTAC
AACAACGAGTTCCCCCATCAATCCGCCAGACCATTCAAACAGAACTACCAAACACCCACTCCGATCACCT
CTTTCTCCTACGACCAGCACGGCAAGATCCACTGCGGCGCCCATGATCAGTTCATATCCCTCAGGCCTTT
CCTCGATAACGTCGACCATACTGGCTTCGATCTCAACACCGGGATCGACGAGGCTGTCTATGTTGAGGAT
GCGGTGGACAGAGGCATCGATGGGCTTTTGCTAAGTCTAGCGGATTTCCTGGATAGAAGCCAGCCTGCCG
ATCGACTCACCAAGTCTCGAGAGATCTTATCAACCGAGCTGATCACCTGGCGATCTGCCCTAGCCAAGCT
TGCCTTGACGGCCTACGAGAATAGGCAGATCGACCAAAATGCATCCGGGGTCTGGACAAAGCGGGTGATG
CTAATAGACGGGACGATCTATCTGGAAGACGAACCCGAACAGATCGAGGATCTGGTAGAGGACCTTGACG
AGCTGCCTGCCGGCTATGTCGAAGAAGATGGGATCATTCGCCGGAGTGATGAATGGGCAGCCCATATTTA
CCATGGATACAGCTATGAAAGTCTAATGACCAACACCGAGTTTCAGTCGGTTAATACTAACTCTCAATGG
ATCTCAGTCGTTAGTTCTACTCTGAACGGCATCCCAATCATCCTTGGCGGAGAAGTGGATTGTGTGACCC
TCGAAAGTTTCCAAAAAGTACATACCCCCAATCATCATCATCATCATCAAGAGTCCGTCGATCACAATCA
ACATCCGCTCCCCAAATTCGTCGAACCCGATCAGACCATCGAACTCAAAACTTCCATTGTTCCCTCTACC
ATTCACGAGCTCTGTAATCTCCATCGATACAAGATGATCAAATATTGGCTTCAATCTTTTCTCATGGGAA
CGCCCAAGGTCCATGTAGGATTCAGGACCCGCGAAGGGATCTTACACAGCTCGAAGACATACCAGACGAA
CGAGATCCCAGGTTTAGTGAAGCGGGAAGCGCAGCCATACTGTCGATGGTCGAGCGACGTGTGTCTGGAA
ACCGGGACGAAGATCATCCGGTTCCTCAAAAACAAGCTTGCGCGGGGTCCAGTCAACCGGAAAGCCAGCC
GTCGGGCCGATCCATCCGCTCGAGAAGCTTGGATTAATACTACTACTACTACTCAAGGATATTCGAATCG
GTCTCAGTTCTTCAACGACCGTCTGGACGCAATCGTTGCCGAAGAATACGCGCGGCAAGTAGCGAACACA
CGACCTCAAGAAGACCCATGTCGGCTGTCAGATATCTGTAAAGCCCAAGTGATGGATCTCGGCCGATGGC
CGGTGTATCGCTTAGTCTTCAAGCCTTACACCGCGCCCGATCTTTCCCCCACTCAATCATCTCATGCCCC
TCTCCCCACCGGCATCCCGGCCTTCATCCAGCTTGAAGAACTGTCCTTCAAAGAAGTCTCCGAATCGATC
CTCTGTCATAAACCTAAAACTTTATTCAATCTTGGATACCCCTCAACAACATCAACAACTGCTGGCTCAA
ATGATCAGGACTTCAACTGCCATGACCGAGACTTGGATTCAACGATTGGTCCAGATGCGGGTCGATTTAT
TGCTGTCTAA
>PGTG_00220T0
ATGGTTAAATTGAACGTCAACTTGAAGGCTGAGTTGGATAACTTGACTGATCTGCAGGTCGAAGATCCGA
TGAATTATCAATACTTTTTCAAAGTTAAATGCTCCAACTGTCATGAAATTCATAATAATTGGGTCGGAAT
CAGCAGATCGGAAGAATACCCGCTTTCAGGCTCCAAGGGAAGCTCGAATTTCGTGTGGAAATGCCAGCTT
TGTCAAAGAGAAGCCTCCGCATCGTTCATAGATCTCAAGGCGAAGGCCTTCCCGATGTACACCAAGACGC
AAAGCCAGGAACACAAATCCCAGGCAATCTGTACGGTCGAATGTCGAGGATGCGAATTCGTCGAATACGA
TATCCGAGGTTCATGGACTTGTAAAGGAGCAGAAAGCGGGACTGAGTTCCAAGGGATTGAATTTGACGAC
GGAGAATGGCATGATTATGATGAGAAAAGCGGCTTGCCGGTCAGCGTGACAAATGTTAAAACTGAAATCG
TCCGGGCATGA
>PGTG_00221T0
ATGACGTCACCTAAAGAAATGCGCATGATGGATCCATACTTCGGGAGTATGAGCAACAGGAACAGAGTTC
ACCGTTGGACACGCCATCGAGGGGAGGGGACGGGGATCGTCACCATGGGAGGCGGTGATTCCGGCGGAGC
TGATGACGAAGAAAGTCAAAGGAGTCCGAGTCCGAGTCCGAGTACGCCGCCGACAGGGAGTGGCCCAGGC
CCATACACGCTGCTACCGGAGACACCCAATCAAACAGGCCCATCGAGTGACGCCTTAAAGAGAGAACAGA
AATTTGTAGATTGTCTCGAATCACCTACGGTCGATACTTCGGGCAGTCCAGAAGACTCGAAGTCCTTGCG
AGGAAACGCAGAGAATACCTCGACGCTCTTCGGCTTGTTTTCGCCTCCGGTACTCAGAAACTCAATCAGA
CTATCAGGCATCCAATCCAAATCGATGTCGCTAGGACTAATCCTGAGTCTAGAGCGAATTCTCTATGTAT
GGTCGGTCCGACATCCAGCGAGTGGATACGTGCAAGGGATCAACGACCTAGTCATGCCATTCTTCAAAGT
CTTTCTGACGGCATATATGAATGGGGAGGAGGCGGATGTGGGCCGGTTGCCAGCGGAAGCCCTGGAAGCA
ATCGAGGCCGACTCGTTTTGGTCGCTCTTTAAACTCCTCGATGGCATTCAGGATAACTACATCTTCGCTC
AACCCGGCATTCAACGTCAGGTGGCTCGAATGAAAGAACTCTGTGAACGCGTTGATGTAATTGACTGA
>PGTG_00223T0
ATGAGGTCGAAAAAAACCAATTCTAATGCTCAAAACATATACATAAGTATTGATGTATTATGGTTGAAGC
TGGTACAAATCTCACCGAAGAAGCTGAGACAAATCTCCCGCGGAAACCTACTCCATAAATACTGCGACCG
CCACGTCACCAACCTCATCCCCCCACTCGACCGACCACCATCCACGCCCACGAACTCACTCGAAACCACC
AACCTACCATACTCTGTCCGAATCCACACTCACAAAACCCGTCCTCCGTCAACTTCCCAACCTCGTCGCT
CGGTGTTAAACAAGATGTTCGAACAAGAGCTGGCTACTATCAAAAGATTGGGAATTCGCCACATCTTGCT
CCAAGGCTTGAACTTTGCGACGGTGATCTGTACGGCATTGATGCTATGGAAAGGACTAGCGGTGGCACTG
AACACGGAATCGCCGGTAGTGGTGGTCCTCTCGGGCTCGATGGAGCCGGGCTTCTACCGGGGAGACCTCC
TCTTCCTCTCTCTGCCTCGCGACCGTCAGCTCAAGATTGGCGAGATCCCGGTCTTCAACGTGCCCGAGGG
AAAGATCCCGATCGTCCATCGATTGATCGAAAATCATGACGAACCCGCCTCGAACAACAAGAAGCCCAAA
TCGGCCCCCCTCGCCGCTGCGGATAAGTTGCCCACTCGTTGGATGCTGACGAAGGGCGATAATAACCATG
AAAACGACGTCGCACTGTATAACGGTCTCAAGTACCTTCAACGATCTAACTTGATCGGAAAAGTTAACGG
ATACGTCCCTCATGTCGGATATGTCACCATCGTCATGAACGATTATCCTAAGCTCAAGTACGCCTTACTC
GGCGTGCTGGGTTTGACCATCCTCTTACATCGGGAGTGA
>PGTG_00224T0
ATGTGCTACCCCTCCCATCAGATCGCCCCCCACCCCGTGCCCATCATCTATGCCTCTCCTCCGCTCCATC
AGACCCAAGCCGATCAGGCCCACAATCGACACCAACGTCCGGAGCTGCAAAGTTTTCAATCGTCCTCCTG
CTCAGATGGGAGAAGTCTAACTGAAGTCATCAACGCGGCTCGCAAGGCATCGCTGGATGAGCAGCCCAAG
CGGAGCTCGAAGTCGCCGGCGTCGATCAACGAGACTTACCAGTCATCGAACCCGCATTCGCGCAGGATGT
CGTTCGACGACCCGTCGGCGGCCTCCTTGGGCCATTCTGAGCCCAACCATCCGAGACTCTCCTCCGCCGG
AAGTCGGGCCGATTACTTCTCCGATCCTCACTACACTTATGGTGGGCTCGTCGATCTCAAATAG
>PGTG_00225T0
ATGACTTCAAGTGGTCATGAGAAATCTATGCCACTCTTCCGATCCAGTGCCTCCCCCTATCAAGCTTATC
GAGCCCGTCCGGTTGGATTAGGATACATATTTGCAATAAGCTCCGGTCATTGGTTAGTGAATGGCCAAAG
GGTCTGTGTGGGACTGCTGGTTCAGGTTGGCCATCGATTGCAATATATAGGAATGCGCTGTTCAGTGAGG
GTATATCCTCCCATGGGCCTCCTTGAGGATAACTCCGAGCTGCCCAACCGATGA
>PGTG_00226T0
ATGTTCCGAACCACCAAGCAAGCACATTCGATCATCACCAGATCACAGCAACAAAACATCCTCCACCAAC
TCAGCAGAAGAACCAGACCGACCACGCTCCTGACCAGACGAGCACTCCATCAAAACTCCCACAAGGATTC
CTATGGCTTCAAGCAAGCCATCTCAGACATCAACCTCAAATGGACTGCACCCATCGGACTGGTGATCAGT
ATCGGACTATGGTTCTACCTCCAAGACCAGATCGAATCTCGTCCATCAACCCATCTCAAGATAGACGAGC
CTCTACCACCGATGATCGTCCTCAACCAACCAACAAATCAACACGTGATCGATCCCGCCACCCAATTGCA
AATCCCTGCCCAACTCAAACCCGAGCACATCAACCTCGAAGAGCCCATGCGCCTCGTCGGCTTGGGCGTA
AGGACGGTCTCATTCCTGGCGGTGAAGGTGTACGTGGCCGGCTTTTATGCCGATCCGAGGGTGCTCAGAG
CACTCAGAGTCGTCCCTGGTTGGAGTGATGATTTGACGAAGGAGAAACTCTTATCAAAATCCACTCAAAA
ACAACCCAATCTCGATCCTAAGGATCAAGAGGAAATCAGAGGCGAGGCTTTGATTCGCAATTTATTGGCT
GCACCCGCTAATTTCGCTATCCGAATCGCCCCAGTTCGTCCCACAGACTTCACTCATCTTCGAGACGGGT
TTTGTCGCTCATTATTAGCTCGAGTCAAGCAAGCTTCTCAGGCCGGAACGATCTCCGAAATAGACCTAGA
AAGGGCGTCTCAATCGATCAACACTTTCCGAAGTTTCTTTCCTACCGGAGTCTCAGTACCTAAGGGAAAA
GCGCTAACATTAATCAGGACGGCAAGCCAGAGCTTGATAATCGAGTACGATGGTAAGAAGTTGGGTGAAT
TGGAGGATCGGATCGTTGCCAGAGAACTCTTCTTGGCTTACTTTGCGGACCAAGATCCGATCAGTATCAA
GCTTAAGGAATCTGTCGCTGAAGGATTCTCGAGTCTTTACCAACCCGAGGCTCGTCTCTAG
>PGTG_00227T0
ATGTTTTCCTCTTCATCCTCAACCAGAGCAACTCAAAGCCTTCCACGATCATCTTTCCGTCTCCCCCATC
GAACAGCACCCAAAACTTCAAACCAACAAAGCCACGCACATATGGACCACCACGCAAATCCAAACGACTT
GTCCGAAAGCCTTCCAGGTGAAGGAGGACCCAGTGGCCTTAACGCTGTTCAAGATATAGCCCCCGTAGAG
GGGACGATACAAGGAGAAGAGCAGGTCCTGCAGAGCCCCGCTGAGCGGGCCGCAGAGGCCGCCATCCCTG
AAGCCAACCAATCCGACGAAGGCGTCGAAGGAATGCAGATTGACGAAGCCGTGGAGGATGTAGAAATGAC
CGAGGGGGCTGCCGAAGATACGGCTGAAGATATCCCTGAAGCCCTGGACTACAGCGACCTCTTCAGACCA
GTCATCAGCATCCTCAGGTCCTTCCCCGTCCCCAACTTTGAAGAATTTAGAATAATCGTCGCCATCCTCG
GGCAGCTCCAAGCTCAGCAACAGCAAGTCCTCCGGGACTTTCTTGTCGAGTTGCGAGCCACTCTCTGCAA
CCCGTTCGACATTCACTCTCCATTCCGTATCCCCCAGTTATGTCGCCAATTGGCTCTCATCCCCTCGGAC
CATCCCGTGGTTGATATCCTAAACTTCTTCCCGTCTTGGGTGCAGTCCTTCATGTGGGAGTACATGCGAG
TCGTTGATAATTTCGTCCGGCGAGCTGCTGCTAGACGCCATCGGCTGCGTATATCGTACTCACTGAGTCG
CCCTGACCATCCACTCACGCGTACTCTTTTGACCTCTTCTGACCTCCCCAACGGGCCCGCCCGTTGTGGA
CTCTGTTTAAAAAATAACCCTGCAGACCCTCAGCTCGTCGTCCTGCCATGCGATCAGCCTCATCACTTCC
ACCGGAGCTGTCTTTCGCGTTGGGTTTACAACATGGCCAGATGCCCTCTGTGCAGGACTCCGATCAGATG
A
>PGTG_00228T0
ATGATCACAACAACACCACCAGGATCATCATCCAGGAGCACGACTCACAACAGCAAGAAGAAAAACCAAC
TGGAAGAGAAACAACGAGAACGAGAACTAATAGAAGACACCGATCAAGCATGGGACGATCACAGCGATCA
GGAAGAATCAAAAACAACTACTACTCAACCGATAATCAGAACAAGAAAACTCAGTCTGGAAAACAATCCA
TCTCACCAAGCTCATCAATCAACACCACCACCACCACCACCACCACCAACCATTCAATCAAATCCTCTCG
ATCAGTCTGATACAATCGGATCCCCTTCAGCATCAACTAGCAGTACTCACTCAACATTCACAAAGGATAT
CTTCAGTCTGATCAAAGATCCAGCCTATATCCTGAGTCGACTGAAGACGGAATATGAGCAACAGGAACAG
AGTTCACCGCTGGACACGCCATCGAGGAGGGGACGGGGATCGTTACCATGGGAGGCGGTGATTCCGGCAG
AGCTGATGACGAAGAAAGCGGCAGGATCGAGGAGTCCGAGTCCGACGCCGCCGACGGGGAGTGGCCCAGG
CCCATACACGCTGCTACCGGAAACACCCAATCAACCAGGCCCATCGAGTGAAGCCTTGAAGAGGGAACAG
AAGTTTGTAGATTGTCTCGAATCGCCCACGGTCGATGTGGGCGGCCTTCGGAAGCTGGCCTGGGCTGGAA
TCCCGCCCAGACTTCGGGCTCTCGTCTGGATGATCCTGCTCGGCTATCTCCCCGCTCCTCAGTCCAGAAG
ACTCGAAGTCCTTGCGAGGAAACGCAGGGAATATCTCGACGCTCTAAGGCTCGCTTTCGCCTCCGGGACT
CAGAAACTCGATCAGACTATCTGGCATCAAATCCAAATCGACGTTGCTAGGACTAATCCTGGTGTACCAC
TCTGGCAGTTCCATGCTACTCAAAGGAGTTTAGAGCGAATTCTCTATGTATGGGCGATCCGACATCCAGC
GAGTGGATACGTACAAGGGATCAACGACCTAGTCACGCCATTCTTCCAAGTCTTTCTGACGGCATACATC
GATGGGGAGGAGGCGGAATCGTTTGATGTGGGCCGGTTGCCAGCGGAAGCCCTGGAAGCGATCGAGGCCG
ACTCGTTTTGGTCGCTCTCTAAACTGCTCGAAGGCATTCAGGATAACTACATCTTCGCTCAACCCGGCAT
TCAACGTCAGGTGGCTCGAATGAAAGAACTCTGTGAACGCGTCGATGCTCGATTACATCGTCATTTGGAG
GACGAGAAAGTGGAATTCATTCAATTCGCATTCCGTTGGATTAATTGTTTGTTGATGAGAGAGTTAAGTA
CTAAGAAGATCATCAGGATGTGGGACACTTATTTGGCTGAGGGTACTGCTGCTTTTTCCGAATTTCATTT
GTATGTTTGTTTGGCTTTCTTGGTCAGATATAGTGATCAACTACGAGAAATGGACTTTCAGTCGATAATA
ATTTTTTTACAAGCTTTACCAACCGATCAACTCACAGAAAAAGATCTAGAGTTCCTACTAAGTCAAGCGT
TTATGTGGCACTCATTGTTTCAAGGAGCTACTGGCCATTTTGTTCGCAAATAG
>PGTG_00229T0
ATGCGTCTCACCGCCCCCATGATCTTGACGACGTTTGCAATCTTGTTGGAGGCAGTCTTATCGATGGATG
GAGTTATCCCGACTGAAACAGCCTCGACGGCAGATGAGGACCTCATCTGGCGCGCCTTGGATGTACCCAC
TCCCCCCAACCCGGAAGAAGAGCCGTGGCACCGAGAGGACTGCAAGTCCCATCGAGTCAGGTGGAACGCG
GCGCACCAGTTCTGCTATGGCTGCCAAACCTTAATTGCTGACCCTCAGAGCGGTTACCTAGCTTGTCACA
CTTGCCGCATGATAAAACCTGGATCGACGAGGCAGATCAACATCTGCACAAAAGCCAGTTGCCTGACTTC
ACCACTTCCAACTTCAAGCGCGTGA
>PGTG_00230T0.1.5b871c60 gene=PGTG_00230T0
ATGGAAACCACCAACCAGGGAGAGAATGAAGCTCTCAAGAACAGCCTCATCAACCTCAGCTATCAATCGA
TCGACAGATTCGATCAAACCTTCCAAAATATACTCTCCCAGACTCACCCCAGTCTCCACCTTCATCCACT
CTCAACCCCAGTAGACAGTCTAGCCGATCAAAAATTAGCCCTCATCCAGTCACTCGATCTCATCAATCAA
TCACTCAGACAGTTTGACAAATCAATCTCAAAAGCCTCAGCAGCAGCAGTTGCAGCAGGAACAGCAGCAG
CGACAGGAACATCATCAGCAGTGGTAGACACATCATCATCATCAGCAGCAGCAGCAGAAACTTCAACAGC
AGCAGCGGCAGGAACAGCAACAGCAGAAACTTCAACAGCGGCAGCGGCAGGAACAGCAACAGCAACAGCA
GCAACAACAGTAACGAATACAACAAACCAATCAATTATCAAATTATTTGCTCTTCTCCGTCAATCATCTC
TCCATCTCAACTCACTCATCCAATCCCAATCATTCATCAAGCAACTCAATAATCAATCAAACCATCATCC
AACAGACCTCTCATCATCCTTGTCATCCCTCGATCAACAGAAGAACCTACTCCCACGTGCAACCTATCTT
GACCCTTCACTCATCATTGAAAACTTACCAGCAGATCAAAGATCACAAACCAGTCTACCACTCATCGAAG
CCCTCGCGCGTGAGATCGGCCTCGAATGTTTTCGAGACTCAGATGACTCAAACCTCCTGACGATCGCCGG
AAAATTATTTGTGATCGACATCGAGATCGATCCAAACCATGATCAAACCCATGGCCAGGTCAATCGCTCC
AAGTTCTCCTATACCTTTGCCGAAGAAGAGGCCAAGAGGGATCTCTCGATCGATCAAGAGCTCACCCATC
AATTATCCGATATCCATCACCTCTTCCAATCCCAACCACCTCATTCATTCTGCAACCTCGCCCAGCTCGA
ACTCGTCCAAAACTCCCTACAATCCTTTGCCGGCTCACTACGTCAACTGAAAGAATTAGATGAACTAATG
GTCAACTCCAATCAATCATCATCAATCGATTACTTTATGGTCTTCCGTAAACTGATATCTGACTATCATC
AACATCAATCAGAACAAGATCAGCTTGGGAAAACAGACGAGCCCATCCCACCGATCAGAGTCCCTCCATC
TGGAATCCCCCTTACCTCAGTCAATCAACTTAAACTGGATCTCGTCTATCATTACAATGCAACCGATTTG
TTAAAAGATGCGATCAAAACGAAATCTAGCCATGGATTAGCGATCTCTGTAGCTTTGACACCTACCACTA
CTCATGCCTCAACACATCCTGACTCACTCCAACCTCCTCCTGCTCCCTTGACGACGACGACAGCAACAAC
GACTTCATCAACAGGTCAAGCTGGGACGAAAGGACTCTTCACGGCTCATTTTTATCCGCCTTTGGCCGTC
GGTCGCGTTACTGCTGCTGCCCTAGCTCAAGTCTCCGCCATCGATTTACCTCCTCCCTCTTCTCCTCCTC
CTCCTCCTCCTACTACTACTCATAGCCATCATCATGATCACGGAGGCTTCAGTGATCATGCGACAACATC
TGAAGACATCTATTTGGAAGACTTGTTGGTCTATCAATCGATGTCATCTCTCAATCCTCATCCGAACAAA
ACTGATTGGGATATCAAAGCATCGAATTGGAAAACCAAGCAATTCGGAAAAGATTTTGTTTGTGCGTGTT
TGTTTGTGTGTACACGGATATTGTATCTTTGTAGGCATTTGATCGTGGACTTTCTCAAGTTTATTGTTTC
CTTGATCCAGAGGATGATGGTTATTCTGGGGACCCCAATTCTCGTCTAG
>PGTG_00230T0.1.5b871c60.1.5b8765f7 gene=PGTG_00230T0
ATGGAAACCACCAACCAGGGAGAGAATGAAGCTCTCAAGAACAGCCTCATCAACCTCAGCTATCAATCGA
TCGACAGATTCGATCAAACCTTCCAAAATATACTCTCCCAGACTCACCCCAGTCTCCACCTTCATCCACT
CTCAACCCCAGTAGACAGTCTAGCCGATCAAAAATTAGCCCTCATCCAGTCACTCGATCTCATCAATCAA
TCACTCAGACAGTTTGACAAATCAATCTCAAAAGCCTCAGCAGCAGCAGTTGCAGCAGGAACAGCAGCAG
CGACAGGAACATCATCAGCAGTGGTAGACACATCATCATCATCAGCAGCAGCAGCAGAAACTTCAACAGC
AGCAGCGGCAGGAACAGCAACAGCAGAAACTTCAACAGCGGCAGCGGCAGGAACAGCAACAGCAACAGCA
GCAACAACAGTAACGAATACAACAAACCAATCAATTATCAAATTATTTGCTCTTCTCCGTCAATCATCTC
TCCATCTCAACTCACTCATCCAATCCCAATCATTCATCAAGCAACTCAATAATCAATCAAACCATCATCC
AACAGACCTCTCATCATCCTTGTCATCCCTCGATCAACAGAAGAACCTACTCCCACGTGCAACCTATCTT
GACCCTTCACTCATCATTGAAAACTTACCAGCAGATCAAAGATCACAAACCAGTCTACCACTCATCGAAG
CCCTCGCGCGTGAGATCGGCCTCGAATGTTTTCGAGACTCAGATGACTCAAACCTCCTGACGATCGCCGG
AAAATTATTTGTGATCGACATCGAGATCGATCCAAACCATGATCAAACCCATGGCCAGGTCAATCGCTCC
AAGTTCTCCTATACCTTTGCCGAAGAAGAGGCCAAGAGGGATCTCTCGATCGATCAAGAGCTCACCCATC
AATTATCCGATATCCATCACCTCTTCCAATCCCAACCACCTCATTCATTCTGCAACCTCGCCCAGCTCGA
ACTCGTCCAAAACTCCCTACAATCCTTTGCCGGCTCACTACGTCAACTGAAAGAATTAGATGAACTAATG
GTCAACTCCAATCAATCATCATCAATCGATTACTTTATGGTCTTCCGTAAACTGATATCTGACTATCATC
AACATCAATCAGAACAAGATCAGCTTGGGAAAACAGACGAGCCCATCCCACCGATCAGAGTCCCTCCATC
TGGAATCCCCCTTACCTCAGTCAATCAACTTAAACTGGATCTCGTCTATCATTACAATGCAACCGATTTG
TTAAAAGATGCGATCAAAACGAAATCTAGCCATGGATTAGCGATCTCTGTAGCTTTGACACCTACCACTA
CTCATGCCTCAACACATCCTGACTCACTCCAACCTCCTCCTGCTCCCTTGACGACGACGACAGCAACAAC
GACTTCATCAACAGGTCAAGCTGGGACGAAAGGACTCTTCACGGCTCATTTTTATCCGCCTTTGGCCGTC
GGTCGCGTTACTGCTGCTGCCCTAGCTCAAGTCTCCGCCATCGATTTACCTCCTCCCTCTTCTCCTCCTC
CTCCTCCTCCTACTACTACTCATAGCCATCATCATGATCACGGAGGCTTCAGTGATCATGCGACAACATC
TGAAGACATCTATTTGGAAGACTTGTTGGTCTATCAATCGATGTCATCTCTCAATCCTCATCCGAACAAA
ACTGATTGGGATATCAAAGCATCGAATTGGAAAACCAAGCAATTCGGAAAAGTTTAG
>PGTG_00230T0
ATGGAAACCACCAACCAGGGAGAGAATGAAGCTCTCAAGAACAGCCTCATCAACCTCAGCTATCAATCGA
TCGACAGATTCGATCAAACCTTCCAAAATATACTCTCCCAGACTCACCCCAGTCTCCACCTTCATCCACT
CTCAACCCCAGTAGACAGTCTAGCCGATCAAAAATTAGCCCTCATCCAGTCACTCGATCTCATCAATCAA
TCACTCAGACAGTTTGACAAATCAATCTCAAAAGCCTCAGCAGCAGCAGTTGCAGCAGGAACAGCAGCAG
CGACAGGAACATCATCAGCAGTGGTAGACACATCATCATCATCAGCAGCAGCAGCAGAAACTTCAACAGC
AGCAGCGGCAGGAACAGCAACAGCAGAAACTTCAACAGCGGCAGCGGCAGGAACAGCAACAGCAACAGCA
GCAACAACAGTAACGAATACAACAAACCAATCAATTATCAAATTATTTGCTCTTCTCCGTCAATCATCTC
TCCATCTCAACTCACTCATCCAATCCCAATCATTCATCAAGCAACTCAATAATCAATCAAACCATCATCC
AACAGACCTCTCATCATCCTTGTCATCCCTCGATCAACAGAAGAACCTACTCCCACGTGCAACCTATCTT
GACCCTTCACTCATCATTGAAAACTTACCAGCAGATCAAAGATCACAAACCAGTCTACCACTCATCGAAG
CCCTCGCGCGTGAGATCGGCCTCGAATGTTTTCGAGACTCAGATGACTCAAACCTCCTGACGATCGCCGG
AAAATTATTTGTGATCGACATCGAGATCGATCCAAACCATGATCAAACCCATGGCCAGGTCAATCGCTCC
AAGTTCTCCTATACCTTTGCCGAAGAAGAGGCCAAGAGGGATCTCTCGATCGATCAAGAGCTCACCCATC
AATTATCCGATATCCATCACCTCTTCCAATCCCAACCACCTCATTCATTCTGCAACCTCGCCCAGCTCGA
ACTCGTCCAAAACTCCCTACAATCCTTTGCCGGCTCACTACGTCAACTGAAAGAATTAGATGAACTAATG
GTCAACTCCAATCAATCATCATCAATCGATTACTTTATGGTCTTCCGTAAACTGATATCTGACTATCATC
AACATCAATCAGAACAAGATCAGCTTGGGAAAACAGACGAGCCCATCCCACCGATCAGAGTCCCTCCATC
TGGAATCCCCCTTACCTCAGTCAATCAACTTAAACTGGATCTCGTCTATCATTACAATGCAACCGATTTG
TTAAAAGATGCGATCAAAACGAAATCTAGCCATGGATTAGCGATCTCTGTAGCTTTGACACCTACCACTA
CTCATGCCTCAACACATCCTGACTCACTCCAACCTCCTCCTGCTCCCTTGACGACGACGACAGCAACAAC
GACTTCATCAACAGGTCAAGCTGGGACGAAAGGACTCTTCACGGCTCATTTTTATCCGCCTTTGGCCGTC
GGTCGCGTTACTGCTGCTGCCCTAGCTCAAGTCTCCGCCATCGATTTACCTCCTCCCTCTTCTCCTCCTC
CTCCTCCTCCTACTACTACTCATAGCCATCATCATGATCACGGAGGCTTCAGTGATCATGCGACAACATC
TGAAGACATCTATTTGGAAGACTTGTTGGTCTATCAATCGATGTCATCTCTCAATCCTCATCCGAACAAA
ACTGATTGGGATATCAAAGCATCGAATTGGAAAACCAAGCAATTCGGAAAAGCATTTGATCGTGGACTTT
CTCAAGTTTATTGTTTCCTTGATCCAGAGGATGATGGTTATTCTGGGGACCCCAATTCTCGTCTAGGGTT
CCTGATCACTCAAGTCAGATTTGATAACCTCGATTCATTATTGAAAATCATTAAGATTTGTCAACGTCAA
GCCATCTTTAACGAATTATTCAATTCTTGCTTCAATTCGGATTGTTATCTCCCAAAGCAACAAACCCGAA
GGCTCCCTAATCTTCTGGGTCAGACCGGTCTCAATGGGAATGCGCTTTCTTCTGATCAACAGAGAAACAA
CACTTATCAGGAAGGAGAGGGAGAGGAAGAGTTGGATCCTTTCAAAGGATTCCAGTCATCTGATTATTTG
GCAACCCTGCAGAATCAACCTTGTGACTGGTCCGGTTTTTCAAACTCGAGTCGATTGTTTAAATATCAAG
ATGGCCAAGAAGAAATCTCGATCGATGTGATTCTGAACCATGCGACTCACTCGATAACCCTTCAATTCAT
ACCCTCACGACCGCACCATCTTACGCAGGGACAAAGTCTATCCTCATCAACATCATCACCCACAAAGCCC
AAGCTCAATGTCAGCAATCCCGACGCTATTGTAGAGGACGGCGGAGAAGAAAACGAAGATGATGATGATG
AGTTTCGATTGATAAGCTTGACGTTCTCTGTCACTGAGTCGGGCTCGATCCGTCTCCTCAACCACTCCCT
CTTCGACCAACTTACTCCCAACACTGATATCATCATGTCCAGTGATACTCCTGACCTCCTCCCGCATGGC
GGTGGGCCGATACAGGAATCATCTTCGCTCAAGATCGCCGTCTTGGAAGACTCTCTCGATCGGGTTCGAT
GTCTTCCTGTGCTCTTGAACACTTTCTTTCTTCATCATGATCTTCCGTCCTTTCCTGTCTTCGTTCCTTA
A
>PGTG_00231T0
ATGAACATCCTACGACAGCTCATACTCAGGACCATCAAACCAAGCCTCTCATCATATCAATCAGTCCCAC
TCAAGCCAATCCACCCTTTCAGAATTCAACAACAACAGCAGCAGCATCAGCAAAGAGCATTCTCGATCAG
TCCCTCAGCCCATTGGAAATCGATCGGAACACCCAAAAAGAACCGCAAGACGAGATGTAAACTGAAGACT
CATCAGGGGGCATCCAAGCGGTTCTTTGTGACGGGCCGAGGCCAATTCAAGCGAGTCCAAGCGGGAACGC
AACATCTGATGACCGGACTCAGTCAGACTCGCAAACGGAAGCTCAAGCCGATGGTGATCGTCAAACGGTC
CCAGACCAGTCTGTTGCGCAAGCTGCTCCCGTATGCCGGCAAACGCGCCGGGTTCAGGAAACTCGATCAA
TCCGAAACCGTCTGGTGGCGTAGCGGGAAACTGCAGAAGTCCGGCGTCGCTCTCAAACAGGCTATCCAAC
GCTCTCATGCGCTCAAACGTTCCCAACTTCTCTCGACTCCTTCTTCTTCACCTGCAACTACGACTATCTC
AGAATAA
>PGTG_00232T0
ATGGCCGTACCCACTCAAGCTCCCCAGAATGTCGATCCCAATTATGTCGATCTCTGTCCATATACTTCGC
GAAAACATTGTCGGCAACAATCCCAAGCGGGTTGCACGAAGGTCCATTACAAGCCTGACATCCAGCCCCA
TACGGATCTCTCGCTCGGCGATTGTAGCTATCTGAACACTTGTCACAGGATGGACACGTGTCGGTATTTA
CACTGGATGGTCGAGGATCCGTTAGCTTTCCCCACCCCTGCCCCAACTTCGGAGTCGGATGCCCTAGTGA
AAACTCAAACGGCTTCAAGTTCCAAGCTTTTCCCGCCCCAATGGGTTAATTGTGATTTGAGACATTTGGA
TGTAGGCATCCTTGGCAAGTTCAATGTCCTCATGATGGATCCACCTTGGGATATTCACATGAGTCTACCG
TATGGCACGATGACAGATGACGAGATGCTAAAAATGCCCGTCCCATCTCTACAAGAATCTGGTGGGTTGA
TCTTCGTCTGGGTCACTGGCAGAGCACTCGAATTAGGCAGGGATTGCATGAGGACATGGGGGTATGAAAG
GATCGAAGAGATCGTCTGGGTCAAAACCAATCAATTACAACGACTGATCAGGACCGGGCGGACTGGACAT
TACTTAAATCACAGCAAAGAACATTGTCTTGTTGGGTTCAAAAGACCTGCCGATAAGGTCGGAGAAGGAT
CGATGACAAAGGAGGAAATTCGAGAAGCCCTCAGCTGGGTCAAAAGTGGAATTGACACAGATGTGATTGT
AGCCGAGGTGAGAAATCACTCAAAAAAGCCTTGA
>PGTG_00233T0
ATGGGTCCAGAAGTAATCGACTATGAGTCACCCAGTTCCACATTCGCCCTTGCATTTTCTCCCTTGGGCT
CTTCCTCCAATTCGAAATCACATGCGAATCAACTACCTGACCTGAAGCTTGCGGTGGGGACGGCGATGGA
ATCGTATTCTAGTAATCATGTGACGATCGTCGGACTCAGCGGGAGCAGCTCAAATTGCTACGATCCATAC
GATGATCCGATGAACTCATTCACCAACTCCACACATCCTCAGTTACACCCTCTGGCCACCGCACCCCATC
CCTATCCTCCTACCGCTCTGGCCTTCTCACCGATCCGATTGAGCGAAAGTCTCCAAGCTAGTAGTAGCTC
CGGTCAGATGGTCCGGACACGCGAAATGCTGGCAACTAGTTCCGAGTGTATTCGACTCTGGGATTTCGCT
CAAGGAGTCGCTGAGGACGATCGTACATCGGGTTTCGTTAGCGAGAGTCGTAGGCTGGGATTGAGTCAGA
AGGGAACCTCATACCAGCTGGTGCCTCGGAGTCAGATGGCCAATAGTAAAGCCGATTATTCCGCACCCCT
AACCTCATTCTCATGGTCGCAACTGGATCCATCACTAATCGTGACATCCTCAATCGACACCACATGTACG
GTCTGGGACATCTCTTCGAATTCCGCGATCACCCAACTGATTGCACACGATCGAGAGGTATATGATGTAT
GTTGGTCGAGTGCATCTCGGGAGATCTTTGCCTCGGTTGGTGCGGACGGGAGTGTGCGGATGTTCGACTT
ACGAAGCTTAGACCATTCGACGATCCTCTACGAGGCCCAGGGCGGGCCCTTCCAGGCTGGCCGCAACGGG
GCAGCTCCAACGCCGATCTCGCCCGCCGGACCCGGCGCTGCAGCGCCCCTCCTCCGTCTGAAATTCAATC
CCGTCGATCCCAATTACATCGCCGTCTGCTCTGCCGTGGGTGCTGATGTTCAGCTGCTTGACGTTCGCGC
TCCTGGGGTCCCGATCGTCGAGCTTAGGGCCCACCAGGCTACGGTAAATGGCGTAGCCTGGAGCGGAGAT
GGAAATGTTCTTGGCACATGTGGTGATGACTGCCAAGTACTAATATGGGACCTATCGGGAGTCCCATCAC
TGGGCGGAGGACCGCCCCCACCCCAACCAAACACACGAACAACAACCGCTCACACAAAGACGCTGAGAGA
TCCGATCTTGGCTTACACTGCCCCTCAGGAAGTTAATGCGCTAACATGGTCTGAGGCTAATCGGGATTGG
GTGGCTATTGGGCTGGGAAGAAGAGTTAGATGTCTTAAAGTGTAA
>PGTG_00234T0
ATGCATATTACGATTTACCTCGCCCTCTTGATGATGACTCTTCATAAGGGAGCCAACACAACTCAAGCCG
AAATTGGGCACGGAATCCATGACCTCGAGCCAGTCAGGAATATCGCGATTGAGGAGAAGGAAACCAGTCG
GGCGACGGGATCGATGGCAGAAATAGAAAGCGCACTCAAAGAAACCTCAGAAGAAACCCATGGGCCCAAG
AAGTATTCAACAGAAGCCAGGGCAAACCTGGCCGGCGATGAGCGACAAGAGCAAGAAGCACTAGCACTAG
AATGCCTGAGAGAGCAACTCAAAACAGCCGGCCATCTGCCCCGGACGATGGAGCAGAAAAGATTGGTAAA
GCGGTCGACGGACAAGTGCCGCAAGTTCCGGACCCCCAGACACAAACTCATGTGGTGGGCTTTCAAATAT
GAACTCCGTCGTGCCGGCTACAACATCCGCAAGCTCTTCTGGCGATTCATGGTTTGGTGCGGAAAGAGAG
GGGCCGCTTGGAAGCTGTTCATGACCAAGCTCCGCTGGTCCTTTGCCCGCAAGTGA
>PGTG_00235T0
ATGGTAGAAGCTGGTCGATACGTAATACTAAAACAGGGTGCTTTGGCTCAAGCTCATGCCGAACGACTGC
TAGATACCGCCGTTCTCAGCTCTGCTGAGGCCGATATTCAGATCGCAGGGCCTGCAATCTGTCTCTTCCT
GGCCGCCCTTCGCAGTGAAGGGAATCCTCCTAGCATCGCCACCTCTATGATATCACTGGATGCAACCAAC
TGCCCAGCATCGTTTCGGAACTGGTTTGTACTCTGGTCTGAATCTGTTCCCAAGATCAAGGCCCTCTCTC
TCGAATTAAGACACGATCTAGCCAGAATAATTTGTGACCAAGAGCCTCAATGCCAACCGATCCGGATCGA
CCTTCCGGTCATTGCCCAAAATCTAAGAGCTATAGCTATCGAAATTTCACAGCGGCGTACATTTCAAGAG
CGATTCTCTCAAGATCTTGATTATGCACTTCAGTTCGGCTATGATTTCAGAGCCCCAGCTCCAGCTCCAA
CACTGCCTTCCTCCACCTTTCGACCGCCTCCAGCATACAACGACAATGGTTCTAACCCATCAACACCATC
CTCTCTCGCCCCGACTTATGCTCCCAAAACAAACACATCACCTCTTTCTGGCCTTGACCCCGCCCTGGAA
GACCACCCTGCACTGCGTATTATTCGTGAAACGCTTTATGCATCACTTACCGACATTCTTTACACCACTC
CAACAATCTTCGAAATCTTGCAATCTAGAAGTTCAACCGATGGTCAACTATCTCGTGCATATTTCGGTGC
ATTATGTCTTGCCATTCTAGAAGTTTCTCTGACGCTCGTTAGTCCTGCAGACCGCCATGTGCGAGTTGTC
CACCTGGGAAGCGGTTATCCATCGATCTTAAAAGTCGAAGATTGTCCACCCCATCTTCAACCAATGGCTG
CTCAACTATTCTTAATCGCTTCCTCTACCCAAACATTAGCCCGAGAAGATCTTGAAGCCGCGGTCGAAAA
TGCAAGTCATGGTGGCGAAACTGCTCAACCCAAAATTGACAGACTCAAAACTGATTTGGAACATGGTACC
AACTGGGAAGCCGGAGTTAGCGCATGCGACATCGAGGATAATCGACCTGCCAGTCCCGCGGGCACCGTCA
GAGTCGCAGCAAATCGAATCAATGCACTAGCTCTAGGGATAAGCCAAATACCATCTTTCAGGGAACGCGA
AGAGGCTCTATTTGAAATCTTGGTGCCCAGTTTGAGTGAACGGAAGAAAAATTGA
>PGTG_20600T0
ATGGCCCGATCATCTGTTTCCCCTGGTGGAACTCCCTCACAAACACCCTCCCATCCAACCGAGACTCTTG
GCGATCTTTGCAACCACAGACTAGCAGACATATCCAAACTCCAAACCCCAAGAGTGAAACCGATTGGAGG
GGCGATTGACTTCACTCAAGACTCAGACCACAACAACTCAAAGCTCAAGAAGGTATCAAAGAAAGACAGT
GAATTTGATGACATCCTTGAGTACTTTGAGCCCCCATACCACGCCAACGAAGGTGACACTGGAGAAAAAT
CCTCGCACAGATGCAAGTGGTGTTCAGGTCCTTACAAGAAAAGCAAGGGGACCAACTCAAACCTCACCAA
GCACCGTGACGGCACCAAGGAGCGTCCTGCCTGCTCAGGACGATCAGACGCAATTGCTTTTGGGGCCAAG
TTACCTCTGACAGCAATGGAAATCGAATTCAATAAGCAAAACCACAAAGAAGATTTGATCCACAATTACG
CTCAAAACACGGTGTTTGAAATGAGGGTCTTGAATCAACTCCTAGTGATGTGGTTAATCTGA
>PGTG_20601T0
ATGGCTTCTGAGATAGCTTTGATCCTCAATGCCGGACTGAAGGCTCTCCGACAGTCAAACGACGGATTGG
TCGAATCAAGAGGCGACACCCTCGGCTTTGCCCCTGACTTAGCACCGATCATTGAAGAGTCAGAAGAACG
CGAGGAACCAGATCAGTTTGTAGCAGAAGACGTGGCTTTAGAATTCCGTCCGCATGGTCAAGCCGAAAGC
AGAACTGGTTCTGATGGGTGTAATGGGGATGGTGATCTGGATTCCTCAGATATCCCTGATAATGGAGGAA
GTAATATTGATACAGTCTTGAAAAAGCCAAGCGTTCCGAGTACAAGACGTGGTGCACAAAACTCGACTTT
AATGGGCTCAGCCTCATTGCTGGGTACGGTATTTGCTGGAACATTGTCTTCCAAAGTCGACATCGAGGAT
ATCAGGCTCGGAAAATTATCGATAAACTAA
>PGTG_00238T0
ATGCTCGAGCAGATGCTAGCAAAAACAAACACCTATCTCAATGAGGCCTTGCGCTGTGATGTGATCCTGA
TTGCCACAGCACTCAATCCCAGCTTTCGCTTATCGATTTTCAAGTTTTCGTTTCCCAGCCACCACAATCA
CACTCAGAACCTCCTGGAGTCTCTTTTCAACACCAGGAAAGCCAAAATTTCTGTCCCAACCGAATCCGCC
CCACCAGTAGCTGCCGACAAGTCTAAATCCATCAAACAAGCTCGAAAGCAAACCGACTACTTTCCTGACT
CAGTCAAGGCTCCTGTTACTGATGAGCTTGCTATCTACTTGGGGGTCCAAGGATTTGAACCGGACGAAAC
TTTTGAGACTGCACAGGCTATCATCACCCAGGAAAATGAAGAGGAGGCTTTTCAAAAGGGGAAGAAAATC
CCCCATCACATGAAGTAG
>PGTG_00240T0
ATGTCACGGTTCTTAAGATTGATCGCTTCAGTATTGGTTATGGCGTCTTTGGGAGTAACAGGGGGAAACA
GCCAGACCTCGTACTTCGGATGTAAAAGGGACGTAGACGGGGTTTGCTCCAAGATTTTGCCAAGTGGTCT
GGAAACAAGACTCGTATGGGCCATTAGGTTGCATCGGAAGAAGAGGGATTACGCATGCTATGATGGTTTT
TATCCACAATGTTGTATGCAGGGTAAATACCAGGATATAGACAAAGGCCCCATGACTATACCTTCGGGAC
CCGTTCCATACTGTGATGCCGGCGGCCAATGA
>PGTG_00240T0.1.5b871c60 gene=PGTG_00240T0
ATGTCACGGTTCTTAAGATTGATCGCTTCAGTATTGGTTATGGCGTCTTTGGGAGTAACAGGGGGAAACA
GCCAGACCTCGTACTTCGGATGTAAAAGGGACGTAGACGGGGTTTGCTCCAAGATTTTGCCAAGTGGTCT
GGAAACAAGACTCGTATGGGCCATTAGGTTGCATCGGAAGAAGAGGGATTACGCATGCTATGATGGTTTT
TATCCACAATGTTGTATGCAGGGTAAATACCAGGATATAGACAAAGTGAGGAACAATTGA
>PGTG_00241T0
ATGGCATTCCAAGCACTCATCAACGGACCAGACTGTGGTCCATCAAACCCACTCCAAAACTTACTCAAAC
ATGCTGACCGGCATCCACTCTCATCGAGGTTCGAAGAATTCAACCAATCCAACCACCATCAACATCAAAA
TGCTAGTGGTAGTAATAATCAGCTTCCCCAGCCTTCTTCATCAAACATTCACCGTCAACCAGCACCGTTC
CTTATGAACGACTTGAAAAACGAACTGGAGTCAATCAATCGAATCCACCACTCTGCCCAACCACCCCAAA
TTGAACAAGCATGGCAAAAACAATTCATGGGGTCATCGATCAGGCCTTCCGTTCCCTCGGACGAAATCGC
TCGGATGGATCAGTCCTTTCGCTCAGTAGCCCATCAGCAACCCAATCAAGCACCGCCATCGATGCATTGG
TCCCAACAATTTACCGACAGTCAGGACCAAGTCCCACAGTGCTCAAGCCATTCGATCCACAGGATGTCTA
CTCAAGGCTTTTGTTCCCCCTCGCTCCACCCGACCAGTCTGCTTGGCTTTCCGCACCAAAGCATGCTTAA
CCAAGATCGCTCGTTTTTTTCTCCGTCAGCGATTCACCATCCAATGGCTAGCGATGACCAGCAATCCAAA
GCACAAATTGTCGAGCTCAGCGAGCAGAACTGGGAGGCCGAATTCGCCAAGATTGGCAACCAGCTTGAAG
CCCAACCGAATGCCGAAAGCCGAGACCATCAGGATACCAGTTTTAGCTCGGTTGACCACCAATCATCGTC
TTCCGGCCAGGAGACGAGCTCGGACGAGGCAGACAAAGAATTTCTGAGGTCCTTAGAAGCAACTTGGCAA
AGCCTGGCTGTCCATCTCAAGCCGGGCAGTCTCTCCGTGCCCGACGGTCCGATTTGGGAGGCTGCCTACG
AGGATGATTTCCTCAGTCCAGATCTATCGAGACATCCAGAAACGCCGATCACCCCTGAGAACGTCGGCGA
TTTCCTCGACCATCCTGAACCGTATCCGTTCCAATCCAACAACCCGTTCATTGGTTCGATTGATCCATTT
GAGGAGGGCCAGCGCCTGCTTCACTCCGGTGCAACTCTGAGCGAAGCTGCGTTGGCGTTCGAGGCTGCCT
GTCAGTCTGATGAGAGCCGGGCAGACGCCTGGCGGATGCTGGGCGAGACTCAGGCGGCGGACGAGAAGGA
GCAGCTGGCAATCAAGGCCTTCCAGCGGGCTGTGGGGTGCCGAGACGGAAACGGCCAGTCAGCATGGATG
TCCCTAGCGATCTGTTGGGTCAACGAAGGCCAGGAGATGAGGGCCTTGGCAATCCTGGAGCGCTGGCTGA
TGGACACCTATCCGGCCATCGCCGCCAACTTTTCCGCCAACAAAAAGGCAGAGGAGTCCAACAACCCTTG
GGATCGGCATGCGATGGTCGTTGAGAAATTCATTCAGGCTGCCAGGGCCGGTCCGGAGGCCAGAGACGGC
GCCGGGAAGGAAGTGGTTCGGAGCCAGACTGTCGATGTTGACGTTCAGGTTGGACTTGGGGTGTTGTTTT
ACAGTAACTCAGAGTACGAGCGAGCGCGGGACTGTTTTGAAGCGGCGTTGGGGGTCAATCCGGACGACTT
TCTGCTATGGAATCGACTTGGGGCCACCCTGGCCAATGGTGGAAAATCAGAGGAGGCCATCGGGGCCTAC
CAAAAAGCCCTCGAGCTTCGGCCTACCTTCACTCGCGCTATCTATAACCTCGGTGTCTCCTGCTTGAACA
TACATTGCTACTCCCAGGCTGTCGAACATTTCCTCGCCGCTCTCTCCTTTCATTCCAAGGCCGCCTCCGT
CGGCGATCGGCCTCTCCTCGCCTCCGGAGATGGCAGTGAAAATCTCTGGTTCACCCTTCGTCGGGCCTTC
TTATGTCTAGATCGTTCCGATCTGGCTGACTTGGCTGTCCCGGAGACTAATCTCGAGATATTTCGTGAAC
ACGGCTTCGATTTTTGA
>PGTG_00242T0
ATGCCTGCTTGCGGTTGCCCCGACGTCCCTCTTGACAACGGAGAAGTTCGTGCCTGTAGCTGCCAACCTT
GCTCGGACGGCAACCTTCAGGCCTGTAGCTGCAACAAGGAAACTGGCTGCGGCTGCACCTCATCCGCCTT
ACCCAAGGAGGCCGCCAACCGATGTGTCTGCGCGGCTGCCGGAAAAGCGTGTTCCTGTGCAGACTGTGGC
TGCAAAGATGCTCCCGCCACCAGCGGTAGCTGCTGCTCGTAA
>PGTG_00243T0
ATGAACCCATCCGATGGTTCGAGCACCCTTCCAGCCGGACATGGGGCGATCAGGATGACCACCATCGACC
CCCCGACTCGGGCGGAGGAAGAATGTGGGCCGGTCGGCCAACAGATCAGCTTCCCGGTCCTCAGATTCAG
CTATCCCCTCAAGTTGATCGTCAGTCGACCGTACCGCAACCACCTCCATAAGCTACAGGTCGGCCTCGTC
TATCTCTTGAATTATGGCGGTGGCTTGCTCTCCGGCGACCGATTGAATCTCGAGATCCAGGTGGACGACA
AGTGCCAGCTCTTATGTCTCAGTCAGGGGAGCACCAAAGTATTCAAAGAGAAAGTTAAGCCGACCAATCG
ATCCTCATTTCCGCCAAACCGGGACTCGTTATACCCTAGCTCTCAGAGTACCACCACCGCGCCTACAGAA
ACGAGTGATGTGTCCAGGCAGAATATCACGGCCAAGATCGGCTCAAATGCAACCCTGCTCATGCTGCCAT
CCTATGTAACCTGCTTCCGGGATTCCAGTTTTATTCAAAAGCAGATATACCATTTGCAAGACCACTCGAG
TTCGTTAGTCTGTCTGGATTGGTTTACCTCAGGCCGTTCGCTATCGACCAGACTACCCGATAATCAAAAC
CAATCGAATCAGCTTGAATCGTGGACGTTCAAGAAGTTTCAATCGTTTGTCGAAGTTTACATGTCCTCGA
AACGGATCGCCAGAGAGAACCTGATCCTCTTAAAAGATCAGCATCATCCAACCCAAGACCATTTCACCAT
CTACGCGAATCTGTATCTGGTATGTTCGAGCGATAATTTAAAACTGGTCAAGACCCTGGACCGGCTCAAG
GAGCTGGACCGGAACAGCAATAAGACTCGTCGGCAGCAACCACGGAGTTCAGAGAAGATCGAAGGCGAAC
AGCAGGTCGACCAATCTCAACTTTTGTGGTGTTTCTCTGAACTGAATCATCATCCTGAGCCCGAGATCAG
TCCCTCCACCGATCCACATCTACCCGATCTCCATCCTCCACCTCTTACAAGGCCTTCCGTCCGAACCGTT
ATCATTAGGATCGGCTCGCAGTCATCAATCCTCGTCCGCGATTGGTTGGAGAAAAATCTGGCGGATCTGC
AGGAGCTTATCGGACCTGAATTCTATAGGAACTGCTTCTAA
>PGTG_00244T0
ATGAACTCCAAACTACTCACCAAACAGTCCTTCACCACAGCCCTCCTCGTCCTGGCCCTAATCCATTGCT
TTACTCTGGCCAGCGAACCCAAGAAGCAGAAGCAGCTCCAGATCGGCGTCAAGCACAAACCGGCGGAATG
CCCTATCAAAACGCAAAACGGGGACCATCTATCGATGCACTATACCGGAACGCTTGAGGACACTGGCGCA
AAATTCGACTCCTCGCGTGATCGAGACCAACCGTTTGATTTTACCCTTGGCAAGAAACAAGTGATCGCAG
GATGGGATCAAGGCCTATTAGATATGTGCATCGGCGAAAAGCGTAAACTGATCATTCCGCCCCACATGGG
CTATGGGGATGCGGGTGCTGGAGGAGTGATTCCCGGTGGCGCTACTCTGGTCTTTGACGTTGAGCTTCTC
GATATCACCAACAGGAAAGCCGATCCTCACACAGAGCTATAG
>PGTG_00245T0
ATGGAGAGTGCTCAAATTCGCATGGAGCGGATGCTCCCTGAGCTCAGAGATTTGGAACAGAAGAAGACGT
TCACCAAAACAGAAATTTCTGCTATCGTCACTCAGCGCAACTACTACGAAGCTTTGATTGCCAGACCCAA
ACAACCAGAATGCTATCTAAAATATATCGAATATGAGAAACGCCTCGAGAAGTTGCGCAGGCTGAGAGTT
GGAAAATACGGACATGCCAAAGGACGTACAACTCTATCTGATTACTCAATTCCACTTCACATCCTCAGTT
TGTACTCCGCGGCGGCGAAGAGATTTCCAGAATCATTAGAGCTTTGGACGTCATACATCGCCTACTCACT
CACTCAAGCATCCAACAAACTAGTCAGTCGAGTTCTCTCTGCTGCAATTGCTGCCCATCCGTCACATTCG
GATTTCTGGGTTATGGCAGCTCAATTCGAAGCGGATGGCGATGAAACTGGCAAAGGGGGTGGGAACGTGG
ATGGAGCTCGGAAGCTGTTGATGAGAGGACTCAGGTTCTTCAAAGATGCGAGCTCATTGCCCCTATGGAT
TGAATGGATCCGGATCGAACTCAATTTCATTCAAACTATGGAGAAACGTCGTGAAGCTTTCGGGCTGTTG
GATTCCCAATCAAAGTCGAACGATCCTAGCCACTCTACCCCACCAGAAGAAAGTGAACACGCTGATCAAG
CCCTTCAGACAACGGCAGATCTTCAGCAACTTCCCGATGACCCTGATACTTCCATGACACCAATTAATCA
CAACGTCGACTGCACCGGGTTAAAAGGTCAAGAGGCACTTCTTTCGGGGGCTCTTGTCAAAGTTGTCTTG
CAAAACGCATTCGAAGCTATCCCCGGCCTGGACATCTTTCACACCGTTCTTCCTACATTACACGCGTTCA
AATCACCTCTAAGGCCTGCGCTCTTGCACTTCCTCTATGGGAAGATTTCAGAGATGTACCCCGACTCGGC
CAAGGCACTCGTAATGTTGACGACGAGACCACTGTACAGGTATTCCACAGGTGGTAAACTGCTGGCGGTC
TCCGGGGAAGAATTGGTAGATCTTCTGAGCAGTACGATCGTCCAACTTCAACAACTATGCAAAGAGAAAT
CACATCTAGCATCAATGTCGGAAGAGTTTTTGGCATTTCTAATAGAAATGCACTCAATTCTAAACGAAAT
GGAAGTGCGGGAATATGTGGCAGCCGTAATCCGAAAGACAGTATCATCAGCCATCAAAAGAAAGTCTGAT
ACGGTGAATCTACATCAGCTTGTCATATCGCATTACGAGAACACCGATGCGATTACCGATGGTCTCCAGC
TTGCTAGGACGGGGACCCAACGATTTCCGGACTGTTTGGATCTATGGGAGAGTCGGTTGACTCTGCTACT
CAAAACTCAAGAACAAAAGCCCGCGAGTCCGACTACTCTTGAAGTTTTTCATGAGGCGATCCAGCGCTTC
CCAGGCTCGATTCGACTCGCAGAGCTATATTCCCAGTTCCTGAAGCAACAGCACGCCAACAAGAGCATAA
GCGATGAAGAGCTGTGGACAAGTCTTGAGCAACAACTTGATACCACACTCAAGACCTGCCCAATAAAGCT
AGACGAATCTCGTCAATCAGCTCGATATCCACCTTCGAACGTGGCTGAAGTTTACCAGCGCACATTGGCG
GAATGTCCAGGCAGAATGCCACTGAAGGAGTTTGCGAAATACCTATCGAACAAATCTGTTGTTTCGTTGA
GTTTTCTGAGTTGGCTTCTGGAATTCAAATCGGCCCAAGAAGACCTTAAGGCCCTCGAAGATCTGCACGA
CTTAGTGACCAGTCATCCTCATGCGCAGCTCGATCACTGGGCTGACCATCTGAGCTTCCTATTAACCAGG
AAGAAGGACTGTCATGGGGCAAGCCGACTCTTGGCTAAGGCTAGGAACTCTCTTGGTCGTAAAGCTTCCG
AACAGCTCGAACAAAAATGGATGCAAATCAACTCTTCCTTTTCAGGTTCTGACCCACCCAATGTCGAGAA
ACAGTAA
>PGTG_00246T0
ATGGATTACTACTCTATCGTCGGCGTCTCAGCCTCTGCCGACTCGAACCAGATCACCTCTGCCTATCGGA
AGGCTTCCCTGAAAGTGCATCCAGACCGAAACCCGGATGACCCCCTAGCATCGGAGAAGTTCCAGGCCTT
GAAGACCGCATTCGAGATCCTCCTAGACCCCATCAAACGAGCAGAATTCGACGCCAAGCGAGCCACTCAA
GCGGCCCGGACCGCCCGCTTCGCCGGCTTGGATAACAAGCGGAAGGCACTGGCGCGTGATCTCGAGGCTC
GTGAAGAGGCCTATCAGAAACAACAGACCGACTCTCTCCAAAAAGCCGCCAAGATTAGAAAACTTGAAGA
GATCAAAGCTGCTGGTGCTAAATTACGCCAGGCAAAGATGTCCGAACTCGCTGCTGCTACTATCCCCACA
CCTTCTACTCAACCTGCTAAACCATCCCCTGTCCAATCAACCTCCCCACCCGCCGCTCCTGTCGAAACTT
GCGACACTCTGGAATGCACGTTGCGATTCAAATGGACTAGGAAGAAGCTCCCCGACCTCAACACAGTCGA
AGATCTATCCACTCGAATCTGCTCCTGTGATCTCATCAAGACCTCAGACATAGAATCGGTCGTCATCTCT
ACAAAGAACTCATCCGAGTCAGGTGTCTCCAGTAAAAAAGGATCAGCAGTGGTCTGCTTCAAAACAGTAG
CACTCTGCAATCGATTCTTCGACTTTGCCCAAGCCGATCCCGATTGGACAAATTGTGCTGTCACCAGACT
GTGCTCAAGTTCTTGA
>PGTG_00247T0
ATGCCGGTCAACTGGACATCTGGAAAAGCGAAGGCAGCAAAAAACAAATACAGAAAATGGTCTAAAAAAA
CTTGGAAAAACAAGAACGACGATTCGCGCAGGAAGCCCTTTCGTTTTCGTCGATCTCCTGTCAAGAAAAA
GGCGGCTAAACCAAGACCGGTGAACCGAAACGGGCGGGTGACTGGTTCTGACTCTGAGGGGACGGGGTCA
AGAAGAGAAGGATGCAAGAGTACTACCGACATCGATGAGATTTCCGAAACCAATTCAGTCGGGCTTCAAG
ACCTTCGAAGTTCCGCTGGTCATCAAACCACTGCACCGAACGATCAGAAGATCGATGTCGAGAGAAAGAG
ACGAGCGTTGCTGGCTATGACCGATTGGGCAGGTCTTCACATCCCTCCTTTGTCAGATCTACACCACCAG
ACTCCTACTTCTTATAAGGCGCGGCTCAAGGGGAAAGCTCCGGCCCAGATGACCACACCTGAACGAGTCA
TTGTGACGAAACCTGCCAGCGAAGTGGAGACTAGTTCTGCGCTCGGATTGGATAGTAGCTCGAGCATCCA
TTCCGATTCACGTGCTAATCATATGAATACTTTCAGCTTGTCACACTCGAGTCATGATCCTATCGTTTCG
CCGACTCCAACTAGCCCTCGAATCAAAAAGCCAGCCAGCAAAGTGAAAGTCCCGAATCTCTCTACCATAA
AAATGAAAGCATTCAAAAAGCGCCGTCTGATCAGCACCTGTCTGCGTTATCGGTTCCAAGTAAGACTGAT
CGTAGGGAGGTTTTTCGTCCGGAAGTACCGCTGTGGATTGGTCGGATTTCTGAAGCCTTGGGGTTCAGTC
CACCCACCGCGATCAGCGAATTCGAAAAGCAAAGCGCAATCGAGATCGAATCTCAACACTCCCCTCCATC
AATCAAATTACATGATACGACACCAGACTTGGAGCTTTTTGTCAAGCCGGAAAACTTGGCTAGATCTCAT
GGGCGTTTCAAGCGAGGAGGACGATCTGAATGGGAATCCGGAACCGGGGAAAACCCCCTCGGCAGACCAC
GAACAAGAGGAAAAGAAGAAGTCGACGAGGACACGAAAGGCGGCCAAGAAAGGCCGGAATCAGAGGATGA
AGCAAAAGAAAGACCTGAGAAAACAGTCGATCCAGGACGAGTCTCTCGAAACTTGGTTACCTCAAAAACG
AATGACCAACTATTGCAAACACGACACCAAACGCCAGATCAAGGAAATAGGCAAAGCAGGAATTCTGATT
GGAGGTGGAGGAATTTGGTGGGCAAGTCCAAGAACGATCAGTTCGATTTACTCTTTCAAGATAGGAATGA
TGACGAACGGATCTTCTGACTGGAAATTACACATATCGATGTAA
>PGTG_00248T0.1.5b871c60 gene=PGTG_00248T0
ATGCAATCGGCGGCCGATCAGTTTCTGGACTCATTGGAAGTTCCAACCCCCGATCAGATATTAATCCAGT
TGAACGAATCCAAGGAGAAACTACGAGACACCGAATCAATCCTTAAAGTCTTGCAGGAAGCCATGGAAAC
TACCAAACAATTGCCAGAGGGCGGGGACAAAGAGGTTCTTATAAAAGAACTTCAGAGTAATATCAATCGA
CAGAAGCTCCTTCTCGAACGCGAATCGGTCAAGCTATCGGTTAAAGAAGAATACATGAAGAATGTGATGA
AAATGGGAGGAAATGTAGGAAACTCAGCTGGCTCGCAAGACGAATGA
>PGTG_00248T0
ATGCAATCGGCGGCCGATCAGTTTCTGGACTCATTGGAAGTTCCAACCCCCGATCAGATATTAATCCAGT
TGAACGAATCCAAGGAGAAACTACGAGACACCGAATCAATCCTTAAAGTCTTGCAGGAAGCCATGGAAAC
TACCAAACAATTGCCAGAGGGCGGGGACAAAGAGGTTCTTATAAAAGAACTTCAGAGTAATATCAATCGA
CAGAAGCTCCTTCTCGAACGCGAATCGGTCAAGCTATCGGTTAAAGAAGAATACATGAAGAATGTGATGA
AAATGGGAGGAAATGTAGGAAACTCAGCTGGCTCGCAAGACGAATGA
>PGTG_00249T0
ATGTGTCGAAGATGCGCATATTTGCTTGGTGTTATAAAGACTGAGATGTCATTTTTCAGCAGAAGAATTG
GCTTATCAATCTATGCTTCATTGGATCGATATCTCCCATCATTGAGTCAATTCATGTTGATTGATCTCAA
GTTTGACTCTTATGGATCCGCACTATTTGCCGACCTGCTCGGGATTTCCCTGGAAATCTTTCTCACTTCG
ACCGCTCGCTCTACTCTTCCTCTTCTAGTCCTAAACTCTAACATGACCACGATTGAAGCAATCGCGAAGG
CCAAGGAGGAAACCGTGCCTGGTTTGTTAGTCTATCAGGCAGCCGATATTCTGACTGAGTTATGCTCTCG
AAACACGACCAAGGAGCTCAAGAAAGGCGCGGAGATTTTCTACAGATTGTTGAATTCTGGCTGCGAGAAT
TCTAGCGATCCAAACCAAATCTCAATCCAGATCGTTAAATTGATGGAAATGTCGGCCGGCCTGATCTACT
ATCGATTGATCGTAAAAGACCTTGCCGGCTGGAAGGAAACCCTTCCAGCCGGCCATTGGTCTCGGGTATC
CCAGGGGATATCCGGATATCCGCCGGGATTTGGGGGGGAAGGGACATCCGCACCCAAATCCGCATCCCCT
GGCGGGTATCCGCTGGCCCTGGCGGATATCCGCCAGCGGATAGCGGATATCCGCAACGGATTATCCCCGC
CCATCTCTAGTAGTAACTATAGCCTGACTAGATGTTTAGGACTATAA
>PGTG_00251T0
ATGTCGTCTGATTTCCAACCGGTTCTTCGGAAGATCGTGGAGTTTTGTCAGCAGTACACTCAGTCTCAGG
GCCATCAGAACCAGCCAGTGAACGGAAATGCTGCCCAAAATGGCTTGAAGCACGACCACCTGCCGATCTT
GGCCGACTTACAGACTACGATCCAAATTCTTGCTGACGAGAAGACCAGCGTACCGATTCAATTCGCTGGT
CTGCTCACCGCACTCACCGTCTCTGGTCTCGATAGAAACGAACGAGTGATCAAGACGTTCGTACAGGAGA
TCCTTTCTCGATGGAACCTGGGCGCAGGTCTGGTGGACCGCCGACCACCGGAACACGATCCTTCTGTCAA
CCCCATCTGCGATATCGTTGGTACTGGTGGCGACGGGTTCAATACGTTCAACGTTAGCACAACCGCCGCC
ATTGTGGCCGCCGGTGCTGGTGTCAAAGTTTGCAAACACGGCAATCGGGCCTCTTCCTCTGCCTCAGGTT
CAGCCGACTTGCTCATGGCTCTCGGAATACCCCTCGACCGTCTTGACCCCTCACAAGTCGCCCAACTCAT
TCAAGATCCGGAATTAGATTTTGCCTTCTTGTTTTCAGCCAAATTTTATCCGATCTTCGCCCGTCTATCT
CCCATCCGCAAATCGCTTGGCTTCCCAACTATCTTCAATCTTCTTGGACCTCTGCTCAATCCTGTTCGTC
CGGATAGATTGATCATTGGAGTCACCAAACCTGAACTTGGGCCGATCTTTTGCAGAGTCCTCCAGCTTTG
CGGAAGTTCTAGATCGTGGGTTGTGTGTAGTGAGGAAGGTCTTGACGAGATCAGCACTGCAGGAGAGACT
TCCCTCTGGAAACTCGAGTCTGACGGATCAATTATTCACCAACGAATCTCACCCACCCAAACTTTCGGTC
TTCCGAGTCACTCTCTCGACCTATTAACCGGCGAGTCCGCTCAAGAAAACCTCCAGATGCTCCATGACCT
TCTTGACGGCAACTTCAGCACTAAGAAGCACGAGGCCATCCTGGATTTTGTCCTCATGAATGCGGCAGCT
CTTATCGTCTTGTCCGGTAAGACCGACGATTTCAAGGAAGGTGTCAAATTAGCTAGAGACAGTTTGGTGT
CTGGAAAGGCTAAGGCCACTATCAACTCTTTTAAAGACAAGGCAAATTCGATCGCGCTTGATGGCTCGCA
GGCCTAG
>PGTG_00251T0.1.5b871c60 gene=PGTG_00251T0
ATGTCGTCTGATTTCCAACCGGTTCTTCGGAAGATCGTGGAGTTTTGTCAGCAGTACACTCAGTCTCAGG
GCCATCAGAACCAGCCAGTGAACGGAAATGCTGCCCAAAATGGCTTGAAGCACGACCACCTGCCGATCTT
GGCCGACTTACAGACTACGATCCAAATTCTTGCTGACGAGAAGACCAGCGTACCGATTCAATTCGCTGGT
CTGCTCACCGCACTCACCGTCTCTGGTCTCGATAGAAACGAACGAGTGATCAAGACGTTCGTACAGGAGA
TCCTTTCTCGATGGAACCTGGGCGCAGGTCTGGTGGACCGCCGACCACCGGAACACGATCCTTCTGTCAA
CCCCATCTGCGATATCGTTGGTACTGGTGGCGACGGGTTCAATACGTTCAACGTTAGCACAACCGCCGCC
ATTGTGGCCGCCGGTGCTGGTGTCAAAGTTTGCAAACACGGCAATCGGGCCTCTTCCTCTGCCTCAGGTT
CAGCCGACTTGCTCATGGCTCTCGGAATACCCCTCGACCGTCTTGACCCCTCACAAGTCGCCCAACTCAT
TCAAGATCCGGAATTAGATTTTGCCTTCTTGTTTTCAGCCAAATTTTATCCGATCTTCGCCCGTCTATCT
CCCATCCGCAAATCGCTTGGCTTCCCAACTATCTTCAATCTTCTTGGACCTCTGCTCAATCCTGTTCGTC
CGGATAGATTGATCATTGGAGTCACCAAACCTGAACTTGGGCCGATCTTTTGCAGAGTCCTCCAGCTTTG
CGGAAGTTCTAGATCGTGGGTTGTGTGTAGTGAGGAAGGTCTTGACGAGATCAGCACTGCAGGAGAGACT
TCCCTCTGGAAACTCGAGTCTGACGGATCAATTATTCACCAACGAATCTCACCCACCCAAACTTTCGGTC
TTCCGAGTCACTCTCTCGACCTATTAACCGGCGAGTCCGCTCAAGAAAACCTCCAGATGCTCCATGACCT
TCTTGACGGCAACTTCAGCACTAAGAAGCACGAGGCCATCCTGGATTTTGTCCTCATGAATGCGGCAGCT
CTTATCGTCTTGTCCGGTAAGACCGACGATTTCAAGGAAGGTGTCAAATTAGCTAGAGACAGTTTGGTGT
CTGGAAAGGCTAAGGCCACTATCAACTCTTTTAAAGACAAGGCAAATTCGATCGCGCTTGATGGCTCGCA
GGCCTAG
>PGTG_00252T0
ATGGGTTTCTTTAATCACGAATCCGAGGAGGCCAAGCAGTACAGCGATTTTAACGACTTTGCCCCGATAC
GAGAGCACAAATCCAAAATTTCCCATGAGCTGATTAGCGGCGCGGCTGCTTTCGAGGCTGCAAAATCTTG
GGAGGACCACAAAAAAAGAAACGGCGAACCGGAAGATCATGCCAAGGCAAAAGAGATCGCGGCGGGCTTG
GCAGGTGCCTTTGTAGACCGCATGGTTGAAACTCACGGCTTAGACTACATCGACCGAGAAAGAGCGAAAC
GAGACGCCCGGGAAAGGCTCGAAGGTGCCATCGACAGCAACGGCTACTAA
>PGTG_00254T0
ATGATGGCTGAACCGCTTCAAAACACGAATGGATATCGTCATCACACTGAACAGGTGCAAGTAATTGGAG
AAGAACAGAGGTTCACGGATGTCCTTCCCAAATCTATCGAAAGCTGGGGGTTGTTAGAAAAAGGTTTCAA
TTATGATGTCGTTGCCGTATTTGGTTCACAATCTACCGGAAAGAGTACGCTATTGAACCGGGTTTTTGGT
ACTACGTTCGATGTTATGAATGAAGCCGAACGACGACAAACAACCAAAGGGATTTGGATGTGTAAGGGGA
AAGATATGGATGTATTAGTTATGGATGTTGAAGGTGCTGATGGTCGCGAACGAGGAGAAGATCAAGATTT
TGAACGCAAGGCTGCACTCTTCTCGATGGCTTCCTCGGAAGTAATTATAGTCAATATGTGGGAGCATCAA
GTTGGCCTCTATCAAGGAGCGAATATGGGCCTATTGAGAACCGTATTCGAGGTTGATCTAGCTCTCTTTC
AAGCTAACAAAGCCAAGCAAAGGACTTCAACGGCCGGATATGATAAAACACACTTACTTTTTGTTATTCG
AGATCACGTTGGATCAACTCCACTTTCAAATCTTGAAAATACGATTACCACAGATTTGAACCGGATTTGG
GATACCTTGGTCAAGCCTGAAGGAACAGAATCCTCAAAGATCACCGATTATTTCGATTTGACCTTCACGG
CCCTATCGCACAAGATTTTACAACCAGAAAATTTCGATCGTGAAGTAGAAAATTTCAGGAGGAGGTTTGT
GGACAAGACTCATCCAGACTATGTCTTCAAACCTATCTATCATAAACGAATCCCAGCTGATGGACTAGCT
CAGTACATGAGCGGAATTTGGGACGCAGTGGTTTCGAATAAGGATTTAGACTTACCTACTCAGCAAGAAC
TTTTAGCTCAATTCAGATGTGATGAGATTGCAGCCACCTCGTTTGAACAATTCACCACCCTAATACAACC
ATTAAAGACTAAAATGGAGTCTGGTAAACTGGTAGATGAGCTAGGAACCAAGATGCTGGAGGCACGAAGG
ACTTGTTTGGCTTCTTTCGATTTGGCTGCTTCGAGGTATCACACAGGAGTATACCAACGCAAACGGACAG
AATTTATGACCAAGATGAATTCCAACTTGTCGCCATTATTCTTGGCTCAGCTGAAAATCTTGTCGAAATC
GATTATCAAAAGGTTTCAAGCTGAGTTGATCCATGAATTGAAAACCGGATCAGGAGTGAGAGATTTTAAG
GAAGTTGTGAGCAGTCAAATGCAAGCCTCCCAAAACGAGTTCGAAGACGGCGTAAAACGAATCAAACAGA
CAGAGTTGTCAAACAGATTGAAGAAAGAGTCGGACGCCTACTATCTCGAAGCGAAACGAAGCCTTGTGAG
CAGTATCAGTCAGATCCCATATTGGATGTACGCGGTGATTGCAATCTTGGGTTGGAATGAGTTCCTAGCG
GTCTTGAAAAGCCCAGTTTATTTTGCAACAATCTTGATTTTGGCATTTGGCGTATGGGTGACGTTCAAAT
TGAATATGCAAGGGCCAATTGTAGCGATAGGCACTGGGCTATATCATGAAACATCAAAGGTTGCCCAAGA
AAAACTTAAAGAATACCTCTCGGAAGTACCATCGGGGCAGAATAGAAGTGGGTTTACTAACTCGACAACA
GATACGGACGAGGTGTATCATCTCAAGAAAGAAACAGTCGAGCAAAATTATCTTCATCTTCAAACGATGC
AGTGGAAGAAATTCCACTGCAAGAATTCAAATAAATTTGGATGA
>PGTG_00256T0
ATGAAAGCAACCCCCAGCCGCACCTGCACGTCTACCCCTCCTCCCGCACGCCTCCACCTGGACTGCTGCC
CCCTTATCCACAGCTCGGCCAAAATCCTTCGCAGCACCCTCACATCAACCACCGCTCCGCCCGCTGCACC
CCATCACGACAGCCGTCCTCGTGGTTTGATCCCTCGAGCCAACGGGACCACCAGATTACGCCCTCAGAGT
ATGGTCGTTTCTGGTACTTTAGCCCCAGCTAGTAATCGACCCCCTAGCCCACCTCCTGCTTTCTCGGTCA
ATCCGCCCAGAAACTTCCCCCCGTCTACTACCTTCCCTGCCCCTCGGACTTTCCAACCAGGCATCACCCA
TCAATATCCGAGCACTAGAAAGCGTGGTTGTGAATGGCACTACAAAGCTGTCCTGGCTTAA
>PGTG_00257T0.1.5b871c60 gene=PGTG_00257T0
ATGGACACCCATTCGCAGCCAGCTCAAGCCACCGAGGACTCGGCCGGACCAGAAGATGAAATCCGGGCGG
CTGAAGCTGAGTTTACTTCCAAACAGGGAGGCACACCGTCCGATCGTATGGTAGATGAGTCACCGGCTGG
TGAACATCCAACCGGCCGTCCTCTAGATTCGGCTGATCAGCAACCTCGGAAGAAGCTCAAATTGACAGAG
GCTGATAAGAAAAGAAACGTCAGGATGTTTGGGTCACTAATGGGTACCTTGAGCAAGTTCCAAGACGAAA
CCTCGAAGATAAAACAGACCGATGCGGCAAAACGGCGAGCGGCTGTAGAAAGCAGACTCCAAGCTAAACT
AAAGCTTGAAGCCGAATCACTTCATCTGTTACGAGCTTGTGAAGTTGAAGAGGCAAATTTGAAGCAACAA
GTCTTGCGCAAGGCGGATGAACTAGGACATCTCTCCGAACTCCATACGATCAAATTTGCCAATAAATTGG
CGTTTTCCCATTATTTACGTACTTCTACATCTAAATTGACAGACGCTGACCAAAACGAACCACCTTTGAC
TACCTACGGGCGACCGCGCCACTCAGAACAACCTATCTTTTGGCTACCGCATAAGTTGCTGCCAGAACAA
AAGGAGTTGATCGAAACTCAGCGGAGGGAAGTACAGGAAGAAGTTGAAGAACAACGACACCAGTGGGAGG
AGGAGCGGCTGGTAAAAGAGGAGGAGCTGGAAAAGATGCAAGCACACCGAGACACTCGTCTAGCTGAGAT
CCAGGCGGAAAAAGCCCAGGCACGAGGGAATGCAAGCACAGATCTTATTCCAGACCCGAACAGCGCAACT
GCCTCATTGAATGTGACAGCCAATGAAACTGTTGAGGTGGCCGGAAGACAAACTTGGGAGATGGGTCAAG
ACACTCCAGATGTTGTTATCGATAATGGTAGAGATGAGGATGCGGTAGAATATTGA
>PGTG_00257T0
ATGGACACCCATTCGCAGCCAGCTCAAGCCACCGAGGACTCGGCCGGACCAGAAGATGAAATCCGGGCGG
CTGAAGCTGAGTTTACTTCCAAACAGGGAGGCACACCGTCCGATCGTATGGTAGATGAGTCACCGGCTGG
TGAACATCCAACCGGCCGTCCTCTAGATTCGGCTGATCAGCAACCTCGGAAGAAGCTCAAATTGACAGAG
GCTGATAAGAAAAGAAACGTCAGGATGTTTGGGTCACTAATGGGTACCTTGAGCAAGTTCCAAGACGAAA
CCTCGAAGATAAAACAGACCGATGCGGCAAAACGGCGAGCGGCTGTAGAAAGCAGACTCCAAGCTAAACT
AAAGCTTGAAGCCGAATCACTTCATCTGTTACGAGCTTGTGAAGTTGAAGAGGCAAATTTGAAGCAACAA
GTCTTGCGCAAGGCGGATGAACTAGGACATCTCTCCGAACTCCATACGATCAAATTTGCCAATAAATTGG
CGTTTTCCCATTATTTACGTACTTCTACATCTAAATTGACAGACGCTGACCAAAACGAACCACCTTTGAC
TACCTACGGGCGACCGCGCCACTCAGAACAACCTATCTTTTGGCTACCGCATAAGTTGCTGCCAGAACAA
AAGGAGTTGATCGAAACTCAGCGGAGGGAAGTACAGGAAGAAGTTGAAGAACAACGACACCAGTGGGAGG
AGGAGCGGCTGGTAAAAGAGGAGGAGCTGGAAAAGATGCAAGCACACCGAGACACTCGTCTAGCTGAGAT
CCAGGCGGAAAAAGCCCAGGCACGAGGGAATGCAAGCACAGATCTTATTCCAGACCCGAACAGCGCAACT
GCCTCATTGAATGTGACAGCCAATGAAACTGTTGAGGTGGCCGGAAGACAAACTTGGGAGATGGGTCAAG
ACACTCCAGATGTTGTTATCGATAATGGTAGAGATGAGGATGCGGTAGAATATTGA
>PGTG_00258T0.1.5b871c60 gene=PGTG_00258T0
ATGAACCCATCCTTCCCAATACAACGTCCTGGCGTCGTCAACAGTCCCGCAACTCCGCTCATCGCCGACC
CCCATCTATCAAACTCACCCCAGCCGCCAAACCAATGGGCTACACTCAGCACCAATCCTGATCTACAGCG
TACACTCTGTAAAGCAGCCGCATCCGGTCAACTCAACTCAGAACAGATGAACTCCTTCGGTGCTTACATG
AAAGGTAACCCCAATGCCTTCAAGATGTTTCAACTTGAAATGCAAGCTATCCAACAACAGCAGATGGTAC
AACAACAACAACAACAACAACAGAAGCGACAACAACAACAGCAACAACAGCAACAGCAACAGCAACAACA
ACAACAACAACAGCAGCAGCAGCAGCAACAGCAACAACATTCATCACCACCACCTCAGCATCCCGAACAA
GATAAATCCTTCCAGCCGGCTCATCAAATTGCTAATGGCAACACTGGCTACATCTCCAATAACCTCCCGG
CATCTCAAGCACCACTCCCGATGGCTCATTACCAACAACCCCTAGCCACCTCACCACAACCCCTCCATCA
AAGGCCTATTCCTGCTGAGCTCAGTATGCCCATGTCTGATGCCCAAACCAACCAAATGTTGATGCAGTAC
AAACAGGCTCAAGAAACTCTCAGAAACCTTAGCCTTCCCGTCGCTGAGCGCGAGGCAGCTACACAACGTT
ATATCGAGTCTCGTGACATCCTCACCGCTCGGCTCAATCACAATCGTCGTGACAACAATGGTAACAGTCC
AAGTCCCCAAAACTCGCAGACAGCAGTTCCTCACACCGCCCACCCCCAACATCCCAACGAAGCCCAGCGA
GCACAAATCAATCTCTCTGCTGCTACCTCAAGTCCTCGTCAAAACCTGAACCTTTCAGGACGGAATAGTC
CTGCTCCCAATCCCCACAATACTAATCAAACCATGGGTCATCCGATCTCTCGACCAGGATCATCTCACCA
ATCGATCGTCGGTGGTCCTGCGTCCTCGCCGCCGGCCATGTCCAACGCCGCCAGTCCGCCGAACAGCTCT
GTCATCGATCTCACCAAGAGGCGTATAGCTTCCAGGCCAGCCCCTAAGAAAGTGAGTCAATCCATCGGAA
CACCCGGTTCCAACGCCGGCTCGCCTATGAGTCAACCCATCAATCTGGCAACCTCACCCCATCCTACACA
TGCATCCCTTGGCCCTACTTCGCTTGGTACTCCCCACTCAACCCCTCAACCCAATGGTCTTCCATCAAAC
CCAAACGGCTGCAACAACACATCCCAGGCCTCACCTCCGGCTTTACAACCCAATGGATCTCCTGGTCGTC
CCAAAGAAGCATCTCTCTCACCTGTCCCTCCTACGATAACCACTCCAGCAACTACTACCTCCAAGGTTTC
TCCTGCAGCCCAGCCCAACCAGCCTGCTGCCCTGTCAAAACCTGCCCATGCTGCCGTTCCCAGTCTTGCG
TCTCAGCAGCACTCTGCAATAGCTGCTCAACAACAACAACAGCAGCAGCAGCAACAGCAACAGCAACAAC
AGCAACAGCAAGCTGCACAAGTTGCAGCTTCATCAGCTGCAGGTCCCACTCCCACAACTAATACTCATCC
TGCTCCTCGCGATCCGCCAAGCACTCAGCCCACGACACCAGCCCCAGTCCCCTTCCCTCCACCTAGACCA
ACTATCACCGGTGGGCACGCAACTTCTTCCACATTGGCAGGCTCGTTGATGCATCGACCGCCCACCAACG
GAATAAATGAGGCCCTCGGTCAGGCTAGTGGAACCCATGAAGCTACAAGAGGCCAAGAAGCTACTAGTGC
TAACCGGATCATCTCCAAACGGAAAATCCAAGAGCTTGTCGAAAGTATTGATCCTTCAGAAAGATTAGAA
ACTGAAGTTGAAGATTTGTTGTTAGAATTGGCAGACGAGTTTATTGATTCCGTCACCCGCTTCTCCTGTC
AATTGGCCAAACACAGAAAATCAGACCGCCTAGAAACAAAAGATATCCAGTTACATCTTGAACGCTCATG
GAATATCAGAATCCCAGGGTTTGCTAACGACGAGATCCGTCAGAGTCAATCCCGTCGTATCAACGCTTTA
CCCAGCTACCAATCGCGCGTAGCCATCGTTCGCGAAGCTATCCGTAAACGTCGGTCTACTAATACCTGA
>PGTG_00258T0.2.5b871c60 gene=PGTG_00258T0
ATGAACCCATCCTTCCCAATACAACGTCCTGGCGTCGTCAACAGTCCCGCAACTCCGCTCATCGCCGACC
CCCATCTATCAAACTCACCCCAGCCGCCAAACCAATGGGCTACACTCAGCACCAATCCTGATCTACAGCG
TACACTCTGTAAAGCAGCCGCATCCGGTCAACTCAACTCAGAACAGATGAACTCCTTCGGTGCTTACATG
AAAGGTAACCCCAATGCCTTCAAGATGTTTCAACTTGAAATGCAAGCTATCCAACAACAGCAGATGGTAC
AACAACAACAACAACAACAACAGAAGCGACAACAACAACAGCAACAACAGCAACAGCAACAGCAACAACA
ACAACAACAACAGCAGCAGCAGCAGCAACAGCAACAACATTCATCACCACCACCTCAGCATCCCGAACAA
GATAAATCCTTCCAGCCGGCTCATCAAATTGCTAATGGCAACACTGGCTACATCTCCAATAACCTCCCGG
CATCTCAAGCACCACTCCCGATGGCTCATTACCAACAACCCCTAGCCACCTCACCACAACCCCTCCATCA
AAGGCCTATTCCTGCTGAGCTCAGTATGCCCATGTCTGATGCCCAAACCAACCAAATGTTGATGCAGTAC
AAACAGGCTCAAGAAACTCTCAGAAACCTTAGCCTTCCCGTCGCTGAGCGCGAGGCAGCTACACAACGTT
ATATCGAGTCTCGTGACATCCTCACCGCTCGGCTCAATCACAATCGTCGTGACAACAATGGTAACAGTCC
AAGTCCCCAAAACTCGCAGACAGCAGTTCCTCACACCGCCCACCCCCAACATCCCAACGAAGCCCAGCGA
GCACAAATGTCAGCCGTCTATCAGAGACAACAGCAGATCATCTCTGGTATGCAGTATGTCACTCAAGCTA
ACAATGGTAACATTGCCCGGCCCCTCAACAGCAATCTCTCTGCTGCTACCTCAAGTCCTCGTCAAAACCT
GAACCTTTCAGGACGGAATAGTCCTGCTCCCAATCCCCACAATACTAATCAAACCATGGGTCATCCGATC
TCTCGACCAGGATCATCTCACCAATCGATCGTCGGTGGTCCTGCGTCCTCGCCGCCGGCCATGTCCAACG
CCGCCAGTCCGCCGAACAGCTCTGTCATCGATCTCACCAAGAGGCGTATAGCTTCCAGGCCAGCCCCTAA
GAAAGTGAGTCAATCCATCGGAACACCCGGTTCCAACGCCGGCTCGCCTATGAGTCAACCCATCAATCTG
GCAACCTCACCCCATCCTACACATGCATCCCTTGGCCCTACTTCGCTTGGTACTCCCCACTCAACCCCTC
AACCCAATGGTCTTCCATCAAACCCAAACGGCTGCAACAACACATCCCAGGCCTCACCTCCGGCTTTACA
ACCCAATGGATCTCCTGGTCGTCCCAAAGAAGCATCTCTCTCACCTGTCCCTCCTACGATAACCACTCCA
GCAACTACTACCTCCAAGGTTTCTCCTGCAGCCCAGCCCAACCAGCCTGCTGCCCTGTCAAAACCTGCCC
ATGCTGCCGTTCCCAGTCTTGCGTCTCAGCAGCACTCTGCAATAGCTGCTCAACAACAACAACAGCAGCA
GCAGCAACAGCAACAGCAACAACAGCAACAGCAAGCTGCACAAGTTGCAGCTTCATCAGCTGCAGGTCCC
ACTCCCACAACTAATACTCATCCTGCTCCTCGCGATCCGCCAAGCACTCAGCCCACGACACCAGCCCCAG
TCCCCTTCCCTCCACCTAGACCAACTATCACCGGTGGGCACGCAACTTCTTCCACATTGGCAGGCTCGTT
GATGCATCGACCGCCCACCAACGGAATAAATGAGGCCCTCGGTCAGGCTAGTGGAACCCATGAAGCTACA
AGAGGCCAAGAAGCTACTAGTGCTAACCGGATCATCTCCAAACGGAAAATCCAAGAGCTTGTCGAAAGTA
TTGATCCTTCAGAAAGATTAGAAACTGAAGTTGAAGATTTGTTGTTAGAATTGGCAGACGAGTTTATTGA
TTCCGTCACCCGCTTCTCCTGTCAATTGGCCAAACACAGAAAATCAGACCGCCTAGAAACAAAAGATATC
CAGTTACATCTTGGTACGATTCATTCACATTTATACTTTTTGCTCACCTCCTTATTGAGATCCGAAACAT
GTGGATTACATCTACACTTTTCTGTTCCGTTTCCTTTTTTTTTCCTTGTTCCTTGCGATAAAAAAACTGA
TATTTTCCTCTTCGGGGGGAGCATAGAACGCTCATGGAATATCAGAATCCCAGGGTTTGCTAACGACGAG
ATCCGTCAGAGTCAATCCCGTCGTATCAACGCTTTACCCAGCTACCAATCGCGCGTAGCCATCGTTCGCG
AAGCTATCCGTAAACGTCGGTCTACTAATACCTGA
>PGTG_00258T0
ATGAACCCATCCTTCCCAATACAACGTCCTGGCGTCGTCAACAGTCCCGCAACTCCGCTCATCGCCGACC
CCCATCTATCAAACTCACCCCAGCCGCCAAACCAATGGGCTACACTCAGCACCAATCCTGATCTACAGCG
TACACTCTGTAAAGCAGCCGCATCCGGTCAACTCAACTCAGAACAGATGAACTCCTTCGGTGCTTACATG
AAAGGTAACCCCAATGCCTTCAAGATGTTTCAACTTGAAATGCAAGCTATCCAACAACAGCAGATGGTAC
AACAACAACAACAACAACAACAGAAGCGACAACAACAACAGCAACAACAGCAACAGCAACAGCAACAACA
ACAACAACAACAGCAGCAGCAGCAGCAACAGCAACAACATTCATCACCACCACCTCAGCATCCCGAACAA
GATAAATCCTTCCAGCCGGCTCATCAAATTGCTAATGGCAACACTGGCTACATCTCCAATAACCTCCCGG
CATCTCAAGCACCACTCCCGATGGCTCATTACCAACAACCCCTAGCCACCTCACCACAACCCCTCCATCA
AAGGCCTATTCCTGCTGAGCTCAGTATGCCCATGTCTGATGCCCAAACCAACCAAATGTTGATGCAGTAC
AAACAGGCTCAAGAAACTCTCAGAAACCTTAGCCTTCCCGTCGCTGAGCGCGAGGCAGCTACACAACGTT
ATATCGAGTCTCGTGACATCCTCACCGCTCGGCTCAATCACAATCGTCGTGACAACAATGGTAACAGTCC
AAGTCCCCAAAACTCGCAGACAGCAGTTCCTCACACCGCCCACCCCCAACATCCCAACGAAGCCCAGCGA
GCACAAATGTCAGCCGTCTATCAGAGACAACAGCAGATCATCTCTGGTATGCAGTATGTCACTCAAGCTA
ACAATGGTAACATTGCCCGGCCCCTCAACAGCAATCTCTCTGCTGCTACCTCAAGTCCTCGTCAAAACCT
GAACCTTTCAGGACGGAATAGTCCTGCTCCCAATCCCCACAATACTAATCAAACCATGGGTCATCCGATC
TCTCGACCAGGATCATCTCACCAATCGATCGTCGGTGGTCCTGCGTCCTCGCCGCCGGCCATGTCCAACG
CCGCCAGTCCGCCGAACAGCTCTGTCATCGATCTCACCAAGAGGCGTATAGCTTCCAGGCCAGCCCCTAA
GAAAGTGAGTCAATCCATCGGAACACCCGGTTCCAACGCCGGCTCGCCTATGAGTCAACCCATCAATCTG
GCAACCTCACCCCATCCTACACATGCATCCCTTGGCCCTACTTCGCTTGGTACTCCCCACTCAACCCCTC
AACCCAATGGTCTTCCATCAAACCCAAACGGCTGCAACAACACATCCCAGGCCTCACCTCCGGCTTTACA
ACCCAATGGATCTCCTGGTCGTCCCAAAGAAGCATCTCTCTCACCTGTCCCTCCTACGATAACCACTCCA
GCAACTACTACCTCCAAGGTTTCTCCTGCAGCCCAGCCCAACCAGCCTGCTGCCCTGTCAAAACCTGCCC
ATGCTGCCGTTCCCAGTCTTGCGTCTCAGCAGCACTCTGCAATAGCTGCTCAACAACAACAACAGCAGCA
GCAGCAACAGCAACAGCAACAACAGCAACAGCAAGCTGCACAAGTTGCAGCTTCATCAGCTGCAGGTCCC
ACTCCCACAACTAATACTCATCCTGCTCCTCGCGATCCGCCAAGCACTCAGCCCACGACACCAGCCCCAG
TCCCCTTCCCTCCACCTAGACCAACTATCACCGGTGGGCACGCAACTTCTTCCACATTGGCAGGCTCGTT
GATGCATCGACCGCCCACCAACGGAATAAATGAGGCCCTCGGTCAGGCTAGTGGAACCCATGAAGCTACA
AGAGGCCAAGAAGCTACTAGTGCTAACCGGATCATCTCCAAACGGAAAATCCAAGAGCTTGTCGAAAGTA
TTGATCCTTCAGAAAGATTAGAAACTGAAGTTGAAGATTTGTTGTTAGAATTGGCAGACGAGTTTATTGA
TTCCGTCACCCGCTTCTCCTGTCAATTGGCCAAACACAGAAAATCAGACCGCCTAGAAACAAAAGATATC
CAGTTACATCTTGAACGCTCATGGAATATCAGAATCCCAGGGTTTGCTAACGACGAGATCCGTCAGAGTC
AATCCCGTCGTATCAACGCTTTACCCAGCTACCAATCGCGCGTAGCCATCGTTCGCGAAGCTATCCGTAA
ACGTCGGTCTACTAATACCTGA
>PGTG_00260T0
ATGGCAACTGTCAACCTCGCCCACTCCCAAGTTTTAACTCGCTCCAGGACCCTCCTCTTCTTGTCGTTTC
GTGATACTCGATCTTCCTCAGTTTATCCACCACGGCTCTCCCGATCTAAGGGCAAACAGCGGCAAACAGA
CGATGTTGAGCAAGAGGCCCTCTTGTACAAGGACGATGATACTACAGCTATAGACGTGGATGACTCAAGT
GTTCTTCCGCCTCGATGGGTTGATTTTGTTGAGGAAGTGGAGGAGCTCGTCGACCAGATTAGGCCGAAAA
TGGTCCAGCTCGACAAATTGACTGCAAAGCATGTCCTTCCGGGTTTTACGGATCGATCATTTGAAGAACG
TCAGATTGAGGAGCTAACTACTGAAATTACACAGGGATTTCGTAAATGTCAACTGCTAATACGAAAAATT
GCAGACTGTGGTCAAGAAATCGAGGCATACATTAACCGCTCTAGAGCTCAGAAGTCACCCACTGGAAAAT
CAAAGTACACCAGCCGAGATGTTACGCTCGTCAAAAATGCTCAAATCGCTGCTGCAACCAAGGTGCAAAG
CCTCAGTTCTTTGTTTCAAAAGCGGCAACGTGTTTATCTTCAACAGCTGAAAGGTTACGAAAAACCGTCA
CAAAATGAGAGCAAGGCACTGTTCGCAATTGAAGATGATACCAATGAGTCGTCTTCTCTTCACAACGGGT
TTAGCCAAGGAAACGAGCCACGCCAACATCAGGAGCAGCTTCACTCACGCCAATCGGTCCATCATGGAGT
AAATCAAGACATCGAGCAAAGAGCCAAGGAGATTGATGGGATTGCTAAGTCGATTTCTGAGCTCGCGGAT
ATGTTCAAAGACCTGGGGAACCTGGTTCTTGATCAGGGCACTTTACTTGATCGGATTGATTATAACGTCG
AGCAAATGAGTACTGATATCCGAGGTGCAGCCCAAGAACTCAAAACAGCTACTCAACATCAGAAACGGTC
AGGGAAATGTCGTGTGATATTTTTGCTGGTTCTCCTTGTTTTTGCTGCAGTGTTGATACTTGTATACAAA
CCCCGACATTCTGATCCTAATCAAGACAACCCAGTGTCTGGTTCTGGCACACTGGATTCTTCAAGTCAAT
CGAAGACGAGCTCGCCTACGACCAGCCTGCGTCCTCGCTCCAATGTGCTCACGACTTCAACTGGTCGAGA
CAGGCAATACCGTGGTGGATGGAAATCTTGCTGA
>PGTG_00260T0.1.5b871c60 gene=PGTG_00260T0
ATGACTCAAGTGTTCTTCCGCCTCGATGGTAAACGTTTCTCGGTCACGTCCTTACGTCCCTCGTTGATAT
TCACCTCGTTTTTTATCTGCTACAGGGTTGATTTTGTTGAGGAAGTGGAGGAGCTCGTCGACCAGATTAG
GCCGAAAATGGTCCAGCTCGACAAATTGACTGCAAAGCATGTCCTTCCGGGTTTTACGGATCGATCATTT
GAAGAACGTCAGATTGAGGAGCTAACTACTGAAATTACACAGGGATTTCGTAAATGTCAACTGCTAATAC
GAAAAATTGCAGACTGTGGTCAAGAAATCGAGGCATACATTAACCGCTCTAGAGCTCAGAAGTCACCCAC
TGGAAAATCAAAGTACACCAGCCGAGATGTTACGCTCGTCAAAAATGCTCAAATCGCTGCTGCAACCAAG
GTGCAAAGCCTCAGTTCTTTGTTTCAAAAGCGGCAACGTGTTTATCTTCAACAGCTGAAAGGTTACGAAA
AACCGTCACAAAATGAGAGCAAGGCACTGTTCGCAATTGAAGATGATACCAATGAGTCGTCTTCTCTTCA
CAACGGGTTTAGCCAAGGAAACGAGCCACGCCAACATCAGGAGCAGCTTCACTCACGCCAATCGGTCCAT
CATGGAGTAAATCAAGACATCGAGCAAAGAGCCAAGGAGATTGATGGGATTGCTAAGTCGATTTCTGAGC
TCGCGGATATGTTCAAAGACCTGGGGAACCTGGTTCTTGATCAGGGCACTTTACTTGATCGGATTGATTA
TAACGTCGAGCAAATGAGTACTGATATCCGAGGTGCAGCCCAAGAACTCAAAACAGCTACTCAACATCAG
AAACGGTCAGGGAAATGTCGTGTGATATTTTTGCTGGTTCTCCTTGTTTTTGCTGCAGTGTTGATACTTG
TATACAAACCCCGACATTCTGATCCTAATCAAGACAACCCAGTGTCTGGTTCTGGCACACTGGATTCTTC
AAGTCAATCGAAGACGAGCTCGCCTACGACCAGCCTGCGTCCTCGCTCCAATGTGCTCACGACTTCAACT
GGTCGAGACAGGCAATACCGTGGTGGATGGAAATCTTGCTGA
>PGTG_00260T0.3.5b871c60 gene=PGTG_00260T0
ATGGCAACTGTCAACCTCGCCCACTCCCAAGTTTTAACTCGCTCCAGGACCCTCCTCTTCTTGTCGTTTC
GTGATACTCGATCTTCCTCAGTTTATCCACCACGGCTCTCCCGATCTAAGGGCAAACAGCGGCAAACAGA
CGATGTTGAGCAAGAGGCCCTCTTGTACAAGGACGATGATACTACAGCTATAGACGTGGATGACTCAAGT
GTTCTTCCGCCTCGATGGGTTGATTTTGTTGAGGAAGTGGAGGAGCTCGTCGACCAGATTAGGCCGAAAA
TGGTCCAGCTCGACAAATTGACTGCAAAGCATGTCCTTCCGGGTTTTACGGATCGATCATTTGAAGAACG
TCAGATTGAGGAGCTAACTACTGAAATTACACAGGGATTTCGTAAATGTCAACTGCTAATACGAAAAATT
GCAGACTGTGGTCAAGAAATCGAGGCATACATTAACCGCTCTAGAGCTCAGAAGTCACCCACTGGAAAAT
CAAAGTACACCAGCCGAGATGTTACGCTCGTCAAAAATGCTCAAATCGCTGCTGCAACCAAGGTGCAAAG
CCTCAGTTCTTTGTTTCAAAAGCGGCAACGTGTTTATCTTCAACAGCTGAAAGGTTACGAAAAACCGTCA
CAAAATGAGAGCAAGGCACTGTTCGCAATTGAAGATGATACCAATGAGTCGTCTTCTCTTCACAACGGGT
TTAGCCAAGGAAACGAGCCACGCCAACATCAGGAGCAGCTTCACTCACGCCAATCGGTCCATCATGGAGT
AAATCAAGACATCGAGCAAAGAGCCAAGGAGATTGATGGGATTGCTAAGTCGATTTCTGAGCTCGCGGAT
ATGTTCAAAGACCTGGGGAACCTGGTTCTTGATCAGGGCACTTTACTTGATCGGATTGATTATAACGTCG
AGCAAATGAGTACTGATATCCGAGGTGCAGCCCAAGAACTCAAAACAGCTACTCAGTAG
>PGTG_00260T0.3.5b871c60.1.5b8765f8 gene=PGTG_00260T0
ATGACTCAAGTGTTCTTCCGCCTCGATGGGTTGATTTTGTTGAGGAAGTGGAGGAGCTCGTCGACCAGAT
TAGGCCGAAAACTCGACAAATTGACTGCAAAGCATGTCCTTCCGGGTTTTACGGATCGATCATTTGAAGA
ACGTCAGATTGAGGAGCTAACTACTGAAATTACACAGGGATTTCGTAAATGTCAACTGCTAATACGAAAA
ATTGCAGACTGTGGTCAAGAAATCGAGGCATACATTAACCGCTCTAGAGCTCAGAAGTCACCCACTGGAA
AATCAAAGTACACCAGCCGAGATGTTACGCTCGTCAAAAATGCTCAAATCGCTGCTGCAACCAAGGTGCA
AAGCCTCAGTTCTTTGTTTCAAAAGCGGCAACGTGTTTATCTTCAACAGCTGAAAGGTTACGAAAAACCG
TCACAAAATGAGAGCAAGGCACTGTTCGCAATTGAAGATGATACCAATGAGTCGTCTTCTCTTCACAACG
GGTTTAGCCAAGGAAACGAGCCACGCCAACATCAGGAGCAGCTTCACTCACGCCAATCGGTCCATCATGG
AGTAAATCAAGACATCGAGCAAAGAGCCAAGGAGATTGATGGGATTGCTAAGTCGATTTCTGAGCTCGCG
GATATGTTCAAAGACCTGGGGAACCTGGTTCTTGATCAGGGCACTTTACTTGATCGGATTGATTATAACG
TCGAGCAAATGAGTACTGATATCCGAGGTGCAGCCCAAGAACTCAAAACAGCTACTCAGTAG
>PGTG_00260T0.2.5b871c60 gene=PGTG_00260T0
ATGGCAACTGTCAACCTCGCCCACTCCCAAGTTTTAACTCGCTCCAGGACCCTCCTCTTCTTGTCGTTTC
GTGATACTCGATCTTCCTCAGTTTATCCACCACGGCTCTCCCGATCTAAGGGCAAACAGCGGCAAACAGA
CGATGTTGAGCAAGAGGCCCTCTTGTACAAGGACGATGATACTACAGCTATAGACGTGGATGACTCAAGT
GTTCTTCCGCCTCGATGGGTTGATTTTGTTGAGGAAGTGGAGGAGCTCGTCGACCAGATTAGGCCGAAAA
TGGTCCAGCTCGACAAATTGACTGCAAAGCATGTCCTTCCGGGTTTTACGGATCGATCATTTGAAGAACG
TCAGATTGAGGAGCTAACTACTGAAATTACACAGGGATTTCGTAAATGTCAACTGCTAATACGAAAAATT
GCAGACTGTGGTCAAGAAATCGAGGCATACATTAACCGCTCTAGAGCTCAGAAGTCACCCACTGGAAAAT
CAAAGTACACCAGCCGAGATGTTACGCTCGTCAAAAATGCTCAAATCGCTGCTGCAACCAAGGTGCAAAG
CCTCAGTTCTTTGTTTCAAAAGCGGCAACGTGTTTATCTTCAACAGCTGAAAGGTTACGAAAAACCGTCA
CAAAATGAGAGCAAGGCACTGTTCGCAATTGAAGATGATACCAATGAGTCGTCTTCTCTTCACAACGGGT
TTAGCCAAGGAAACGAGCCACGCCAACATCAGGAGCAGCTTCACTCACGCCAATCGGTCCATCATGGAGT
AAATCAAGACATCGAGCAAAGAGCCAAGGAGATTGATGGGATTGCTAAGTCGATTTCTGAGCTCGCGGAT
ATGTTCAAAGACCTGGGGAACCTGGTTCTTGATCAGGGCACTTTACTTGATCGGATTGATTATAACGTCG
AGCAAATGAGTACTGATATCCGAGGTGCAGCCCAAGAACTCAAAACAGCTACTCAACATCAGAAACGGTC
AGGGAAATGTCGTGTGATATTTTTGCTGGTTCTCCTTGTTTTTGCTGCAGTGTTGATACTTGTATACAAA
CCCCGACATTCTGATCCTAATCAAGACAACCCAGTGTCTGGTTCTGGCACACTGGATTCTTCAAGTCAAT
CGAAGACGAGCTCGCCTACGACCAGCCTGCGTCCTCGCTCCAATGTGCTCACGACTTCAACTGGTCGAGA
CAGGCAATACCGTGGTGGATGGAAATCTTGCTGA
>PGTG_00260T0.4.5b871c60 gene=PGTG_00260T0
ATGACTCAAGTGTTCTTCCGCCTCGATGGTAAACGTTTCTCGGTCACGTCCTTACGTCCCTCGTTGATAT
TCACCTCGTTTTTTATCTGCTACAGGGTTGATTTTGTTGAGGAAGTGGAGGAGCTCGTCGACCAGATTAG
GCCGAAAATGGTCCAGCTCGACAAATTGACTGCAAAGCATGTCCTTCCGGGTTTTACGGATCGATCATTT
GAAGAACGTCAGATTGAGGAGCTAACTACTGAAATTACACAGGGATTTCGTAAATGTCAACTGCTAATAC
GAAAAATTGCAGACTGTGGTCAAGAAATCGAGGCATACATTAACCGCTCTAGAGCTCAGAAGTCACCCAC
TGGAAAATCAAAGTACACCAGCCGAGATGTTACGCTCGTCAAAAATGCTCAAATCGCTGCTGCAACCAAG
GTGCAAAGCCTCAGTTCTTTGTTTCAAAAGCGGCAACGTGTTTATCTTCAACAGCTGAAAGGTTACGAAA
AACCGTCACAAAATGAGAGCAAGGCACTGTTCGCAATTGAAGATGATACCAATGAGTCGTCTTCTCTTCA
CAACGGGTTTAGCCAAGGAAACGAGCCACGCCAACATCAGGAGCAGCTTCACTCACGCCAATCGGTCCAT
CATGGAGTAAATCAAGACATCGAGCAAAGAGCCAAGGAGATTGATGGGATTGCTAAGTCGATTTCTGAGC
TCGCGGATATGTTCAAAGACCTGGGGAACCTGGTTCTTGATCAGGGCACTTTACTTGATCGGATTGATTA
TAACGTCGAGCAAATGAGTACTGATATCCGAGGTGCAGCCCAAGAACTCAAAACAGCTACTCAACATCAG
[truncated: 26,012,117 more chars]
